# Supplementary material for: Systematically Revealing Quantitative Multi‐Target Integrative Effects of Plants With Artificial Intelligence Method
Source: Plant Biotechnol J. 2025 Aug 18;23(12):5510–35. doi: 10.1111/pbi.70321 (PMC12665060; doi:10.1111/pbi.70321)
Supplement: Supplementary file 1 — File S1: pbi70321‐sup‐0001‐FileS1‐S18.zip. [file PBI-23-5510-s001.zip]

Archive with 37 entries (36 files):
- supplementary file 1 to 18/
- supplementary file 1 to 18/supplementary file 14 Enrichment analysis of Monocyte in early stage atherosclerosis group.tsv
- __MACOSX/supplementary file 1 to 18/._supplementary file 14 Enrichment analysis of Monocyte in early stage atherosclerosis group.tsv
- supplementary file 1 to 18/Supplementary file 1 Targets from TCMSP.xlsx
- __MACOSX/supplementary file 1 to 18/._Supplementary file 1 Targets from TCMSP.xlsx
- supplementary file 1 to 18/supplementary file 16 The immune infiltration landscape analysis of NK_C11.tsv
- __MACOSX/supplementary file 1 to 18/._supplementary file 16 The immune infiltration landscape analysis of NK_C11.tsv
- supplementary file 1 to 18/supplementary file 17 The immune infiltration landscape analysis of T_C3.tsv
- __MACOSX/supplementary file 1 to 18/._supplementary file 17 The immune infiltration landscape analysis of T_C3.tsv
- supplementary file 1 to 18/supplementary file 5 MTIS of advanced atherosclerosis group.tsv
- __MACOSX/supplementary file 1 to 18/._supplementary file 5 MTIS of advanced atherosclerosis group.tsv
- supplementary file 1 to 18/supplementary file 8 The top 50 differentially expressed genes of pseudotime of NK in advanced atherosclerosis group.tsv
- __MACOSX/supplementary file 1 to 18/._supplementary file 8 The top 50 differentially expressed genes of pseudotime of NK in advanced atherosclerosis group.tsv
- supplementary file 1 to 18/supplementary file 7 MTIS of non-atherosclerosis group.tsv
- __MACOSX/supplementary file 1 to 18/._supplementary file 7 MTIS of non-atherosclerosis group.tsv
- supplementary file 1 to 18/supplementary file 9 The top 50 differentially expressed genes of MTIS of NK in advanced atherosclerosis group.tsv
- __MACOSX/supplementary file 1 to 18/._supplementary file 9 The top 50 differentially expressed genes of MTIS of NK in advanced atherosclerosis group.tsv
- supplementary file 1 to 18/supplementary file 11 The top 50 differentially expressed genes of MTIS of T in advanced atherosclerosis group.tsv
- __MACOSX/supplementary file 1 to 18/._supplementary file 11 The top 50 differentially expressed genes of MTIS of T in advanced atherosclerosis group.tsv
- supplementary file 1 to 18/Supplementary file 4 common targets between hawthorn and atherosclerosis.txt
- __MACOSX/supplementary file 1 to 18/._Supplementary file 4 common targets between hawthorn and atherosclerosis.txt
- supplementary file 1 to 18/Supplementary file 3 Targets from TTD OMIM and NCBI.txt
- __MACOSX/supplementary file 1 to 18/._Supplementary file 3 Targets from TTD OMIM and NCBI.txt
- supplementary file 1 to 18/supplementary file 6 MTIS of early stage atherosclerosis group.tsv
- __MACOSX/supplementary file 1 to 18/._supplementary file 6 MTIS of early stage atherosclerosis group.tsv
- supplementary file 1 to 18/supplementary file 13 The top 50 differentially expressed genes of MTIS of Monocyte in early stage atherosclerosis group.tsv
- __MACOSX/supplementary file 1 to 18/._supplementary file 13 The top 50 differentially expressed genes of MTIS of Monocyte in early stage atherosclerosis group.tsv
- supplementary file 1 to 18/supplementary file 18 The immune infiltration landscape analysis of T_C4.tsv
- __MACOSX/supplementary file 1 to 18/._supplementary file 18 The immune infiltration landscape analysis of T_C4.tsv
- supplementary file 1 to 18/supplementary file 10 The top 50 differentially expressed genes of pseudotime of T in advanced atherosclerosis group.tsv
- __MACOSX/supplementary file 1 to 18/._supplementary file 10 The top 50 differentially expressed genes of pseudotime of T in advanced atherosclerosis group.tsv
- supplementary file 1 to 18/supplementary file 12 The top 50 differentially expressed genes of pseudotime of Monocyte in early stage atherosclerosis group.tsv
- __MACOSX/supplementary file 1 to 18/._supplementary file 12 The top 50 differentially expressed genes of pseudotime of Monocyte in early stage atherosclerosis group.tsv
- supplementary file 1 to 18/supplementary file 15 The immune infiltration landscape analysis of NK_C0.tsv
- __MACOSX/supplementary file 1 to 18/._supplementary file 15 The immune infiltration landscape analysis of NK_C0.tsv
- supplementary file 1 to 18/Supplementary file 2 Targets from TCMBANK.txt
- __MACOSX/supplementary file 1 to 18/._Supplementary file 2 Targets from TCMBANK.txt
