# Supplementary material for: Systematically Revealing Quantitative Multi‐Target Integrative Effects of Plants With Artificial Intelligence Method
Source: Plant Biotechnol J. 2025 Aug 18;23(12):5510–35. doi: 10.1111/pbi.70321 (PMC12665060; doi:10.1111/pbi.70321)
Supplement: Supplementary file 1 — File S1: pbi70321‐sup‐0001‐FileS1‐S18.zip. [file PBI-23-5510-s001.zip › supplementary file 1 to 18/supplementary file 14 Enrichment analysis of Monocyte in early stage atherosclerosis group.tsv]

ONTOLOGY	ID	Description	GeneRatio	BgRatio	pvalue	p.adjust	qvalue	geneID	Count
BP	GO:0006956	complement activation	7/48	67/18870	3.38277947739345e-10	4.30289549524447e-07	3.02669742714151e-07	CFD/IGHG2/IGHG1/IL1B/C3/IGHG3/C7	7
BP	GO:0006959	humoral immune response	10/48	258/18870	7.94648538360577e-10	5.05396470397327e-07	3.55500661898153e-07	CFD/S100A12/IGHG2/IGHG1/IL1B/C3/IGHG3/C7/LYZ/CXCL2	10
BP	GO:0030593	neutrophil chemotaxis	7/48	107/18870	9.3984723509176e-09	3.98495227678906e-06	2.80305315729122e-06	S100A12/S100A8/IL1B/FCER1G/CCL21/CCL4/CXCL2	7
BP	GO:1990266	neutrophil migration	7/48	129/18870	3.45442551321618e-08	9.27049237510752e-06	6.5209521009942e-06	S100A12/S100A8/IL1B/FCER1G/CCL21/CCL4/CXCL2	7
BP	GO:0071621	granulocyte chemotaxis	7/48	130/18870	3.64406146820264e-08	9.27049237510752e-06	6.5209521009942e-06	S100A12/S100A8/IL1B/FCER1G/CCL21/CCL4/CXCL2	7
BP	GO:0006958	complement activation, classical pathway	5/48	42/18870	6.81313089571348e-08	1.44438374989126e-05	1.01599320374675e-05	IGHG2/IGHG1/C3/IGHG3/C7	5
BP	GO:0097530	granulocyte migration	7/48	156/18870	1.27754055686787e-07	2.32147369762276e-05	1.63294657644766e-05	S100A12/S100A8/IL1B/FCER1G/CCL21/CCL4/CXCL2	7
BP	GO:0042542	response to hydrogen peroxide	6/48	101/18870	2.07015932502807e-07	3.29155332679462e-05	2.31530977141297e-05	HBB/HBA2/TXNIP/HBA1/TXN/AREG	6
BP	GO:0042743	hydrogen peroxide metabolic process	5/48	54/18870	2.47579145966938e-07	3.45755055185509e-05	2.43207379102684e-05	HBB/HBA2/HBA1/TXN/GPX3	5
BP	GO:0002455	humoral immune response mediated by circulating immunoglobulin	5/48	55/18870	2.71820011938294e-07	3.45755055185509e-05	2.43207379102684e-05	IGHG2/IGHG1/C3/IGHG3/C7	5
BP	GO:0000302	response to reactive oxygen species	7/48	205/18870	8.13736508439126e-07	8.62560698945473e-05	6.06733361555488e-05	HBB/HBA2/TXNIP/HBA1/APOD/TXN/AREG	7
BP	GO:0016064	immunoglobulin mediated immune response	7/48	205/18870	8.13736508439126e-07	8.62560698945473e-05	6.06733361555488e-05	IGHG2/IGKC/IGHG1/C3/FCER1G/IGHG3/C7	7
BP	GO:0019724	B cell mediated immunity	7/48	208/18870	8.97052031440268e-07	8.77730910763093e-05	6.17404232165367e-05	IGHG2/IGKC/IGHG1/C3/FCER1G/IGHG3/C7	7
BP	GO:0019730	antimicrobial humoral response	6/48	133/18870	1.05354956727169e-06	9.34748217041703e-05	6.57510745188222e-05	S100A12/IGHG2/IGHG1/IGHG3/LYZ/CXCL2	6
BP	GO:0042744	hydrogen peroxide catabolic process	4/48	31/18870	1.10229742575673e-06	9.34748217041703e-05	6.57510745188222e-05	HBB/HBA2/HBA1/GPX3	4
BP	GO:0050853	B cell receptor signaling pathway	5/48	77/18870	1.48061098254173e-06	0.000117708573112067	8.27973246816098e-05	IGHG2/IGKC/IGHG1/IGHG3/NFKBIA	5
BP	GO:0042742	defense response to bacterium	8/48	330/18870	1.64950989666302e-06	0.000123422152267962	8.68163103506851e-05	S100A12/S100A8/IGHG2/IGHG1/IL1B/FCER1G/IGHG3/LYZ	8
BP	GO:0002443	leukocyte mediated immunity	9/48	466/18870	2.25455993561827e-06	0.000148159029575885	0.000104216464034676	PTGDS/IGHG2/IGKC/IGHG1/IL1B/C3/FCER1G/IGHG3/C7	9
BP	GO:0050729	positive regulation of inflammatory response	6/48	152/18870	2.29677642109454e-06	0.000148159029575885	0.000104216464034676	S100A12/S100A8/IL1B/C3/FABP4/NFKBIA	6
BP	GO:0030595	leukocyte chemotaxis	7/48	240/18870	2.32954449018687e-06	0.000148159029575885	0.000104216464034676	S100A12/S100A8/IL1B/FCER1G/CCL21/CCL4/CXCL2	7
BP	GO:0097529	myeloid leukocyte migration	7/48	242/18870	2.46127580963079e-06	0.000149082991897636	0.000104866387879006	S100A12/S100A8/IL1B/FCER1G/CCL21/CCL4/CXCL2	7
BP	GO:0098754	detoxification	6/48	158/18870	2.87531529223722e-06	0.00016624550235117	0.000116938660210604	HBB/HBA2/HBA1/TXN/MT2A/GPX3	6
BP	GO:0002449	lymphocyte mediated immunity	8/48	368/18870	3.70262230972863e-06	0.000199144412995878	0.000140080065414181	IGHG2/IGKC/IGHG1/IL1B/C3/FCER1G/IGHG3/C7	8
BP	GO:0009636	response to toxic substance	7/48	258/18870	3.75744175463921e-06	0.000199144412995878	0.000140080065414181	HBB/HBA2/HBA1/TXN/MT2A/GPX3/CCL4	7
BP	GO:0002460	adaptive immune response based on somatic recombination of immune receptors built from immunoglobulin superfamily domains	8/48	380/18870	4.68964142831777e-06	0.000238608955872808	0.000167839798487162	IGHG2/IGKC/IGHG1/IL1B/C3/FCER1G/IGHG3/C7	8
BP	GO:0098869	cellular oxidant detoxification	5/48	99/18870	5.14041641792212e-06	0.000251484987830651	0.000176896921264526	HBB/HBA2/HBA1/TXN/GPX3	5
BP	GO:0050900	leukocyte migration	8/48	396/18870	6.34629499855163e-06	0.000291675911409677	0.000205167597400054	S100A12/S100A8/IL1B/APOD/FCER1G/CCL21/CCL4/CXCL2	8
BP	GO:0006979	response to oxidative stress	8/48	400/18870	6.830359037099e-06	0.000291675911409677	0.000205167597400054	HBB/HBA2/TXNIP/HBA1/APOD/TXN/AREG/GPX3	8
BP	GO:0015670	carbon dioxide transport	3/48	15/18870	6.87914885400181e-06	0.000291675911409677	0.000205167597400054	HBB/HBA2/HBA1	3
BP	GO:0015671	oxygen transport	3/48	15/18870	6.87914885400181e-06	0.000291675911409677	0.000205167597400054	HBB/HBA2/HBA1	3
BP	GO:0006957	complement activation, alternative pathway	3/48	18/18870	1.22710884817223e-05	0.00050232178752889	0.000353337900860275	CFD/C3/C7	3
BP	GO:1990748	cellular detoxification	5/48	119/18870	1.26370261013557e-05	0.00050232178752889	0.000353337900860275	HBB/HBA2/HBA1/TXN/GPX3	5
BP	GO:0060326	cell chemotaxis	7/48	325/18870	1.69242674444532e-05	0.000652353581495288	0.000458871685096818	S100A12/S100A8/IL1B/FCER1G/CCL21/CCL4/CXCL2	7
BP	GO:0097237	cellular response to toxic substance	5/48	128/18870	1.79956763753837e-05	0.000673250010279062	0.000473570430931151	HBB/HBA2/HBA1/TXN/GPX3	5
BP	GO:0006935	chemotaxis	8/48	468/18870	2.12889796428341e-05	0.000773702345876714	0.000544229554779218	S100A12/S100A8/IL1B/FCER1G/CCL21/CCL4/S100A4/CXCL2	8
BP	GO:0042330	taxis	8/48	470/18870	2.19496331147927e-05	0.000775553703389342	0.00054553181718052	S100A12/S100A8/IL1B/FCER1G/CCL21/CCL4/S100A4/CXCL2	8
BP	GO:0015669	gas transport	3/48	22/18870	2.29936186990212e-05	0.000790483323923107	0.000556033453603642	HBB/HBA2/HBA1	3
BP	GO:0050727	regulation of inflammatory response	7/48	425/18870	9.28157644934167e-05	0.00310688559041121	0.00218541273737962	S100A12/S100A8/IL1B/C3/CST7/FABP4/NFKBIA	7
BP	GO:0002429	immune response-activating cell surface receptor signaling pathway	6/48	318/18870	0.000147760306648268	0.00481925923222043	0.00338991256817889	IGHG2/IGKC/IGHG1/FCER1G/IGHG3/NFKBIA	6
BP	GO:0050851	antigen receptor-mediated signaling pathway	5/48	205/18870	0.00016881741268893	0.00536839372350797	0.00377617896804186	IGHG2/IGKC/IGHG1/IGHG3/NFKBIA	5
BP	GO:0071347	cellular response to interleukin-1	4/48	111/18870	0.000180756490678678	0.00560785990593362	0.0039446217478017	IL1B/CCL21/CCL4/NFKBIA	4
BP	GO:0031349	positive regulation of defense response	7/48	480/18870	0.000196934953652516	0.00596431573919049	0.00419535615550473	S100A12/S100A8/IL1B/C3/EREG/FABP4/NFKBIA	7
BP	GO:0019216	regulation of lipid metabolic process	6/48	342/18870	0.000219116383984294	0.00648176838204702	0.00455933724324724	IL1B/APOD/C3/CCL21/IGFBP7/MBOAT7	6
BP	GO:0002768	immune response-regulating cell surface receptor signaling pathway	6/48	346/18870	0.000233279002729178	0.00674388389707987	0.00474371177798568	IGHG2/IGKC/IGHG1/FCER1G/IGHG3/NFKBIA	6
BP	GO:0051235	maintenance of location	6/48	350/18870	0.000248155018140846	0.00689939186514197	0.00485309755492442	S100A8/IL1B/C3/TXN/CCL21/NFKBIA	6
BP	GO:0001906	cell killing	5/48	223/18870	0.000249506309588467	0.00689939186514197	0.00485309755492442	S100A12/IGHG1/C3/C7/LYZ	5
BP	GO:0051384	response to glucocorticoid	4/48	127/18870	0.000302768742446074	0.00819408171045546	0.00576379464902941	PTGDS/IGFBP7/AREG/SERPINF1	4
BP	GO:0072593	reactive oxygen species metabolic process	5/48	234/18870	0.000311534736343223	0.0082556705130954	0.00580711679587148	HBB/HBA2/HBA1/TXN/GPX3	5
BP	GO:0097278	complement-dependent cytotoxicity	2/48	11/18870	0.000343421255947001	0.00891493546050175	0.00627085000118048	IGHG1/C3	2
BP	GO:0070555	response to interleukin-1	4/48	140/18870	0.000438383011768692	0.0111524638193955	0.00784474863165029	IL1B/CCL21/CCL4/NFKBIA	4
BP	GO:0007566	embryo implantation	3/48	60/18870	0.000477425565060559	0.0118749603846156	0.00835295955554722	IL1B/IGFBP7/FBLN1	3
BP	GO:0070486	leukocyte aggregation	2/48	13/18870	0.000485454355345921	0.0118749603846156	0.00835295955554722	S100A8/IL1B	2
BP	GO:0019755	one-carbon compound transport	3/48	61/18870	0.000501225826285962	0.0120294198308631	0.00846160779231516	HBB/HBA2/HBA1	3
BP	GO:0031960	response to corticosteroid	4/48	149/18870	0.000554584388634715	0.0130635433767288	0.00918902008459079	PTGDS/IGFBP7/AREG/SERPINF1	4
BP	GO:0002524	hypersensitivity	2/48	14/18870	0.000565444552427946	0.0130771903761518	0.00919861951318189	IGHG1/C3	2
BP	GO:0045807	positive regulation of endocytosis	4/48	155/18870	0.000643275787563329	0.0146115500317956	0.0102779026208427	IL1B/C3/FCER1G/CCL21	4
BP	GO:2000401	regulation of lymphocyte migration	3/48	69/18870	0.000719354312228935	0.015644074051098	0.0110041897909908	APOD/CCL21/CCL4	3
BP	GO:0045860	positive regulation of protein kinase activity	5/48	282/18870	0.000728390223632976	0.015644074051098	0.0110041897909908	S100A12/IL1B/TXN/CCL21/EREG	5
BP	GO:0017014	protein nitrosylation	2/48	16/18870	0.000743224288306295	0.015644074051098	0.0110041897909908	S100A8/TXN	2
BP	GO:0018119	peptidyl-cysteine S-nitrosylation	2/48	16/18870	0.000743224288306295	0.015644074051098	0.0110041897909908	S100A8/TXN	2
BP	GO:0019731	antibacterial humoral response	3/48	70/18870	0.000750226821632844	0.015644074051098	0.0110041897909908	IGHG2/IGHG1/IGHG3	3
BP	GO:0002548	monocyte chemotaxis	3/48	71/18870	0.000781931275615107	0.0160422029448777	0.0112842374239871	S100A12/CCL21/CCL4	3
BP	GO:0050766	positive regulation of phagocytosis	3/48	72/18870	0.000814476607142006	0.0164446705442005	0.0115673369435373	IL1B/C3/FCER1G	3
BP	GO:0070206	protein trimerization	2/48	17/18870	0.000840954965092773	0.0167139799312189	0.0117567717159351	COL1A2/ITLN1	2
BP	GO:0038128	ERBB2 signaling pathway	2/48	18/18870	0.000944540449669155	0.0184839300304487	0.0130017713719641	AREG/EREG	2
BP	GO:0007249	canonical NF-kappaB signal transduction	5/48	300/18870	0.00096128597847528	0.0185266024942509	0.0130317875869855	S100A12/IL1B/CCL21/NFKBIA/S100A4	5
BP	GO:0010827	regulation of glucose transmembrane transport	3/48	78/18870	0.00102789733811831	0.0195147076729328	0.0137268301241252	IL1B/C3/ITLN1	3
BP	GO:0140131	positive regulation of lymphocyte chemotaxis	2/48	20/18870	0.00116915928072515	0.021870155957094	0.0153836747463836	CCL21/CCL4	2
BP	GO:0002757	immune response-activating signaling pathway	6/48	473/18870	0.00120846985514267	0.022277879068717	0.0156704710430399	IGHG2/IGKC/IGHG1/FCER1G/IGHG3/NFKBIA	6
BP	GO:0001895	retina homeostasis	3/48	83/18870	0.00123044948174548	0.0223590248682892	0.0157275497666715	IGKC/IGHG3/LYZ	3
BP	GO:0071605	monocyte chemotactic protein-1 production	2/48	21/18870	0.00129013460901057	0.0227923780925201	0.0160323745271782	IL1B/APOD	2
BP	GO:0071637	regulation of monocyte chemotactic protein-1 production	2/48	21/18870	0.00129013460901057	0.0227923780925201	0.0160323745271782	IL1B/APOD	2
BP	GO:0030449	regulation of complement activation	2/48	22/18870	0.00141684870804173	0.0242368223594315	0.0170484102991698	IL1B/C3	2
BP	GO:0061687	detoxification of inorganic compound	2/48	22/18870	0.00141684870804173	0.0242368223594315	0.0170484102991698	TXN/MT2A	2
BP	GO:0006913	nucleocytoplasmic transport	5/48	330/18870	0.00146716613339326	0.0242368223594315	0.0170484102991698	TXNIP/IL1B/APOD/TXN/NFKBIA	5
BP	GO:0048545	response to steroid hormone	5/48	330/18870	0.00146716613339326	0.0242368223594315	0.0170484102991698	PTGDS/TXNIP/IGFBP7/AREG/SERPINF1	5
BP	GO:0051169	nuclear transport	5/48	330/18870	0.00146716613339326	0.0242368223594315	0.0170484102991698	TXNIP/IL1B/APOD/TXN/NFKBIA	5
BP	GO:0043123	positive regulation of canonical NF-kappaB signal transduction	4/48	196/18870	0.00153681118653094	0.0247671251908911	0.0174214303312292	S100A12/IL1B/CCL21/S100A4	4
BP	GO:0046823	negative regulation of nucleocytoplasmic transport	2/48	23/18870	0.00154927282978672	0.0247671251908911	0.0174214303312292	APOD/TXN	2
BP	GO:0070098	chemokine-mediated signaling pathway	3/48	91/18870	0.0016039162352696	0.0247671251908911	0.0174214303312292	CCL21/CCL4/CXCL2	3
BP	GO:0002764	immune response-regulating signaling pathway	6/48	500/18870	0.00160407620880207	0.0247671251908911	0.0174214303312292	IGHG2/IGKC/IGHG1/FCER1G/IGHG3/NFKBIA	6
BP	GO:0033674	positive regulation of kinase activity	5/48	337/18870	0.0016090951274703	0.0247671251908911	0.0174214303312292	S100A12/IL1B/TXN/CCL21/EREG	5
BP	GO:0042063	gliogenesis	5/48	338/18870	0.00163016799390704	0.0247671251908911	0.0174214303312292	S100A8/IL1B/VCAN/MBOAT7/AREG	5
BP	GO:0031640	killing of cells of another organism	3/48	92/18870	0.00165503588146678	0.0247671251908911	0.0174214303312292	S100A12/C7/LYZ	3
BP	GO:0141061	disruption of cell in another organism	3/48	92/18870	0.00165503588146678	0.0247671251908911	0.0174214303312292	S100A12/C7/LYZ	3
BP	GO:0002922	positive regulation of humoral immune response	2/48	24/18870	0.00168737833005283	0.0249575027421767	0.01755534370312	IL1B/C3	2
BP	GO:0019915	lipid storage	3/48	94/18870	0.0017603147495521	0.0257370156486238	0.0181036604612134	IL1B/C3/NFKBIA	3
BP	GO:0071674	mononuclear cell migration	4/48	207/18870	0.00187645466415878	0.0271232992364769	0.0190787854609445	S100A12/APOD/CCL21/CCL4	4
BP	GO:1901654	response to ketone	4/48	208/18870	0.00190970601680821	0.0272937758806746	0.0191987003463865	TXNIP/CCL21/IGFBP7/SERPINF1	4
BP	GO:0002438	acute inflammatory response to antigenic stimulus	2/48	26/18870	0.00198051940662652	0.0276264531946217	0.0194327087184942	IGHG1/C3	2
BP	GO:1901623	regulation of lymphocyte chemotaxis	2/48	26/18870	0.00198051940662652	0.0276264531946217	0.0194327087184942	CCL21/CCL4	2
BP	GO:0141060	disruption of anatomical structure in another organism	3/48	99/18870	0.00204157751595475	0.0276264531946217	0.0194327087184942	S100A12/C7/LYZ	3
BP	GO:1990868	response to chemokine	3/48	99/18870	0.00204157751595475	0.0276264531946217	0.0194327087184942	CCL21/CCL4/CXCL2	3
BP	GO:1990869	cellular response to chemokine	3/48	99/18870	0.00204157751595475	0.0276264531946217	0.0194327087184942	CCL21/CCL4/CXCL2	3
BP	GO:0050764	regulation of phagocytosis	3/48	100/18870	0.0021009831504837	0.0281086917323065	0.0197719198712848	IL1B/C3/FCER1G	3
BP	GO:0010038	response to metal ion	5/48	359/18870	0.00212141069677785	0.0281086917323065	0.0197719198712848	S100A8/TXNIP/MT2A/FABP4/SERPINF1	5
BP	GO:0002675	positive regulation of acute inflammatory response	2/48	28/18870	0.00229604484869213	0.0301089592529525	0.0211789269819676	IL1B/C3	2
BP	GO:0002526	acute inflammatory response	3/48	107/18870	0.00254707115755808	0.0330599440042232	0.0232546775931726	IGHG1/IL1B/C3	3
BP	GO:0010575	positive regulation of vascular endothelial growth factor production	2/48	30/18870	0.00263372920792666	0.0338394298230577	0.0238029752975828	IL1B/C3	2
BP	GO:0046822	regulation of nucleocytoplasmic transport	3/48	109/18870	0.00268444270375908	0.0341461111918155	0.0240186978757392	IL1B/APOD/TXN	3
BP	GO:0009743	response to carbohydrate	4/48	230/18870	0.00274878482739206	0.0343541391486743	0.0241650267100076	TXNIP/IL1B/COL6A2/SERPINF1	4
BP	GO:0002444	myeloid leukocyte mediated immunity	3/48	110/18870	0.00275481304494087	0.0343541391486743	0.0241650267100076	PTGDS/IGHG1/C3	3
BP	GO:1905954	positive regulation of lipid localization	3/48	111/18870	0.0028263146158926	0.0349036135088872	0.0245515321768902	IL1B/C3/NFKBIA	3
BP	GO:2000146	negative regulation of cell motility	5/48	388/18870	0.00296761365291696	0.0352549954054461	0.0247986975294846	DCN/APOD/CCL21/FBLN1/SERPINF1	5
BP	GO:0001516	prostaglandin biosynthetic process	2/48	32/18870	0.00299334866650014	0.0352549954054461	0.0247986975294846	PTGDS/IL1B	2
BP	GO:0046457	prostanoid biosynthetic process	2/48	32/18870	0.00299334866650014	0.0352549954054461	0.0247986975294846	PTGDS/IL1B	2
BP	GO:0070498	interleukin-1-mediated signaling pathway	2/48	32/18870	0.00299334866650014	0.0352549954054461	0.0247986975294846	IL1B/NFKBIA	2
BP	GO:1901889	negative regulation of cell junction assembly	2/48	32/18870	0.00299334866650014	0.0352549954054461	0.0247986975294846	IL1B/APOD	2
BP	GO:0071356	cellular response to tumor necrosis factor	4/48	238/18870	0.00310807605440222	0.0362703921210975	0.0255129371920994	CCL21/FABP4/CCL4/NFKBIA	4
BP	GO:0002274	myeloid leukocyte activation	4/48	241/18870	0.00325071477768113	0.0375803181804189	0.0264343515833797	S100A12/PTGDS/FCER1G/CST7	4
BP	GO:1904659	glucose transmembrane transport	3/48	117/18870	0.00327941455819693	0.0375803181804189	0.0264343515833797	IL1B/C3/ITLN1	3
BP	GO:0046825	regulation of protein export from nucleus	2/48	34/18870	0.0033746810268795	0.0383267345195601	0.0269593879027028	IL1B/TXN	2
BP	GO:0008645	hexose transmembrane transport	3/48	120/18870	0.00352171234457086	0.0396426380733994	0.0278850069202164	IL1B/C3/ITLN1	3
BP	GO:0015749	monosaccharide transmembrane transport	3/48	123/18870	0.00377471016349566	0.0417824978482684	0.0293902045440484	IL1B/C3/ITLN1	3
BP	GO:0006882	intracellular zinc ion homeostasis	2/48	36/18870	0.00377750570169093	0.0417824978482684	0.0293902045440484	S100A8/MT2A	2
BP	GO:0072676	lymphocyte migration	3/48	124/18870	0.00386144573435538	0.0423427497767246	0.0297842910544653	APOD/CCL21/CCL4	3
BP	GO:0051347	positive regulation of transferase activity	5/48	414/18870	0.00391399045875323	0.0425521013977274	0.0299315509666239	S100A12/IL1B/TXN/CCL21/EREG	5
BP	GO:0071675	regulation of mononuclear cell migration	3/48	125/18870	0.003949391576756	0.042573102420624	0.0299463232849474	APOD/CCL21/CCL4	3
BP	GO:0034612	response to tumor necrosis factor	4/48	259/18870	0.00420156168930497	0.0441689248845464	0.0310688399138236	CCL21/FABP4/CCL4/NFKBIA	4
BP	GO:0045429	positive regulation of nitric oxide biosynthetic process	2/48	38/18870	0.00420160370364003	0.0441689248845464	0.0310688399138236	HBB/IL1B	2
BP	GO:0071404	cellular response to low-density lipoprotein particle stimulus	2/48	38/18870	0.00420160370364003	0.0441689248845464	0.0310688399138236	TXNIP/FCER1G	2
BP	GO:0040013	negative regulation of locomotion	5/48	423/18870	0.00428707469499072	0.0446066658212011	0.0313767510327879	DCN/APOD/CCL21/FBLN1/SERPINF1	5
BP	GO:0051224	negative regulation of protein transport	3/48	129/18870	0.00431338042138973	0.0446066658212011	0.0313767510327879	IL1B/APOD/TXN	3
BP	GO:0055094	response to lipoprotein particle	2/48	39/18870	0.00442156220381587	0.0449938169860303	0.0316490768273136	TXNIP/FCER1G	2
BP	GO:1904407	positive regulation of nitric oxide metabolic process	2/48	39/18870	0.00442156220381587	0.0449938169860303	0.0316490768273136	HBB/IL1B	2
BP	GO:0043122	regulation of canonical NF-kappaB signal transduction	4/48	265/18870	0.00455626018661884	0.0456343539951115	0.0320996366235061	S100A12/IL1B/CCL21/S100A4	4
BP	GO:0071216	cellular response to biotic stimulus	4/48	265/18870	0.00455626018661884	0.0456343539951115	0.0320996366235061	TXNIP/IL1B/NFKBIA/CXCL2	4
BP	GO:1904950	negative regulation of establishment of protein localization	3/48	133/18870	0.00469713751755225	0.0466778040806755	0.0328336092921005	IL1B/APOD/TXN	3
BP	GO:0150077	regulation of neuroinflammatory response	2/48	41/18870	0.00487716307081863	0.0480910963262116	0.0338277324373385	IL1B/CST7	2
BP	GO:0034219	carbohydrate transmembrane transport	3/48	136/18870	0.00499811357714751	0.0489046190010126	0.0343999719884647	IL1B/C3/ITLN1	3
BP	GO:0071402	cellular response to lipoprotein particle stimulus	2/48	42/18870	0.00511275168009567	0.049268334371831	0.034655812823615	TXNIP/FCER1G	2
BP	GO:2000403	positive regulation of lymphocyte migration	2/48	42/18870	0.00511275168009567	0.049268334371831	0.034655812823615	CCL21/CCL4	2
CC	GO:0062023	collagen-containing extracellular matrix	13/48	429/19886	1.778744523641e-11	1.84989430458664e-09	1.1983121001371e-09	MGP/DCN/S100A8/S100A6/IGFBP7/VCAN/LUM/COL1A2/COL6A2/FBLN1/LTBP4/S100A4/SERPINF1	13
CC	GO:0072562	blood microparticle	8/48	144/19886	1.8366277035184e-09	9.5504640582957e-08	6.18653542237778e-08	HBB/HBA2/IGHG2/IGKC/HBA1/IGHG1/C3/IGHG3	8
CC	GO:0071735	IgG immunoglobulin complex	4/48	13/19886	2.1019940833997e-08	7.28691282245228e-07	4.7202674153537e-07	IGHG2/IGKC/IGHG1/IGHG3	4
CC	GO:0031838	haptoglobin-hemoglobin complex	3/48	11/19886	2.14834049380041e-06	4.95663070091361e-05	3.21077292366873e-05	HBB/HBA2/HBA1	3
CC	GO:0005833	hemoglobin complex	3/48	12/19886	2.85959463514247e-06	4.95663070091361e-05	3.21077292366873e-05	HBB/HBA2/HBA1	3
CC	GO:0042571	immunoglobulin complex, circulating	3/48	12/19886	2.85959463514247e-06	4.95663070091361e-05	3.21077292366873e-05	IGHG2/IGHG1/IGHG3	3
CC	GO:0071682	endocytic vesicle lumen	3/48	23/19886	2.25939831643356e-05	0.000335682035584415	0.000217445853010148	HBB/HBA2/HBA1	3
CC	GO:0005775	vacuolar lumen	5/48	176/19886	6.45470878810877e-05	0.000839112142454141	0.000543554424261792	DCN/C3/VCAN/LUM/LYZ	5
CC	GO:0005583	fibrillar collagen trimer	2/48	12/19886	0.000370775899904837	0.0038560693590103	0.00249785869409574	LUM/COL1A2	2
CC	GO:0098643	banded collagen fibril	2/48	12/19886	0.000370775899904837	0.0038560693590103	0.00249785869409574	LUM/COL1A2	2
CC	GO:0019814	immunoglobulin complex	4/48	165/19886	0.000669125043890255	0.00632627314223514	0.00409799069942357	IGHG2/IGKC/IGHG1/IGHG3	4
CC	GO:0005788	endoplasmic reticulum lumen	5/48	313/19886	0.000920345486732701	0.00717959117942389	0.00465074732270374	C3/IGFBP7/VCAN/COL1A2/COL6A2	5
CC	GO:0034774	secretory granule lumen	5/48	322/19886	0.00104442469326744	0.00717959117942389	0.00465074732270374	CFD/S100A12/S100A8/C3/LYZ	5
CC	GO:0060205	cytoplasmic vesicle lumen	5/48	325/19886	0.00108842750797247	0.00717959117942389	0.00465074732270374	CFD/S100A12/S100A8/C3/LYZ	5
CC	GO:0031983	vesicle lumen	5/48	326/19886	0.00110339715529558	0.00717959117942389	0.00465074732270374	CFD/S100A12/S100A8/C3/LYZ	5
CC	GO:0098644	complex of collagen trimers	2/48	21/19886	0.00116350207577523	0.00717959117942389	0.00465074732270374	LUM/COL1A2	2
CC	GO:0005581	collagen trimer	3/48	86/19886	0.00117358701971352	0.00717959117942389	0.00465074732270374	LUM/COL1A2/COL6A2	3
CC	GO:0030139	endocytic vesicle	5/48	348/19886	0.00147308785084562	0.00851117424933025	0.00551331125462688	HBB/HBA2/HBA1/AREG/EREG	5
CC	GO:0043202	lysosomal lumen	3/48	98/19886	0.00170920227696447	0.00935563351601604	0.00606032940308731	DCN/VCAN/LUM	3
CC	GO:0005796	Golgi lumen	3/48	106/19886	0.00213892117394934	0.0111223901045366	0.00720478711225041	DCN/VCAN/LUM	3
CC	GO:0070820	tertiary granule	3/48	164/19886	0.00725863904743634	0.0359475457587323	0.0232858596007983	HBB/FCER1G/LYZ	3
CC	GO:1904724	tertiary granule lumen	2/48	55/19886	0.00780927348998807	0.0365633257824731	0.0236847454461364	HBB/LYZ	2
CC	GO:0005791	rough endoplasmic reticulum	2/48	56/19886	0.00808612012497001	0.0365633257824731	0.0236847454461364	PTGDS/RPS26	2
CC	GO:0101002	ficolin-1-rich granule	3/48	185/19886	0.0100800706659888	0.0436803062192846	0.0282949352027755	HBB/CFD/FCER1G	3
MF	GO:0005201	extracellular matrix structural constituent	9/46	166/18496	2.51843275642361e-10	3.27396258335069e-08	1.88219711269554e-08	MGP/DCN/IGFBP7/VCAN/LUM/COL1A2/COL6A2/FBLN1/LTBP4	9
MF	GO:0031720	haptoglobin binding	3/46	10/18496	1.70661763968716e-06	6.21083492088266e-05	3.57060145249124e-05	HBB/HBA2/HBA1	3
MF	GO:0050786	RAGE receptor binding	3/46	10/18496	1.70661763968716e-06	6.21083492088266e-05	3.57060145249124e-05	S100A12/S100A8/S100A4	3
MF	GO:0016209	antioxidant activity	5/46	83/18496	1.91102612950236e-06	6.21083492088266e-05	3.57060145249124e-05	HBB/HBA2/HBA1/TXN/GPX3	5
MF	GO:0005344	oxygen carrier activity	3/46	14/18496	5.14074602868348e-06	0.000133659396745771	7.68406248497952e-05	HBB/HBA2/HBA1	3
MF	GO:0034987	immunoglobulin receptor binding	3/46	16/18496	7.88130289460361e-06	0.000170761562716412	9.81706150029572e-05	IGHG2/IGHG1/IGHG3	3
MF	GO:0004601	peroxidase activity	4/46	55/18496	1.04062885276626e-05	0.000173461584460594	9.97228542243089e-05	HBB/HBA2/HBA1/GPX3	4
MF	GO:0043177	organic acid binding	6/46	207/18496	1.17872052719869e-05	0.000173461584460594	9.97228542243089e-05	HBB/HBA2/S100A8/PTGDS/HBA1/FABP4	6
MF	GO:0016684	oxidoreductase activity, acting on peroxide as acceptor	4/46	57/18496	1.20088789241949e-05	0.000173461584460594	9.97228542243089e-05	HBB/HBA2/HBA1/GPX3	4
MF	GO:0030021	extracellular matrix structural constituent conferring compression resistance	3/46	22/18496	2.14480464646323e-05	0.00027882460404022	0.000160295926209357	DCN/VCAN/LUM	3
MF	GO:0048306	calcium-dependent protein binding	4/46	79/18496	4.38902827124002e-05	0.000518703341146548	0.000298201920821092	S100A12/S100A8/S100A6/S100A4	4
MF	GO:0019825	oxygen binding	3/46	39/18496	0.000123567717261744	0.00133865027033556	0.0007695884145249	HBB/HBA2/HBA1	3
MF	GO:0005504	fatty acid binding	3/46	48/18496	0.000230223749424969	0.00227325528319604	0.0013068917012706	S100A8/PTGDS/FABP4	3
MF	GO:0008009	chemokine activity	3/46	49/18496	0.000244812107421112	0.00227325528319604	0.0013068917012706	CCL21/CCL4/CXCL2	3
MF	GO:0005125	cytokine activity	5/46	237/18496	0.000295767254550839	0.00256331620610727	0.00147364737355155	IL1B/CCL21/AREG/CCL4/CXCL2	5
MF	GO:0019864	IgG binding	2/46	11/18496	0.000328095581612464	0.00266577660060127	0.00153255172990032	FCER1G/FCGR3B	2
MF	GO:0036041	long-chain fatty acid binding	2/46	17/18496	0.000803614680749242	0.00595645152198878	0.00342435674543485	S100A8/FABP4	2
MF	GO:0042379	chemokine receptor binding	3/46	74/18496	0.000824739441506139	0.00595645152198878	0.00342435674543485	CCL21/CCL4/CXCL2	3
MF	GO:0030297	transmembrane receptor protein tyrosine kinase activator activity	2/46	18/18496	0.000902635990307037	0.00617443136994602	0.00354967309527261	AREG/EREG	2
MF	GO:0003823	antigen binding	4/46	178/18496	0.000987232798861844	0.00617443136994602	0.00354967309527261	IGHG2/IGKC/IGHG1/IGHG3	4
MF	GO:0033293	monocarboxylic acid binding	3/46	79/18496	0.000997408144375895	0.00617443136994602	0.00354967309527261	S100A8/PTGDS/FABP4	3
MF	GO:0019865	immunoglobulin binding	2/46	24/18496	0.00161289531166866	0.00953074502349665	0.00547921373820455	FCER1G/FCGR3B	2
MF	GO:0140104	molecular carrier activity	3/46	95/18496	0.00169802263970584	0.00959751926790258	0.0055176021702112	HBB/HBA2/HBA1	3
MF	GO:0061134	peptidase regulator activity	4/46	228/18496	0.00244631262088438	0.0132508600297904	0.00761790333696451	C3/CST7/FBLN1/SERPINF1	4
MF	GO:0030296	protein tyrosine kinase activator activity	2/46	33/18496	0.00304195163269255	0.0158181484900013	0.00909383435457563	AREG/EREG	2
MF	GO:0005154	epidermal growth factor receptor binding	2/46	35/18496	0.0034171458825285	0.0170857294126425	0.00982256508743011	AREG/EREG	2
MF	GO:0019838	growth factor binding	3/46	135/18496	0.00459027417925397	0.0216214839497497	0.0124301648617994	IGFBP7/COL1A2/LTBP4	3
MF	GO:0005126	cytokine receptor binding	4/46	273/18496	0.00465693500456148	0.0216214839497497	0.0124301648617994	IL1B/CCL21/CCL4/CXCL2	4
MF	GO:0070851	growth factor receptor binding	3/46	138/18496	0.00488018638576002	0.021876697591338	0.0125768868743725	IL1B/AREG/EREG	3
MF	GO:0020037	heme binding	3/46	141/18496	0.00518095459046942	0.0224508032253675	0.0129069395060817	HBB/HBA2/HBA1	3
MF	GO:0030020	extracellular matrix structural constituent conferring tensile strength	2/46	45/18496	0.00559666474925759	0.0234698844323705	0.0134928080542373	COL1A2/COL6A2	2
MF	GO:0001664	G protein-coupled receptor binding	4/46	291/18496	0.00582835674878451	0.0236776992919371	0.0136122805645954	C3/CCL21/CCL4/CXCL2	4
MF	GO:0046906	tetrapyrrole binding	3/46	151/18496	0.0062633453287435	0.0246737846283835	0.0141849288146982	HBB/HBA2/HBA1	3
MF	GO:0005178	integrin binding	3/46	154/18496	0.00661241442114865	0.025282761022039	0.0145350286037633	IL1B/FBLN1/LTBP4	3
MF	GO:0048020	CCR chemokine receptor binding	2/46	50/18496	0.00687081333653238	0.025520163821406	0.0146715111847759	CCL21/CCL4	2
MF	GO:0004866	endopeptidase inhibitor activity	3/46	168/18496	0.0083937710534477	0.0303108399152278	0.0174256650524791	C3/CST7/SERPINF1	3
MF	GO:0030414	peptidase inhibitor activity	3/46	175/18496	0.00938038909604021	0.0329581238509521	0.0189475853718024	C3/CST7/SERPINF1	3
MF	GO:0061135	endopeptidase regulator activity	3/46	184/18496	0.0107448564680552	0.0367587194959782	0.0211325431920199	C3/CST7/SERPINF1	3
MF	GO:0005518	collagen binding	2/46	68/18496	0.0124202328303884	0.0408246449458707	0.0234700387947921	LUM/COL6A2	2
MF	GO:0031406	carboxylic acid binding	3/46	195/18496	0.0125614292141141	0.0408246449458707	0.0234700387947921	S100A8/PTGDS/FABP4	3
MF	GO:0004857	enzyme inhibitor activity	4/46	386/18496	0.0152922923073964	0.0484877560966227	0.0278755520879369	TXNIP/C3/CST7/SERPINF1	4
