# Supplementary material for: Systematically Revealing Quantitative Multi‐Target Integrative Effects of Plants With Artificial Intelligence Method
Source: Plant Biotechnol J. 2025 Aug 18;23(12):5510–35. doi: 10.1111/pbi.70321 (PMC12665060; doi:10.1111/pbi.70321)
Supplement: Supplementary file 1 — File S1: pbi70321‐sup‐0001‐FileS1‐S18.zip. [file PBI-23-5510-s001.zip › supplementary file 1 to 18/Supplementary file 1 Targets from TCMSP.xlsx]

## Sheet: Target-symbol-guanmai
Target name	Protein	Symbol
Nitric oxide synthase, inducible	Nitric oxide synthase, inducible (EC 1.14.13.39) (Hepatocyte NOS) (HEP-NOS) (Inducible NO synthase) (Inducible NOS) (iNOS) (NOS type II) (Peptidyl-cysteine S-nitrosylase NOS2)	NOS2
Prostaglandin G/H synthase 1	Prostaglandin G/H synthase 1 (EC 1.14.99.1) (Cyclooxygenase-1) (COX-1) (Prostaglandin H2 synthase 1) (PGH synthase 1) (PGHS-1) (PHS 1) (Prostaglandin-endoperoxide synthase 1)	PTGS1
Estrogen receptor	Estrogen receptor 1 (Estrogen receptor protein)	ESR1
Androgen receptor	Androgen receptor	AR
Peroxisome proliferator activated receptor gamma	Peroxisome proliferator activated receptor gamma	PPARG
Estrogen receptor beta	Estrogen receptor beta	ESR2
Mitogen-activated protein kinase 14	Mitogen-activated protein kinase 14 (EC 2.7.11.24) (Mitogen-activated protein kinase p38 alpha)	MAPK14
Glycogen synthase kinase-3 beta	Glycogen synthase kinase-3 beta	GSK3B
Heat shock protein HSP 90	Heat shock protein HSP 90-beta	HSP90AB1
Cyclin-A2	Cyclin-A2 (Cyclin-A) (Cyclin A)	CCNA2
Nuclear receptor coactivator 2	Nuclear receptor coactivator 2	NCOA2
Calmodulin	Calmodulin-dependent phosphodiesterase	HSPDE1A
Glycogen phosphorylase, muscle form	Glycogen phosphorylase, muscle form (EC 2.4.1.1) (Myophosphorylase)	PYGM
Serine/threonine-protein kinase Chk1	Serine/threonine-protein kinase Chk1 (EC 2.7.11.1) (CHK1 checkpoint homolog) (Checkpoint kinase-1)	CHEK1
Nuclear receptor coactivator 1	Nuclear receptor coactivator 1	NCOA1
Coagulation factor VII	Coagulation factor VIII	F8C
Acetylcholinesterase	Acetylcholinesterase	ACHE
Amine oxidase [flavin-containing] B	Amine oxidase [flavin-containing] B (EC 1.4.3.21) (EC 1.4.3.4) (Monoamine oxidase type B) (MAO-B)	MAOB
Transcription factor p65	Transcription factor p65 (Nuclear factor NF-kappa-B p65 subunit) (Nuclear factor of kappa light polypeptide gene enhancer in B-cells 3)	RELA
Xanthine dehydrogenase/oxidase	Xanthine dehydrogenase/oxidase (EC 1.17.1.4) (EC 1.17.3.2)	XDH
Neutrophil cytosol factor 1	Neutrophil cytosol factor 1 (NCF-1) (47 kDa autosomal chronic granulomatous disease protein) (47 kDa neutrophil oxidase factor) (NCF-47K) (Neutrophil NADPH oxidase factor 1) (Nox organizer 2) (Nox-organizing protein 2) (SH3 and PX domain-containing protein 1A) (p47-phox)	NCF1
Oxidized low-density lipoprotein receptor 1	Oxidized low-density lipoprotein receptor 1 (Lectin-like oxidized LDL receptor 1) (Lectin-type oxidized LDL receptor 1)	OLR1
Progesterone receptor	Progesterone receptor membrane component 2	PGRMC2
Mineralocorticoid receptor	Mineralocorticoid receptor 3 (Nuclear receptor subfamily 3, group C, member 2 variant 4)	NR3C2
Muscarinic acetylcholine receptor M1	Muscarinic acetylcholine receptor M1	CHRM1
Sodium-dependent noradrenaline transporter	Sodium-dependent noradrenaline transporter (Norepinephrine transporter) (NET) (Solute carrier family 6 member 2)	SLC6A2
Muscarinic acetylcholine receptor M2	Muscarinic acetylcholine receptor M2	CHRM2
Alpha-1B adrenergic receptor	Alpha-1B adrenergic receptor (Alpha-1B adrenoreceptor) (Alpha-1B adrenoceptor)	ADRA1B
DNA topoisomerase II	DNA topoisomerase III alpha	TOP3A
Inhibitor of nuclear factor kappa-B kinase subunit beta	Inhibitor of nuclear factor kappa-B kinase subunit beta (I-kappa-B-kinase beta) (IKK-B) (IKK-beta) (IkBKB) (EC 2.7.11.10) (I-kappa-B kinase 2) (IKK-2) (IKK2) (Nuclear factor NF-kappa-B inhibitor kinase beta) (NFKBIKB) (Serine/threonine protein kinase IKBKB) (EC 2.7.11.1)	IKBKB
Apoptosis regulator Bcl-2	Apoptosis regulator Bcl-2	BCL2
Apoptosis regulator BAX	Apoptosis regulator BAX (Bcl-2-like protein 4) (Bcl2-L-4)	BAX
Tumor necrosis factor	Tumor necrosis factor receptor 2	TNFR2
Activator of 90 kDa heat shock protein ATPase homolog 1	Activator of 90 kDa heat shock protein ATPase homolog 1 (AHA1) (p38)	AHSA1
Caspase-3	Caspase-3 (CASP-3) (EC 3.4.22.56) (Apopain) (Cysteine protease CPP32) (CPP-32) (Protein Yama) (SREBP cleavage activity 1) (SCA-1) [Cleaved into: Caspase-3 subunit p17; Caspase-3 subunit p12]	CASP3
Interstitial collagenase	Interstitial collagenase (EC 3.4.24.7) (Fibroblast collagenase) (Matrix metalloproteinase-1) (MMP-1) [Cleaved into: 22 kDa interstitial collagenase; 27 kDa interstitial collagenase]	MMP1
Signal transducer and activator of transcription 1-alpha/beta	Signal transducer and activator of transcription 1-alpha/beta (Transcription factor ISGF-3 components p91/p84)	STAT1
Peroxisome proliferator-activated receptor gamma	Peroxisome proliferator-activated receptor gamma (PPAR-gamma) (Nuclear receptor subfamily 1 group C member 3)	PPARG
Heme oxygenase 1	Heme oxygenase 1	HMOX1
Cytochrome P450 3A4	Cytochrome P450 3A43 (EC 1.14.14.1)	CYP3A43
Cytochrome P450 1A2	Cytochrome P450 1A2 (EC 1.14.14.1) (CYPIA2) (Cholesterol 25-hydroxylase) (Cytochrome P(3)450) (Cytochrome P450 4) (Cytochrome P450-P3) (Hydroperoxy icosatetraenoate dehydratase) (EC 4.2.1.152)	CYP1A2
Cytochrome P450 1A1	Cytochrome P450 1A1 (CYPIA1) (EC 1.14.14.1) (Cytochrome P450 form 6) (Cytochrome P450-C) (Cytochrome P450-P1) (Hydroperoxy icosatetraenoate dehydratase) (EC 4.2.1.152)	CYP1A1
Intercellular adhesion molecule 1	Intercellular adhesion molecule 1	ICAM1
E-selectin	E-selectin	SELE
Vascular cell adhesion protein 1	Vascular cell adhesion protein 1 (V-CAM 1) (VCAM-1) (INCAM-100) (CD antigen CD106) [Cleaved into: Soluble Vascular Cell Adhesion Molecule-1]	VCAM1
Nuclear receptor subfamily 1 group I member 2	Nuclear receptor subfamily 1 group I member 2 (Nuclear receptor subfamily 1, group I, member 2, isoform CRA_a)	NR1I2
Cytochrome P450 1B1	Cytochrome P450 1B1	CYP1B1
Glutathione S-transferase P	Glutathione S-transferase P	GSTP1
Aryl hydrocarbon receptor	Aryl hydrocarbon receptor nuclear translocator	ARNT
26S proteasome non-ATPase regulatory subunit 3	26S proteasome non-ATPase regulatory subunit 3 (26S proteasome regulatory subunit RPN3) (26S proteasome regulatory subunit S3) (Proteasome subunit p58)	PSMD3
Solute carrier family 2, facilitated glucose transporter member 4	Solute carrier family 2, facilitated glucose transporter member 4 (Glucose transporter type 4, insulin-responsive)	SLC2A4
Nuclear receptor subfamily 1 group I member 3	Nuclear receptor subfamily 1 group I member 3	NR1I3
Insulin receptor	Insulin receptor substrate 1	IRS1
Type I iodothyronine deiodinase	Type I iodothyronine deiodinase (EC 1.21.99.4) (5DI) (DIOI) (Type 1 DI) (Type-I 5'-deiodinase)	DIO1
Glutathione S-transferase Mu 1	Glutathione S-transferase Mu 1 (EC 2.5.1.18) (GST HB subunit 4) (GST class-mu 1) (GSTM1-1) (GSTM1a-1a) (GSTM1b-1b) (GTH4)	GSTM1
Glutathione S-transferase Mu 2	Glutathione S-transferase Mu 2 (EC 2.5.1.18) (GST class-mu 2) (GSTM2-2)	GSTM2
Aldo-keto reductase family 1 member C3	Aldo-keto reductase family 1 member C3	AKR1C3
Antileukoproteinase	Antileukoproteinase (ALP) (BLPI) (HUSI-1) (Mucus proteinase inhibitor) (MPI) (Protease inhibitor WAP4) (Secretory leukocyte protease inhibitor) (Seminal proteinase inhibitor) (WAP four-disulfide core domain protein 4)	SLPI
Retinoic acid receptor RXR-alpha	Retinoic acid receptor RXR-alpha (Nuclear receptor subfamily 2 group B member 1) (Retinoid X receptor alpha)	RXRA
Alpha-2A adrenergic receptor	Alpha-2A adrenergic receptor (Alpha-2 adrenergic receptor subtype C10) (Alpha-2A adrenoreceptor) (Alpha-2A adrenoceptor) (Alpha-2AAR)	ADRA2A
Sodium-dependent dopamine transporter	Sodium-dependent dopamine transporter (Solute carrier family 6 member 3)	DAT1
Beta-2 adrenergic receptor	Beta-2 adrenergic receptor (Beta-2 adrenoceptor) (Beta-2 adrenoreceptor)	ADRB2
Urokinase-type plasminogen activator	Urokinase-type plasminogen activator (EC 3.4.21.73)	ATF
Leukotriene A-4 hydrolase	Leukotriene A-4 hydrolase (LTA-4 hydrolase) (EC 3.3.2.6) (Leukotriene A(4) hydrolase) (Tripeptide aminopeptidase LTA4H) (EC 3.4.11.4)	LTA4H
Amine oxidase [flavin-containing] A	Amine oxidase [flavin-containing] A (EC 1.4.3.21) (EC 1.4.3.4) (Monoamine oxidase type A)	MAOA
Chymotrypsinogen B	Chymotrypsinogen B2	CTRB2
Muscarinic acetylcholine receptor M3	Muscarinic acetylcholine receptor M3	CHRM3
Beta-1 adrenergic receptor	Beta-1 adrenergic receptor (Beta-1 adrenoreceptor) (Beta-1 adrenoceptor)	ADRB1
Sodium channel protein type 5 subunit alpha	Sodium channel protein type 5 subunit alpha (Sodium channel protein cardiac muscle subunit alpha) (Sodium channel protein type V subunit alpha) (Voltage-gated sodium channel subunit alpha Nav1.5) (hH1)	SCN5A
Alpha-1A adrenergic receptor	Alpha-1A adrenergic receptor (Alpha-1A adrenoreceptor) (Alpha-1C adrenergic receptor)	ADRA1A
Potassium voltage-gated channel subfamily H member 2	Potassium voltage-gated channel subfamily H member 2 isoform a	KCHN2
Stromelysin-1	Stromelysin-1 (SL-1) (EC 3.4.24.17) (Matrix metalloproteinase-3) (MMP-3) (Transin-1)	MMP3
Epidermal growth factor receptor	Epidermal growth factor receptor pathway substrate 15	EPS15
Vascular endothelial growth factor A	Vascular endothelial growth factor A	VEGFA
G1/S-specific cyclin-D1	G1/S-specific cyclin-D1	CCND1
Bcl-2-like protein 1	Bcl-2-like protein 1	BCL2L1
Cyclin-dependent kinase inhibitor 1	Cyclin-dependent kinase inhibitor 1C transcript variant 3	CDKN1C
Eukaryotic translation initiation factor 6	Eukaryotic translation initiation factor 6	EIF6
Caspase-9	Caspase-9c protein	CASPASE-9c
72 kDa type IV collagenase	72 kDa type IV collagenase (EC 3.4.24.24) (72 kDa gelatinase) (Gelatinase A) (Matrix metalloproteinase-2) (MMP-2) (TBE-1) [Cleaved into: PEX]	MMP2
Matrix metalloproteinase-9	Matrix metalloproteinase-9	MMP3
Mitogen-activated protein kinase 1	Mitogen-activated protein kinase 13	MAPK13
Interleukin-10	Interleukin-10 receptor subunit alpha (IL-10 receptor subunit alpha) (IL-10R subunit alpha) (IL-10RA) (CDw210a) (Interleukin-10 receptor subunit 1) (IL-10R subunit 1) (IL-10R1) (CD antigen CD210)	IL10RA
Pro-epidermal growth factor	Pro-epidermal growth factor (EGF) [Cleaved into: Epidermal growth factor (Urogastrone)]	EGF
ETS domain-containing protein Elk-1	ETS domain-containing protein Elk-1	ELK1
NF-kappa-B inhibitor alpha	NF-kappa-B inhibitor alpha (I-kappa-B-alpha)	IkBa
NADPH--cytochrome P450 reductase	NADPH--cytochrome P450 reductase (CPR) (P450R) (EC 1.6.2.4)	POR
Caspase-8	Caspase-8 isoform 6	Casp8
DNA topoisomerase 1	DNA topoisomerase 1 (EC 5.6.2.1) (DNA topoisomerase I)	TOP1
Protein kinase C alpha type	Protein kinase C alpha type (PKC-A) (PKC-alpha) (EC 2.7.11.13)	PRKCA
Protein CBFA2T1	Protein CBFA2T1 (Cyclin-D-related protein) (Eight twenty one protein) (Protein ETO) (Protein MTG8) (Zinc finger MYND domain-containing protein 2)	RUNX1T1
Receptor tyrosine-protein kinase erbB-2	Receptor tyrosine-protein kinase erbB-2 variant (EC 2.7.10.1)	ERBB2
Acetyl-CoA carboxylase 1	Acetyl-CoA carboxylase 1	ACC1
Caveolin-1	Caveolin-1	CAV1
Gap junction alpha-1 protein	Gap junction alpha-1 protein (Connexin-43)	CXNK1
Interleukin-1 beta	Interleukin-1 beta	IL1B
C-C motif chemokine 2	C-C motif chemokine 25	CCL25
Prostaglandin E2 receptor EP3 subtype	Prostaglandin E2 receptor EP3 subtype (Prostanoid EP3 receptor)	PTGER3
Interleukin-8	Interleukin-8 receptor type A	IL8RA
Protein kinase C beta type	Protein kinase C beta type (PKC-B) (PKC-beta) (EC 2.7.11.13)	PRKCB
Baculoviral IAP repeat-containing protein 5	Baculoviral IAP repeat-containing protein 5 (Apoptosis inhibitor survivin)	BIRC5
Dual oxidase 2	Dual oxidase 2	DUOX2
Transforming growth factor beta-1	Transforming growth factor beta-1 proprotein [Cleaved into: Latency-associated peptide (LAP); Transforming growth factor beta-1 (TGF-beta-1)]	TGFB1
G2/mitotic-specific cyclin-B1	G2/mitotic-specific cyclin-B1	CCNB1V
Tissue-type plasminogen activator	Tissue-type plasminogen activator (t-PA) (t-plasminogen activator) (tPA) (EC 3.4.21.68) (Alteplase) (Reteplase) [Cleaved into: Tissue-type plasminogen activator chain A; Tissue-type plasminogen activator chain B]	PLAT
Collagen alpha-1(I) chain	Collagen alpha-1(I) chain preproprotein	COL1A1
Interferon gamma	Interferon gamma inducible protein 16	IFI16
Interleukin-1 alpha	Interleukin-1 alpha (IL-1 alpha) (Hematopoietin-1)	IL1A
Myeloperoxidase	Myeloperoxidase	MPO
DNA topoisomerase 2-alpha	DNA topoisomerase 2-alpha (EC 5.6.2.2) (DNA topoisomerase II, alpha isozyme)	TOP2A
Nuclear factor erythroid 2-related factor 2	Nuclear factor erythroid 2-related factor 2	NFE2L2
Poly [ADP-ribose] polymerase 1	Poly [ADP-ribose] polymerase 1 (PARP-1) (EC 2.4.2.30) (ADP-ribosyltransferase diphtheria toxin-like 1) (ARTD1) (DNA ADP-ribosyltransferase PARP1) (EC 2.4.2.-) (NAD(+) ADP-ribosyltransferase 1) (ADPRT 1) (Poly[ADP-ribose] synthase 1) (Protein poly-ADP-ribosyltransferase PARP1) (EC 2.4.2.-) [Cleaved into: Poly [ADP-ribose] polymerase 1, processed C-terminus (Poly [ADP-ribose] polymerase 1, 89-kDa f…	PARP1
Collagen alpha-1(III) chain	Collagen alpha-1(III) chain	COL3A1
C-X-C motif chemokine 11	C-X-C motif chemokine 11 (Beta-R1) (H174) (Interferon gamma-inducible protein 9) (IP-9) (Interferon-inducible T-cell alpha chemoattractant) (I-TAC) (Small-inducible cytokine B11)	CXCL11
C-X-C motif chemokine 2	C-X-C motif chemokine 2 (Growth-regulated protein beta) (Gro-beta) (Macrophage inflammatory protein 2-alpha) (MIP2-alpha) [Cleaved into: GRO-beta(5-73) (GRO-beta-T) (Hematopoietic synergistic factor) (HSF) (SB-251353)]	CXCL2
DDB1- and CUL4-associated factor 5	DDB1- and CUL4-associated factor 5 (Breakpoint cluster region protein 2) (BCRP2) (WD repeat-containing protein 22)	DCAF5
Serine/threonine-protein kinase Chk2	Serine/threonine-protein kinase Chk2	CHEK2
Claudin-4	Claudin-4 (Clostridium perfringens enterotoxin receptor) (CPE-R) (CPE-receptor) (Williams-Beuren syndrome chromosomal region 8 protein)	CLDN4
Peroxisome proliferator-activated receptor alpha	Peroxisome proliferator-activated receptor alpha	PPARA
Peroxisome proliferator-activated receptor delta	Peroxisome proliferator-activated receptor delta (PPAR-delta) (NUCI) (Nuclear hormone receptor 1) (NUC1) (Nuclear receptor subfamily 1 group C member 2) (Peroxisome proliferator-activated receptor beta) (PPAR-beta)	PPARD
Heat shock factor protein 1	Heat shock factor protein 1 (HSF 1) (Heat shock transcription factor 1) (HSTF 1)	HSF1
C-reactive protein	C-reactive protein	CRP
C-X-C motif chemokine 10	C-X-C motif chemokine 10 (10 kDa interferon gamma-induced protein) (Gamma-IP10) (IP-10) (Small-inducible cytokine B10) [Cleaved into: CXCL10(1-73)]	CXCL10
Runt-related transcription factor 2	Runt-related transcription factor 2 (Acute myeloid leukemia 3 protein) (Core-binding factor subunit alpha-1) (CBF-alpha-1) (Oncogene AML-3) (Osteoblast-specific transcription factor 2) (OSF-2) (Polyomavirus enhancer-binding protein 2 alpha A subunit) (PEA2-alpha A) (PEBP2-alpha A) (SL3-3 enhancer factor 1 alpha A subunit) (SL3/AKV core-binding factor alpha A subunit)	RUNX2
Ras association domain-containing protein 1	Ras association domain-containing protein 1	RASSF1
Transcription factor E2F1	Transcription factor E2F1 (E2F-1) (PBR3) (Retinoblastoma-associated protein 1) (RBAP-1) (Retinoblastoma-binding protein 3) (RBBP-3) (pRB-binding protein E2F-1)	E2F1
Transcription factor E2F2	Transcription factor E2F2 (E2F-2)	E2F2
Prostatic acid phosphatase	Prostatic acid phosphatase (PAP) (EC 3.1.3.2) (5'-nucleotidase) (5'-NT) (EC 3.1.3.5) (Acid phosphatase 3) (Ecto-5'-nucleotidase) (Protein tyrosine phosphatase ACP3) (EC 3.1.3.48) (Thiamine monophosphatase) (TMPase) [Cleaved into: PAPf39]	ACP3
Cathepsin D	Cathepsin D	CTSD
Insulin-like growth factor II	Insulin-like growth factor II	IGF2
CD40 ligand	CD40 ligand protein	CD40 ligand
Interferon regulatory factor 1	Interferon regulatory factor 1 isoform delta4	IRF1
Receptor tyrosine-protein kinase erbB-3	Receptor tyrosine-protein kinase erbB-3 (EC 2.7.10.1) (Proto-oncogene-like protein c-ErbB-3) (Tyrosine kinase-type cell surface receptor HER3)	ERBB3
Serum paraoxonase/arylesterase 1	Serum paraoxonase/arylesterase 1 (PON 1) (EC 3.1.1.2) (EC 3.1.1.81) (EC 3.1.8.1) (Aromatic esterase 1) (A-esterase 1) (K-45) (Serum aryldialkylphosphatase 1)	PON1
Procollagen C-endopeptidase enhancer 1	Procollagen C-endopeptidase enhancer 1 (Procollagen COOH-terminal proteinase enhancer 1) (PCPE-1) (Procollagen C-proteinase enhancer 1) (Type 1 procollagen C-proteinase enhancer protein) (Type I procollagen COOH-terminal proteinase enhancer)	PCOLCE
Puromycin-sensitive aminopeptidase	Puromycin-sensitive aminopeptidase-like protein (EC 3.4.11.-)	NPEPPSL1
Hexokinase-2	Hexokinase-2 (EC 2.7.1.1) (Hexokinase type II)	DKFZp686M1669
Homeobox protein Nkx-3.1	Homeobox protein Nkx-3.1 (Homeobox protein NK-3 homolog A)	NKX31
Ras GTPase-activating protein 1	Ras GTPase-activating protein 1 (GAP) (GTPase-activating protein) (RasGAP) (Ras p21 protein activator) (p120GAP)	RASA1
