# Supplementary material for: Systematically Revealing Quantitative Multi‐Target Integrative Effects of Plants With Artificial Intelligence Method
Source: Plant Biotechnol J. 2025 Aug 18;23(12):5510–35. doi: 10.1111/pbi.70321 (PMC12665060; doi:10.1111/pbi.70321)
Supplement: Supplementary file 1 — File S1: pbi70321‐sup‐0001‐FileS1‐S18.zip. [file PBI-23-5510-s001.zip › supplementary file 1 to 18/supplementary file 16 The immune infiltration landscape analysis of NK_C11.tsv]

VCAM1	GSTM1	PARP1	IL1B	NFE2L2	STAT1	IRS1	PPARG	CXCL10	NR3C2	CASP3	ADRB2	PPARD	VEGFA	ESR1	NCF1	CAV1	AR	PLAT	IKBKB	NCOA2	HSF1	CTSD	CDKN1C	RELA	GSTP1	ADRB1	LTA4H	ESR2	MMP2	BCL2	ICAM1	TGFB1	HMOX1	PPARA	SELE	OLR1	IL1A
B_cells	NA	NA	0.043891726889796	-0.000122706301128204	-0.105935940008932	-0.082910028021509	NA	0.541338211970179	-0.018485729521599	0.156677046748316	-0.0276291401484265	-0.0413611356791891	-0.098708089786471	0.00557443252392928	NA	-0.15209254239039	-0.165010983668065	NA	NA	-0.00272074638622401	0.121456974182169	-0.0867743947327653	-0.0758859886090353	0.0831892870803413	-0.0704354208112004	0.00529949557837504	-0.00732260038717583	0.129938146317664	NA	-0.00597718354320168	-0.134486371609252	0.0117692673305443	-0.0020134573985053	-0.08808378602448	0.414762035054813	NA	NA	0.0481256216736919
Co_stimulation_T_cell	NA	NA	0.331714164042686	0.104881156010446	0.0121790163417647	0.00390729283006276	NA	0.0854396848857116	0.108242214038497	0.230808891301363	0.258584028062117	0.0831747006120245	0.0885810274708842	-0.170540145812479	NA	-0.381602018294407	-0.169722029463243	NA	NA	0.0283761722610253	-0.0940788624444034	0.0895670966512521	0.0173064896277723	-0.00363228395287209	0.146462250348472	0.00164032490096454	0.0890250830431569	-0.145903946750558	NA	0.0355193199887812	0.050046522032485	0.0785809831470981	-0.0829654453562206	0.201852178311312	0.0653694977890489	NA	NA	-0.129018619445391
Co_inhibition_T_cell	NA	NA	-0.224521292345343	0.0878224272594752	-0.193889639379981	-0.0179562666736768	NA	-0.144636056146495	0.116350897596254	0.078760647694344	0.0498679518900782	-0.153639740425706	0.0306367013641017	-0.0667197348756928	NA	0.0907364045317291	0.0506858066371006	NA	NA	-0.12585426872139	-0.101815345855085	0.226537885790599	0.253265146657928	0.0206088729222589	0.0740080514989822	0.0994851354556743	-0.0743525967499333	-0.221755159651981	NA	-0.00234951101566813	-0.007654293220297	0.0053729393109958	0.106873297040135	-0.143927540908969	-0.174157899266008	NA	NA	0.0863843875207071
T_cells	NA	NA	0.197299683158278	0.010700144113619	0.0756375580035209	0.194597525186569	NA	0.0354506439578092	0.0609123152175148	0.015006124704459	-0.0816882217205351	0.052256872512739	0.0329685657217496	-0.108003232819703	NA	0.0163881458560817	0.153516378113239	NA	NA	0.0124668498399723	0.00196941748134202	0.176349759001734	-0.158104128143589	0.112418597956135	0.169037937577641	-0.0588388219333915	-0.260897418806637	-0.0875279983265007	NA	-0.332572670368078	0.111232195765834	-0.164476884324042	-0.0197864741426571	0.0877892379469991	-0.000626014592806501	NA	NA	0.0575133264629923
CD8_T_cells	NA	NA	-0.082346307561283	0.0993152623214407	0.0320337640106356	-0.225747198048799	NA	0.0790374981725692	-0.108418458259536	-0.194303321400049	-0.0194997894904193	0.140841290960385	0.0681598655096574	0.000225168047188246	NA	0.0776671683140599	0.0724013159603564	NA	NA	0.0584146686008345	-0.274668181792304	0.0283717199658997	-0.0777246800072044	0.0326252707784262	-0.188415468857315	0.0945628380488434	0.147573527528263	0.101612788476887	NA	0.0492935755720749	0.194617059260162	-0.101742479540653	-0.0106010810614316	0.0563869428294769	0.145327266711058	NA	NA	0.0357339756606221
Mast_cells	NA	NA	-0.00535224401457434	-0.125796370288197	-0.0552931406485492	0.245567819721553	NA	-0.121392512191144	0.242364589492951	0.0658804912235784	-0.0997352706357696	0.223762806616022	-0.112726355190286	0.338875614881756	NA	0.214301829127653	0.0402599902336234	NA	NA	-0.0543527370243413	-0.0573958223573707	0.0234877925434837	-0.0816761852662569	0.114696599091339	-0.00926623151108806	-0.139180356816703	-0.011477131224102	0.122295498674235	NA	-0.0685896180150802	0.00594953178248908	0.0593066797895202	0.170717456925051	0.180547684668281	-0.142713225536302	NA	NA	-0.0621426666930308
T_cell_accumulation	NA	NA	-0.0814050886275864	-0.03852851620255	0.0281150255599525	0.0146012037497326	NA	-0.122038786417676	0.0419472790293309	-0.159086437024173	0.0298774297227548	0.179571621644544	-0.280462031872694	0.0148202893372246	NA	0.109277436320744	0.0893582909496751	NA	NA	-0.0088780921476397	0.0312687208635477	0.0648276807023996	-0.0363967090049848	0.0192544212757356	-0.0261762295351812	0.0225614940249214	-0.0578955937162775	-0.0798143514877209	NA	0.120758297152367	0.06882936054983	0.0190842364591574	-0.00631176876680476	0.013232561643226	-0.115176344726719	NA	NA	-0.0169071525413142
T_cell_exhaustion	NA	NA	-0.0405378844281464	-0.0257612040581482	0.243790539475156	-0.0333566256600751	NA	-0.20547174840933	0.0593025236403758	-0.0561351166324477	-0.050106689109036	0.109958109515944	-0.0861572201144673	0.248901675667952	NA	0.181189028186209	0.110461505362479	NA	NA	-0.129063798310597	-0.112926621442008	0.0262496799067175	0.021980195209877	0.0212625895605238	0.000775383288704641	0.29084966966681	0.130010135402168	-0.225772641167331	NA	0.122920570281563	-0.00551705778255101	0.181140972394839	-0.0310223649223906	-0.0696882973664139	-0.201545102192681	NA	NA	0.130873403797526
T_cell_regulatory	NA	NA	-0.0160049908530591	0.0491082386603884	0.0769389975103564	-0.0637298807266278	NA	-0.158421907662842	-0.0829385522463004	-0.145507241259489	-0.0298891782254841	0.352627210314893	-0.244395594612676	0.160101283700021	NA	-0.0516480659321175	0.0417825492971936	NA	NA	0.073133572391962	-0.00448378452668234	0.158823883559655	0.0175076563672357	0.00223870404394148	-0.147903291768061	-0.115390801024289	-0.0912333976593785	-0.0137321784472489	NA	-0.155888310851978	0.0690593845764298	0.0365533439950203	0.0710156635434454	0.0367156159980969	-0.0583227860128289	NA	NA	-0.00924948177768913
MHC_Class_I	NA	NA	-0.109871717169514	0.15371698829893	0.00020843847991782	0.176104636195906	NA	-0.245269536228074	0.192475245500861	-0.212193649907529	0.0039823669860686	-0.0632198696433423	-0.133390127633318	-0.0157521401113391	NA	-0.145904454711841	-0.161923140431823	NA	NA	0.205660388546212	-0.163376315619181	0.342285628443515	-0.252147055988948	-0.281197101635389	0.215513841427124	-0.00259976989833347	0.0627189141788744	0.0199306190280911	NA	0.0665921510030634	-0.0123347745038815	0.0543882622905108	0.0405856296315417	0.031346324366992	-0.0976212857807213	NA	NA	0.0630507194291766
MHC_Class_II	NA	NA	0.127838681916678	-0.269825001939483	-0.29091844064699	0.0677672835276565	NA	-0.119963409840098	0.232105431057994	-0.13334108491122	-0.0787863255374089	-0.290621795981518	0.23488860370353	-0.0478959787027779	NA	0.220964047408837	0.104833223561205	NA	NA	0.00824601726316822	-0.137929103328558	0.0605060638820964	0.294321636462371	-0.0293688410865743	-0.133193125637808	0.184943060654785	0.125695363871366	0.0121871679246711	NA	0.193081899518308	-0.0727279605453467	-0.123593045911829	-0.257627792551878	-0.0578174354350713	-0.214452296209105	NA	NA	-0.111636228740669
NK_cells	NA	NA	-0.0764436793622066	0.149426321774462	-0.0903516496481744	-0.0876347230535501	NA	-0.0940867295135747	-0.147878486215886	-0.0141030510304012	0.0320236920855519	-0.236385947118124	0.0159657279289414	0.150651782561178	NA	0.112759585878699	0.0364202410518743	NA	NA	0.0472266638455208	-0.0515700058418037	0.0547865608246742	-0.159220064503247	0.0534937410224792	-0.0595791097517003	-0.0634136482532283	-0.0578637042832785	-0.0162364537787262	NA	0.2227493957112	0.0734177301069631	0.105233599484689	-0.0391669004942624	0.0316893159277448	0.0531156552494736	NA	NA	0.131452448254699
NK_CD56dim_cells	NA	NA	-0.136132204737193	0.00657788324172718	-0.286941643435933	0.165022149033223	NA	-0.18376396485283	0.168755856349659	0.0149172524486224	-0.0351095593394443	-0.14928472504623	0.0127035368980478	-0.0367897518913301	NA	0.0479864781661936	0.0672509620360705	NA	NA	0.118462818217401	-0.0680776465842775	0.0249924388021878	0.0175070493139661	-0.120949105697344	0.163826871219345	0.134663834649954	-0.135252014319072	-0.0815295279011409	NA	-0.132085630095886	-0.109677158865593	-0.0100342021926437	-0.118065604143404	-0.154756929419845	-0.119908837064161	NA	NA	-0.0228841019085385
Th1_cells	NA	NA	-0.0233148527897008	-0.0244288764852788	0.134470085099658	0.0624566891289282	NA	0.00907498954710134	0.0244989101545715	0.0213931060220264	0.142460638321994	0.0210893306774213	-0.0483680619895827	-0.0652430587003881	NA	0.186645429845289	0.19526828027711	NA	NA	0.177538786472004	-0.0519143374078146	-0.0295138144178532	0.0947194606160137	0.114302288833727	-0.0793091683694503	-0.0763542866534835	0.0130753378073264	-0.121529568263542	NA	-0.0170471042993516	-0.0837767132577107	-0.170524251256315	0.072944221488274	-0.303488273410805	-0.143240167168635	NA	NA	0.326040923191747
Th2_cells	NA	NA	-0.0504055786235514	-0.00715790105501789	-0.114238691484908	-0.0500184279202262	NA	-0.0921180747864406	-0.0619993910149281	-0.0936926082358778	-0.183591621220008	0.109235360065396	0.15804064169342	-0.0403965220153083	NA	-0.0692732026021392	-0.138034173999505	NA	NA	-0.155054914919869	0.0401695138578873	0.222795110927237	-0.201500414855968	-0.230252544028166	-0.0672507461698241	0.033336711551321	-0.0873981741924582	0.0524932649446493	NA	0.00683550737042116	-0.202893523582501	0.0547583090727475	-0.0912213396830551	-0.00169936693381069	-0.131130239071908	NA	NA	-0.186064870220297
HLA_signature_gene	NA	NA	0.0640452559545088	0.0159278148115149	-0.0593583887388927	0.170115817732905	NA	-0.22394759787528	0.199319730525884	-0.157638395676627	-0.127120915851532	0.0198353911105588	0.134793616603266	0.0751136391583111	NA	0.13551581232184	0.078801494118259	NA	NA	0.0620433468774438	-0.389363954048255	0.138746056972108	-0.0133836716403721	-0.0941344582151127	0.150825632425625	0.0340583132841555	0.098818112209333	0.0369623599835163	NA	0.112474553794185	0.0763012911240426	-0.0213068427249774	-0.106584702644937	-0.0435336022390225	-0.127408187117871	NA	NA	0.00571229808931639
Mismatch_Repair	NA	NA	0.0500711195942007	-0.0847816994933872	-0.0710989858959528	-0.0505715473732117	NA	0.137635948432402	0.0380725961652487	0.0225904739862602	0.0532571130194519	-0.0167056441830074	0.0512493113867294	-0.187123022545482	NA	-0.210976955384274	0.0355798223798775	NA	NA	-0.0407461192952954	0.112611376838155	0.132117570798657	-0.129732068364703	0.0300897098121772	0.12400530296691	-0.0231298603096877	-0.129716227688754	-0.10548166084592	NA	-0.107573358087391	-0.0930471802297699	-0.0881326020544728	-0.102062934715531	-0.0165339481080919	0.112265290646598	NA	NA	-0.0147112638986184
Tcm	NA	NA	0.240548002941126	0.113069233934269	0.120248288242729	-0.187680970634494	NA	0.0950129877274395	-0.110021483972435	0.0176049291829627	0.0905491425451228	0.109976626615209	-0.156851572669181	0.0555202394850106	NA	-0.0816865171966463	0.00189587758072456	NA	NA	0.189247405819472	-0.241813085267302	0.0190456525623718	-0.0755436209149839	0.06253205874387	0.0266037735188621	-0.048141951978579	0.11535963173847	-0.167749197884978	NA	0.215328591525357	0.177168613017042	-0.012170408033809	-0.0217479806152408	0.0893106738169425	0.206569072035475	NA	NA	-0.00195602363747503
TCR_signaling_Pathway	NA	NA	0.0573842739225476	-0.0364071696030682	0.113631787411898	0.198079689063412	NA	0.0621341019192212	0.103358028163798	-0.215123393636847	0.0127383745534276	-0.0804237687981263	0.188703335230462	-0.0919799393953557	NA	-0.0818925068785394	-0.0465926319868096	NA	NA	-0.00954744320753233	-0.0948132200732058	0.108148896532865	0.0478336250813566	-0.00756322732518279	0.0450378395561687	-0.0257585793079948	-0.0445161685315462	-0.0633355952693153	NA	-0.0802714171038454	-0.108223385934797	-0.0157933345592257	-0.14397578656322	0.00121009696990469	0.198708839860127	NA	NA	0.0160744147515451
