# Supplementary material for: Systematically Revealing Quantitative Multi‐Target Integrative Effects of Plants With Artificial Intelligence Method
Source: Plant Biotechnol J. 2025 Aug 18;23(12):5510–35. doi: 10.1111/pbi.70321 (PMC12665060; doi:10.1111/pbi.70321)
Supplement: Supplementary file 1 — File S1: pbi70321‐sup‐0001‐FileS1‐S18.zip. [file PBI-23-5510-s001.zip › supplementary file 1 to 18/supplementary file 17 The immune infiltration landscape analysis of T_C3.tsv]

VCAM1	PARP1	NFE2L2	STAT1	IRS1	PPARG	NR3C2	CASP3	ADRB2	PPARD	VEGFA	ESR1	NCF1	CAV1	AR	PLAT	IKBKB	NCOA2	HSF1	CTSD	CDKN1C	RELA	GSTP1	LTA4H	ESR2	MMP2	BCL2	ICAM1	TGFB1	PPARA	IL1B	HMOX1	SELE	ADRB1
B_cells	-0.029221012321607	0.0219625727278355	-0.0270827239271634	0.0301732535384976	NA	-0.0171990958052036	-0.0516200692759826	0.027347868536728	0.0129114293782851	0.0155925042693565	0.0869016543190124	NA	0.0110647656320381	0.0678418692239513	-0.0379759818153229	0.0144625897978408	-0.0488356499096653	0.00528231561664429	-0.058591367403132	-0.0445992333914089	-0.0534766051920822	-0.0611398356795892	-0.0514139996113416	-0.0724604101962711	-0.0263261996727342	-0.04592470327261	0.0271156923880624	-0.00468644054744041	0.0442641789348141	-0.0513212488752026	-0.014997789205685	NA	0.083087933164539	0.00875812866912181
Co_stimulation_T_cell	0.0872930533627301	0.0966665390912028	-0.00747921060448448	-0.04735746453612	NA	-0.0385949377844018	0.00350325379867005	-0.0241308630197696	0.0219263605892416	0.0121964268300332	-0.00846656022098455	NA	-0.0324201679440335	0.0252055836012634	0.0611918624682164	-0.0536883252154356	-0.00676480733251588	-0.0554880398597777	-0.0576477172101385	-0.11843123231922	-0.00911991235819861	0.0340350894562825	-0.0315478945996749	-0.0458121607490761	-0.045360999021434	-0.0544339863067292	-0.043328632069055	0.0221894352488871	-0.00532645729208653	0.000106141623458948	0.0109048998388606	NA	-0.0631203479554344	-0.0407521182753408
Co_inhibition_T_cell	-0.000897955294730694	0.055354586971401	0.0408500689170506	0.100193020514137	NA	0.0156778878481206	0.0241823431754323	-0.0521274118101335	-0.132488060601238	0.0432243636858916	-0.0325980510166786	NA	0.1142633440816	0.14814896424686	0.020885778989672	0.05915160077423	-0.086258137267368	-0.00338510675496161	-0.0707719413520188	0.00545678267713092	0.0555997727048982	0.0930510093232401	-0.0339300978458552	-0.0196205418064139	-0.0384695813598199	-0.079353501075414	0.015974543457861	-0.0243855785215327	0.102337032071959	-0.0181524154632551	0.00698720881993794	NA	-0.0442649270454165	-0.0197764104458003
T_cells	-0.0337067493511728	-0.0423352756485254	0.0663889266755091	-0.0261736447456225	NA	-0.0616364744559207	-0.0505987463623831	0.0719973085951087	-0.0212803582852006	-0.0457712878181657	-0.0405455403727124	NA	0.0176575033684717	0.0545860032466063	-0.0395868953069775	0.06576611279721	-0.0201858657333477	-0.00416951558417645	0.0966791742257075	0.0063091819451815	-0.0683204257839518	0.0417849070696764	0.0555770332673501	0.0231689556537632	0.0930411035651403	0.138175753167055	0.00194463388899292	0.00217298024626184	-0.0206795582907668	0.00685768867941798	-0.0439682266812927	NA	-0.00144210933411049	-0.0575878438973007
CD8_T_cells	0.0177012626708589	-0.0237758242527654	0.0274581779472797	-0.0120170202571491	NA	0.0175404554893811	-0.0337346519512718	0.0189229323669797	0.0606097654757771	-0.000211384055312257	-0.0337931068505083	NA	0.0608983754206997	-0.0133554672044215	0.0728233448065694	-0.00812936491177545	-0.00262690621183653	-0.027298928188282	-0.0426217472955299	0.0659902525522977	0.0399570407481686	0.00453570271908171	0.101525214481291	0.0275896990063635	0.00446619437446333	0.0737868334759196	-0.0220833396836399	-0.0806548792264376	0.037424364135389	0.0751614691945804	0.0139210961928358	NA	-0.0252761187606833	-0.0409836906276073
Mast_cells	-0.0205836662483376	-0.0206084058031993	0.00376832967460999	-0.0326680970821081	NA	-0.0121557737582884	0.091113963763377	-0.00332977534642957	0.00561627810943153	-0.0153792423882729	-0.018832956563467	NA	-0.043102477999909	-0.0364294302814618	-0.0202111795246571	-0.0217157592357292	-0.0254727696375651	-0.0166845740877848	0.0203261441832661	0.00479529032104496	0.0629936259757853	0.000142631146267687	0.0461635239013207	-0.0416281171242898	-0.0138404264453483	0.011204803497688	0.0189362702487103	-0.0287580893850274	-0.0182532906827497	-0.0371297850031353	0.124285875091002	NA	-0.0164489209285376	-0.00669423843411063
T_cell_accumulation	0.0346909703634731	-0.0185643067145579	0.12302932080661	0.0155597896765329	NA	-0.0180435243497589	0.0331468220693602	-0.0862836491879306	0.0294077793544111	-0.023882852600012	0.117383403734639	NA	0.00932965945673255	0.0221001302217117	-0.0549814117356596	-0.0402822185869876	-0.0370175310338983	-0.0207331962981518	0.0720108648082496	0.0733483806794285	0.0438303782590152	-0.100773090523663	0.00229561807664854	0.0342729865721403	0.0498423524608465	0.0770320867070665	0.00123147972894777	-0.0336201746053414	-0.0225748295938841	0.021977507506607	0.0175077596020949	NA	0.00528183159637161	0.00735105098909015
T_cell_exhaustion	-0.113989504352897	-0.0218285730450105	0.0964965761489819	0.0854388252623846	NA	-0.0154254352544818	-0.0190832865589478	0.0539574191700677	0.0131533849547103	0.0514338612240613	0.118891211837672	NA	0.0428949463320489	0.0910329098796387	0.0137033910504213	-0.000838821792938855	0.0760756256020559	-0.0182485283973606	0.0673061426570318	0.067245026974418	-0.0145521676214809	-0.00362030065612398	-0.0527094898144029	0.000441871310475717	0.155226752510245	-0.0509338338525237	0.00206596281956969	-0.0144677773370645	0.0635710903815933	-0.0885891493093361	0.0262216863258513	NA	-0.074590774449783	-0.0023711670076319
T_cell_regulatory	0.0120170332001259	0.00457917057059419	0.00819958900368851	0.0251203692489573	NA	-0.0879783401004058	-0.0318747295933684	0.0299020443545789	0.0237065056449575	-0.0319747782045375	0.0501510651788755	NA	-0.00236943083163575	0.025321893746599	0.0471558941918592	-0.0662083636583585	-0.0259792849796729	0.0313691152432859	-0.0442522875680085	-0.0408083678812722	0.0075932344243661	-0.0962066635400556	0.0270464817489955	0.087816672510686	-0.0387487503935989	-0.0387741512062876	0.0013547408345299	-0.0488118570883004	-0.00596714424668485	-0.0598914296269298	-0.0763451714254265	NA	-0.0952771164855009	-0.071656920210474
MHC_Class_I	-0.0434707921898933	-0.0220493150371028	0.09305597280931	0.026915040089342	NA	-0.0416688758921568	-0.00721562484869772	-0.0274200223972337	-0.0194287793245434	0.00222885274644456	-0.0820974923478621	NA	0.0423380141376959	-0.0832804107104213	0.0365451715221702	-0.0419061752979129	0.0282316910522113	-0.0319734032617937	0.0220030564028759	-0.00259816187283483	0.0474758667723581	-0.0148251412342076	0.0925373259447373	0.0506280278460097	0.0275117186234285	-0.0060886061244786	0.0281481494235599	-0.0547827494685454	0.0334167399836671	0.0229648737416852	-0.0160383988254956	NA	-0.0603097229909232	-0.0341785605172387
MHC_Class_II	-0.0384760017589803	0.0328449159228144	-0.0300176009551258	-0.0533900568048539	NA	0.0700104761405891	-0.00836250210224651	-0.0385984262506241	-0.017194828903091	-0.0481522217983135	-0.0138109732940713	NA	-0.0596463538676203	0.0337497617215738	-0.0171071714573619	-0.0140491608706425	-0.0888621048026995	-0.00215799335757683	-0.0517225729179417	0.0478553623510476	-0.0466065284997109	0.0164305679626728	-0.0221824367424025	0.0730854056777357	-0.0537203285564767	-0.0177836525135308	0.0499943247025953	-0.0102945653506759	-0.0421514838896952	-0.0435814767834118	0.0474393927268204	NA	0.0254050033656284	-0.003720174372604
NK_cells	0.0388372602031798	-0.0495142980380999	-0.0299987550105078	-0.00952318749011466	NA	-0.0300864244477913	0.171436553905745	0.0438640252590268	0.0110004247761756	0.026983161554432	-0.00250084313265087	NA	-0.0301734957537114	-0.0436115909805974	0.0955420604916444	-0.0328045010807015	-0.0283764966170321	0.0144863445649023	0.0418776881851461	-0.0262934235761614	0.0396417610404475	0.063834113325814	0.0166906601044908	0.0523567437134361	0.00590671255338197	-0.0868696828606765	0.172885411564942	0.0419611486800028	-0.0459932396045506	-0.0143532730135038	0.0387395061098694	NA	-0.036028827565991	0.0544308917712282
NK_CD56dim_cells	-0.0283184948446583	0.0290648325091676	0.011576046550946	-0.0218825149017011	NA	-0.00127259782490904	-0.0728319152176199	-0.0472039851794084	0.0239097472023489	-0.0379003657755987	-0.0600784032449419	NA	0.0273427784997069	0.010714233321269	0.0643667078931708	-0.05891491789338	0.0239840103058838	-0.00324909200120911	-0.000656473914729221	-0.026336685311096	0.012534156439238	-0.0734072954870621	0.0692608082147098	0.0741872784044794	-0.0352080492035334	-0.0345112457689754	-0.00834856624355783	0.0128554711123537	0.0194572733784533	-0.0151049565100609	0.0998133828480746	NA	-0.0393085067986489	0.0548304444737423
Th1_cells	0.0435437589050452	-0.0412608922124727	0.0178540914042208	0.05050423659896	NA	0.0636688952851871	0.00468269608891119	-0.022783970857231	-0.0139138045024728	0.016965665396322	-0.00668542322366151	NA	0.0103932283011995	0.0868885395376381	0.0316521108879094	-0.0580032964904529	0.0223336909077523	-0.0233102419654023	0.00259929701534488	-0.0135099840055884	-0.0874628694736495	0.041224740609641	0.00967214543901707	0.00611961808653329	-0.0361302371632735	0.0201113309297045	0.0503871214395029	-0.00738524212529507	-0.00765173177115789	-0.063063229138014	-0.0746977985879457	NA	0.00685530216081491	-0.0172161344830173
Th2_cells	-0.0316799574598402	0.0594844558842856	0.0711601021950063	0.0691198002279527	NA	-0.00499616216166297	-0.0327177738040569	0.0388547436046208	-0.0226246187516733	-0.0400267505868807	-0.02707927053449	NA	0.0228352019168383	0.013751367159193	-0.00339354116183941	0.110721436400623	-0.00519487507818668	-0.0310553101723101	0.0990915260464498	0.0108097594589427	-0.109674810358323	0.0883115578614803	0.0410929629304954	0.0108519153705264	0.0379955100149463	0.0585262511970234	-0.043518880779337	-0.00782720554464539	0.0374675228880134	-0.112540892309384	-0.0620400277376356	NA	-0.0550811834576807	-0.0342124392755125
HLA_signature_gene	0.0119198318304742	0.0322602908264207	0.0662549652882961	0.0409203077099496	NA	-0.0208282689150668	0.0555731197517684	-0.0193691683041816	0.0135337795592039	0.0192035657116752	-0.0210063259304179	NA	0.0532276194068343	0.0878010488981712	0.0477285156830313	0.0041526262706967	0.0305828863372578	-0.0076916701887251	0.017948598339722	0.0257310083038797	-0.0204938021516471	0.0156668986818974	0.0442995918932947	0.0447086025532218	0.00415295096049924	-0.00961477832372422	-0.00966921406734707	0.00827549335459701	-0.0375886035337307	-0.0101716730905414	0.00799579282245129	NA	-0.0165841444157555	-0.0770964269286013
Mismatch_Repair	-0.0312211183471187	-0.0107655953800119	0.0116488351420528	-0.0422912781861113	NA	-0.0164499374199526	0.102774780607774	-0.0354332795803029	0.0282921119583303	-0.056586310193726	0.0037262628561659	NA	-0.00303781840646595	-0.0579121947058172	-0.0214316913874475	-0.0398189121132007	-0.0575955340638929	-0.0681657667003251	-0.0341894000410419	-0.0332619748400008	-0.0474017403355711	-0.0400898858091616	0.0679322091025485	0.0314225700750544	0.062483268644948	0.0508506144263624	0.0122476896208103	-0.00408352184725029	0.0541575217902853	0.0127591037575796	-0.0648957975960626	NA	-0.0392753625865062	0.0835727384925032
Tcm	-0.0343428532731745	-0.011216999166839	0.0902643498517021	0.0352253848603183	NA	0.0248755290301208	0.0400139222056001	-0.112800782235452	0.00757718954916096	-0.106599125912141	-0.0919180586989735	NA	-0.0218905077945933	-0.0495917020557347	-0.0680765078137356	0.0180866305144178	0.0415388324798903	0.0232127410411103	0.0523750597499693	-0.0088888462653828	-0.00615336496603442	0.139762140129105	-0.0196546154679998	-0.0415344116975667	-0.0698095994028983	-0.0117746229657921	-0.0620203296166201	0.00183585428373563	-0.0240085873693699	0.00691404381370143	0.0272857038638811	NA	0.0593853266307794	0.0342633238531655
TCR_signaling_Pathway	-0.0264174371252287	0.00764475129753023	0.0443662027451902	-0.0645792829596675	NA	-0.0308755221777654	-0.000548362302070331	-0.0580080223441406	0.00333243823246978	-0.0629716863409799	0.0411970870212171	NA	0.0779613078797792	0.106940784891941	0.0111026287897616	-0.0483490316595645	0.0289996036833516	0.0257426665737604	-0.0390171891391188	0.0319843432861689	0.00846434394852823	0.0657937398529129	0.0592765891616615	-0.00579538195471034	-0.0179851571255369	-0.0554033196762194	-0.0256815334443537	0.00478578835822522	0.0328014736608472	0.0375731518572159	-0.0011741168271513	NA	-0.0135113025675346	-0.0126702833055654
