# Supplementary material for: Systematically Revealing Quantitative Multi‐Target Integrative Effects of Plants With Artificial Intelligence Method
Source: Plant Biotechnol J. 2025 Aug 18;23(12):5510–35. doi: 10.1111/pbi.70321 (PMC12665060; doi:10.1111/pbi.70321)
Supplement: Supplementary file 1 — File S1: pbi70321‐sup‐0001‐FileS1‐S18.zip. [file PBI-23-5510-s001.zip › supplementary file 1 to 18/supplementary file 5 MTIS of advanced atherosclerosis group.tsv]

Cell	MTIS
Advanced_Advanced_AAACCCAAGATCCTAC.1_1	-23.238132
Advanced_Advanced_AAACCCAAGCAATTAG.1_1	-9.78338
Advanced_Advanced_AAACCCAAGCAGCCCT.1_1	-54.736839
Advanced_Advanced_AAACCCAAGCTCCACG.1_1	-9.882234
Advanced_Advanced_AAACCCACACCCTATC.1_1	0.176112
Advanced_Advanced_AAACCCACACCGGCTA.1_1	-31.392628
Advanced_Advanced_AAACCCAGTACGAGCA.1_1	-0.028053
Advanced_Advanced_AAACCCAGTAGTCCTA.1_1	-43.226196
Advanced_Advanced_AAACCCAGTCCCGCAA.1_1	-0.076747
Advanced_Advanced_AAACCCAGTGATACCT.1_1	-1.333263
Advanced_Advanced_AAACCCAGTGCAACAG.1_1	-89.809959
Advanced_Advanced_AAACGAAAGCCGTTAT.1_1	0.245575
Advanced_Advanced_AAACGAAAGGGCGAAG.1_1	0.135252
Advanced_Advanced_AAACGAAAGTCAGCCC.1_1	-33.745533
Advanced_Advanced_AAACGAACACAGCATT.1_1	1.037078
Advanced_Advanced_AAACGAACAGAGACTG.1_1	-6.335739
Advanced_Advanced_AAACGAACAGAGGCAT.1_1	-81.328964
Advanced_Advanced_AAACGAACAGCAGATG.1_1	-39.882629
Advanced_Advanced_AAACGAACATTAGGCT.1_1	0.091929
Advanced_Advanced_AAACGAAGTAAGTTAG.1_1	-0.038092
Advanced_Advanced_AAACGAAGTCACTTAG.1_1	-4.607527
Advanced_Advanced_AAACGAAGTCGCATGC.1_1	-0.230828
Advanced_Advanced_AAACGAAGTTACACTG.1_1	-0.338806
Advanced_Advanced_AAACGAAGTTCTCACC.1_1	-51.270042
Advanced_Advanced_AAACGAATCCCGAGGT.1_1	-0.243817
Advanced_Advanced_AAACGAATCCTCATAT.1_1	-8.334688
Advanced_Advanced_AAACGAATCGAGTGGA.1_1	-13.365893
Advanced_Advanced_AAACGCTAGAGTGTGC.1_1	-58.648659
Advanced_Advanced_AAACGCTAGATGTTGA.1_1	-0.255921
Advanced_Advanced_AAACGCTAGCCGTAAG.1_1	0.066821
Advanced_Advanced_AAACGCTAGCCGTCGT.1_1	-0.332199
Advanced_Advanced_AAACGCTAGCGCTGAA.1_1	-0.621437
Advanced_Advanced_AAACGCTAGTCGAATA.1_1	-20.027233
Advanced_Advanced_AAACGCTCACCCTAAA.1_1	-13.175334
Advanced_Advanced_AAACGCTCACCTGATA.1_1	0.088575
Advanced_Advanced_AAACGCTCAGAATCGG.1_1	0.166367
Advanced_Advanced_AAACGCTGTAGATCGG.1_1	-0.42173
Advanced_Advanced_AAACGCTGTGCCGTTG.1_1	-11.021932
Advanced_Advanced_AAACGCTTCATCGCTC.1_1	-0.083945
Advanced_Advanced_AAACGCTTCCATGCAA.1_1	-31.401054
Advanced_Advanced_AAACGCTTCCCGTTCA.1_1	-20.240665
Advanced_Advanced_AAACGCTTCCGATTAG.1_1	0.139296
Advanced_Advanced_AAACGCTTCCTAAACG.1_1	0.118591
Advanced_Advanced_AAAGAACCACAACGTT.1_1	0.238171
Advanced_Advanced_AAAGAACCAGAAGCGT.1_1	-0.737719
Advanced_Advanced_AAAGAACGTAAGAACT.1_1	0.137799
Advanced_Advanced_AAAGAACTCACGGGAA.1_1	0.297949
Advanced_Advanced_AAAGAACTCAGATTGC.1_1	-1.020547
Advanced_Advanced_AAAGAACTCAGGAACG.1_1	-37.879684
Advanced_Advanced_AAAGAACTCTTCCTAA.1_1	-5.86575
Advanced_Advanced_AAAGGATAGGTCCCGT.1_1	-117.283035
Advanced_Advanced_AAAGGATCAATTGAAG.1_1	-88.040695
Advanced_Advanced_AAAGGATCACATGACT.1_1	-1.562884
Advanced_Advanced_AAAGGATCACTCTGCT.1_1	-0.241848
Advanced_Advanced_AAAGGATCAGACGCTC.1_1	-0.609627
Advanced_Advanced_AAAGGATCAGCTCCTT.1_1	-10.775771
Advanced_Advanced_AAAGGATCAGCTGTCG.1_1	0.299746
Advanced_Advanced_AAAGGATCAGGCATTT.1_1	-0.019299
Advanced_Advanced_AAAGGATCAGTAGTTC.1_1	-6.077087
Advanced_Advanced_AAAGGATCATACCATG.1_1	-39.09132
Advanced_Advanced_AAAGGATGTATGCGTT.1_1	0.208575
Advanced_Advanced_AAAGGATTCGTAGTGT.1_1	-3.211274
Advanced_Advanced_AAAGGATTCTGACGCG.1_1	0.162608
Advanced_Advanced_AAAGGGCAGGCTGAAC.1_1	0.184329
Advanced_Advanced_AAAGGGCAGGTTCCAT.1_1	0.18656
Advanced_Advanced_AAAGGGCCAGAAGCTG.1_1	-54.831341
Advanced_Advanced_AAAGGGCCAGGCCCTA.1_1	-41.028343
Advanced_Advanced_AAAGGGCTCAGAGCAG.1_1	-66.368027
Advanced_Advanced_AAAGGGCTCCGCAAAT.1_1	0.027289
Advanced_Advanced_AAAGGGCTCTGCTTTA.1_1	0.275666
Advanced_Advanced_AAAGGTACAAGCAGGT.1_1	-80.373138
Advanced_Advanced_AAAGGTACAATTGCGT.1_1	0.187074
Advanced_Advanced_AAAGGTACACTTGGGC.1_1	0.301653
Advanced_Advanced_AAAGGTACAGGTTCCG.1_1	-10.831744
Advanced_Advanced_AAAGGTACAGTCTGGC.1_1	0.032013
Advanced_Advanced_AAAGGTACATCACGGC.1_1	-102.090569
Advanced_Advanced_AAAGGTAGTAGTCGGA.1_1	0.159105
Advanced_Advanced_AAAGGTAGTCCGGTGT.1_1	-0.031129
Advanced_Advanced_AAAGGTAGTCGCAACC.1_1	-29.490465
Advanced_Advanced_AAAGGTAGTCTCGCGA.1_1	-0.083945
Advanced_Advanced_AAAGGTAGTCTTACAG.1_1	-6.807932
Advanced_Advanced_AAAGGTATCACTTTGT.1_1	-14.335904
Advanced_Advanced_AAAGGTATCGCATAGT.1_1	0.061004
Advanced_Advanced_AAAGTCCAGAAGTCAT.1_1	-3.991041
Advanced_Advanced_AAAGTCCAGGGAGGCA.1_1	-0.013376
Advanced_Advanced_AAAGTCCAGGGTAATT.1_1	-41.426094
Advanced_Advanced_AAAGTCCAGTGCTCGC.1_1	0.343548
Advanced_Advanced_AAAGTCCCACAACCGC.1_1	-39.706409
Advanced_Advanced_AAAGTCCCAGTTTCAG.1_1	-5.579728
Advanced_Advanced_AAAGTCCGTAAGCAAT.1_1	-38.362946
Advanced_Advanced_AAAGTGAAGGGCAAGG.1_1	0.041155
Advanced_Advanced_AAAGTGAAGTAGGGTC.1_1	0.203846
Advanced_Advanced_AAAGTGAAGTATCCTG.1_1	-4.915447
Advanced_Advanced_AAAGTGAAGTCGCCCA.1_1	-27.589561
Advanced_Advanced_AAAGTGACACAGCCAC.1_1	-29.577091
Advanced_Advanced_AAAGTGACACTTGAAC.1_1	-1.562884
Advanced_Advanced_AAAGTGACATGCGTGC.1_1	-14.048717
Advanced_Advanced_AAAGTGAGTACGATTC.1_1	-37.15958
Advanced_Advanced_AAAGTGAGTAGCCCTG.1_1	-0.088667
Advanced_Advanced_AAAGTGAGTCACTAGT.1_1	0.273394
Advanced_Advanced_AAAGTGAGTCGCAGTC.1_1	-31.085436
Advanced_Advanced_AAAGTGATCAAGAGTA.1_1	-0.659147
Advanced_Advanced_AAAGTGATCTCCAAGA.1_1	0.064114
Advanced_Advanced_AAATGGAAGCCTCATA.1_1	-17.489544
Advanced_Advanced_AAATGGAAGGACGCTA.1_1	-57.499199
Advanced_Advanced_AAATGGAAGGCCTAGA.1_1	-0.212271
Advanced_Advanced_AAATGGAAGGGAACAA.1_1	0.214138
Advanced_Advanced_AAATGGAAGGTAAACT.1_1	-0.273275
Advanced_Advanced_AAATGGACAAGCTCTA.1_1	-19.664272
Advanced_Advanced_AAATGGACAAGGAGTC.1_1	-0.01403
Advanced_Advanced_AAATGGACACAGTATC.1_1	0.028149
Advanced_Advanced_AAATGGACATTGAGGG.1_1	-0.334802
Advanced_Advanced_AAATGGAGTCGCGTTG.1_1	-4.340927
Advanced_Advanced_AAATGGAGTGCAATGG.1_1	-8.102217
Advanced_Advanced_AAATGGAGTGGATACG.1_1	-0.430912
Advanced_Advanced_AAATGGATCCGGCTTT.1_1	-26.7141
Advanced_Advanced_AACAAAGAGCACTCTA.1_1	-107.889435
Advanced_Advanced_AACAAAGAGCGCGTTC.1_1	-1.562884
Advanced_Advanced_AACAAAGAGCGTGCTC.1_1	-3.668745
Advanced_Advanced_AACAAAGAGGTTCAGG.1_1	0.156271
Advanced_Advanced_AACAAAGCACAGAAGC.1_1	0.230741
Advanced_Advanced_AACAAAGTCCACGTCT.1_1	-1.067847
Advanced_Advanced_AACAAAGTCGGTATGT.1_1	-1.385764
Advanced_Advanced_AACAAAGTCTGGACCG.1_1	-3.175957
Advanced_Advanced_AACAACCAGAGGCCAT.1_1	-16.607853
Advanced_Advanced_AACAACCAGCAGTACG.1_1	-1.001684
Advanced_Advanced_AACAACCAGGATATGT.1_1	0.485719
Advanced_Advanced_AACAACCAGGTCCAGA.1_1	0.356654
Advanced_Advanced_AACAACCAGGTTAGTA.1_1	0.002045
Advanced_Advanced_AACAACCCAAATACGA.1_1	-2.166982
Advanced_Advanced_AACAACCCACAGCCTG.1_1	-0.019516
Advanced_Advanced_AACAACCCACCCTTGT.1_1	0.155774
Advanced_Advanced_AACAACCCACGTAGTT.1_1	-0.619563
Advanced_Advanced_AACAACCCACTCACTC.1_1	-0.046337
Advanced_Advanced_AACAACCCAGACGGAT.1_1	0.14675
Advanced_Advanced_AACAACCCAGCAGTCC.1_1	0.147465
Advanced_Advanced_AACAACCCAGGTACGA.1_1	-2.523558
Advanced_Advanced_AACAACCCATTAAGCC.1_1	-1.495804
Advanced_Advanced_AACAACCGTAGCCCTG.1_1	0.186939
Advanced_Advanced_AACAACCGTCCCTGAG.1_1	-38.048206
Advanced_Advanced_AACAACCGTCGTCGGT.1_1	-3.690164
Advanced_Advanced_AACAACCGTTTATGCG.1_1	0.073283
Advanced_Advanced_AACAACCTCGGTTGTA.1_1	-2.009925
Advanced_Advanced_AACAAGAAGCTCGGCT.1_1	-14.04563
Advanced_Advanced_AACAAGACAACGATTC.1_1	-0.308689
Advanced_Advanced_AACAAGACACCGGTCA.1_1	-38.467491
Advanced_Advanced_AACAAGACAGTATACC.1_1	-10.98293
Advanced_Advanced_AACAAGAGTACCTAGT.1_1	0.088733
Advanced_Advanced_AACAAGAGTCCTCATC.1_1	-79.336411
Advanced_Advanced_AACAAGAGTGACCGTC.1_1	0.081549
Advanced_Advanced_AACAAGATCAATCTTC.1_1	-109.676361
Advanced_Advanced_AACAAGATCCTTCACG.1_1	-70.457535
Advanced_Advanced_AACACACAGCCTGACC.1_1	-52.125134
Advanced_Advanced_AACACACAGGGTATAT.1_1	-15.819028
Advanced_Advanced_AACACACAGTCGAATA.1_1	0.021554
Advanced_Advanced_AACACACAGTGCACTT.1_1	-0.910676
Advanced_Advanced_AACACACCAGCTCGGT.1_1	-30.845901
Advanced_Advanced_AACACACGTACCCAGC.1_1	-3.86079
Advanced_Advanced_AACACACGTAGACAAT.1_1	-16.384584
Advanced_Advanced_AACACACGTGTATACC.1_1	-8.329431
Advanced_Advanced_AACACACTCCAGGACC.1_1	-0.806844
Advanced_Advanced_AACACACTCCATTCAT.1_1	-0.071655
Advanced_Advanced_AACAGGGAGATCCCAT.1_1	-88.165985
Advanced_Advanced_AACAGGGAGCGAGTAC.1_1	-2.039676
Advanced_Advanced_AACAGGGAGCTAGAAT.1_1	-5.539782
Advanced_Advanced_AACAGGGAGCTCTGTA.1_1	-20.784628
Advanced_Advanced_AACAGGGAGGCCCACT.1_1	0.08667
Advanced_Advanced_AACAGGGAGGTCATAA.1_1	0.150979
Advanced_Advanced_AACAGGGAGTATAGGT.1_1	-2.348365
Advanced_Advanced_AACAGGGCAAATGATG.1_1	0.113169
Advanced_Advanced_AACAGGGCAATGCAGG.1_1	-43.770409
Advanced_Advanced_AACAGGGCACTTTATC.1_1	-2.266058
Advanced_Advanced_AACAGGGCATCGTGGC.1_1	-0.379417
Advanced_Advanced_AACAGGGCATGGGTTT.1_1	-60.74395
Advanced_Advanced_AACAGGGGTATGAGAT.1_1	0.170002
Advanced_Advanced_AACAGGGGTCGACTTA.1_1	-11.693137
Advanced_Advanced_AACAGGGGTCTTGAAC.1_1	0.128792
Advanced_Advanced_AACAGGGGTGCCTAAT.1_1	-82.005264
Advanced_Advanced_AACAGGGTCACCATAG.1_1	-1.8023
Advanced_Advanced_AACAGGGTCACCCATC.1_1	0.109204
Advanced_Advanced_AACAGGGTCAGCATTG.1_1	-2.409049
Advanced_Advanced_AACAGGGTCCTATTGT.1_1	-33.626369
Advanced_Advanced_AACCAACAGAAGGTAG.1_1	-34.805733
Advanced_Advanced_AACCAACAGAGGATGA.1_1	-8.285237
Advanced_Advanced_AACCAACCAATAGTAG.1_1	0.018628
Advanced_Advanced_AACCAACCAATTGCAC.1_1	-0.121756
Advanced_Advanced_AACCAACCAATTTCCT.1_1	-35.025574
Advanced_Advanced_AACCAACCACACCGCA.1_1	-29.916172
Advanced_Advanced_AACCAACCACGGATCC.1_1	0.242971
Advanced_Advanced_AACCAACGTACTCGTA.1_1	-37.654835
Advanced_Advanced_AACCAACTCAATGTCG.1_1	0.397811
Advanced_Advanced_AACCAACTCCAGCCTT.1_1	-0.095256
Advanced_Advanced_AACCAACTCCGCAACG.1_1	-111.105408
Advanced_Advanced_AACCAACTCCTCTAGC.1_1	0.146377
Advanced_Advanced_AACCAACTCGCGTAGC.1_1	-0.046337
Advanced_Advanced_AACCACAAGCGAGAAA.1_1	-65.043655
Advanced_Advanced_AACCACAAGTAGGAAG.1_1	-3.249646
Advanced_Advanced_AACCACACACAATCTG.1_1	-2.875405
Advanced_Advanced_AACCACACACCATAAC.1_1	0.191709
Advanced_Advanced_AACCACACAGATCCAT.1_1	-0.048017
Advanced_Advanced_AACCACAGTAAGTCAA.1_1	-35.018879
Advanced_Advanced_AACCACATCACCTCAC.1_1	-0.066396
Advanced_Advanced_AACCACATCCAGGACC.1_1	-19.112898
Advanced_Advanced_AACCACATCTTCGATT.1_1	-0.920884
Advanced_Advanced_AACCATGAGCAAATCA.1_1	-7.938131
Advanced_Advanced_AACCATGAGCCTAACT.1_1	0.027289
Advanced_Advanced_AACCATGAGCTCGGCT.1_1	-55.574982
Advanced_Advanced_AACCATGCACCGTCTT.1_1	-6.317318
Advanced_Advanced_AACCATGCAGCCCACA.1_1	-0.358792
Advanced_Advanced_AACCATGGTCGCAGTC.1_1	-10.611425
Advanced_Advanced_AACCATGTCATTACTC.1_1	-3.94135
Advanced_Advanced_AACCATGTCCATTCGC.1_1	-0.167454
Advanced_Advanced_AACCATGTCCATTTAC.1_1	-0.125222
Advanced_Advanced_AACCATGTCGCTTGCT.1_1	-66.947342
Advanced_Advanced_AACCATGTCTTCACAT.1_1	-91.870453
Advanced_Advanced_AACCCAAAGATGAATC.1_1	-0.886786
Advanced_Advanced_AACCCAAAGCATTTGC.1_1	0.122792
Advanced_Advanced_AACCCAACAACACAAA.1_1	-15.49928
Advanced_Advanced_AACCCAACAAGTTTGC.1_1	-0.002345
Advanced_Advanced_AACCCAACACTGCATA.1_1	-72.104568
Advanced_Advanced_AACCCAACAGCCCACA.1_1	-2.784911
Advanced_Advanced_AACCCAAGTAGCACAG.1_1	-7.972819
Advanced_Advanced_AACCCAAGTGAAGCGT.1_1	-38.183331
Advanced_Advanced_AACCCAAGTGGCAACA.1_1	-38.481926
Advanced_Advanced_AACCCAAGTTGATGTC.1_1	-71.379494
Advanced_Advanced_AACCCAAGTTGGACCC.1_1	-34.026928
Advanced_Advanced_AACCCAATCAACCTTT.1_1	-26.303345
Advanced_Advanced_AACCCAATCAAGCCCG.1_1	-22.01865
Advanced_Advanced_AACCCAATCCGATCGG.1_1	-20.663017
Advanced_Advanced_AACCCAATCTTAGCTT.1_1	-93.591362
Advanced_Advanced_AACCTGAAGCTTAAGA.1_1	-3.296145
Advanced_Advanced_AACCTGAAGGGAGATA.1_1	-120.355957
Advanced_Advanced_AACCTGACACTTGAAC.1_1	-0.670086
Advanced_Advanced_AACCTGACAGCAGTAG.1_1	-81.742432
Advanced_Advanced_AACCTGACAGGCAATG.1_1	-0.095256
Advanced_Advanced_AACCTGACAGGTTACT.1_1	-62.949326
Advanced_Advanced_AACCTGACATTCAGCA.1_1	-0.02045
Advanced_Advanced_AACCTGAGTCGCAACC.1_1	-0.031061
Advanced_Advanced_AACCTGAGTGACCGAA.1_1	-4.82964
Advanced_Advanced_AACCTGATCCAACCAA.1_1	-37.273636
Advanced_Advanced_AACCTGATCGAGAGCA.1_1	0.054395
Advanced_Advanced_AACCTTTAGGCAATGC.1_1	0.180395
Advanced_Advanced_AACCTTTAGTGAGTGC.1_1	-0.095256
Advanced_Advanced_AACCTTTGTACACTCA.1_1	-70.169655
Advanced_Advanced_AACCTTTGTCGCTGCA.1_1	-0.377148
Advanced_Advanced_AACCTTTGTGACAGGT.1_1	-67.910431
Advanced_Advanced_AACCTTTGTGCGGCTT.1_1	-8.823765
Advanced_Advanced_AACCTTTGTTCGAACT.1_1	-1.625474
Advanced_Advanced_AACCTTTTCTCTCTAA.1_1	0.132308
Advanced_Advanced_AACGAAAAGACGCATG.1_1	-41.187164
Advanced_Advanced_AACGAAAAGACGCCAA.1_1	-2.073363
Advanced_Advanced_AACGAAAAGATTACCC.1_1	0.194308
Advanced_Advanced_AACGAAAAGCAATTAG.1_1	-70.200424
Advanced_Advanced_AACGAAAAGCGTTCAT.1_1	-98.032761
Advanced_Advanced_AACGAAAAGCTCTATG.1_1	-204.799683
Advanced_Advanced_AACGAAAAGGATTACA.1_1	0.105148
Advanced_Advanced_AACGAAAAGGCCGCTT.1_1	-0.015409
Advanced_Advanced_AACGAAAGTAGACAAT.1_1	0.23125
Advanced_Advanced_AACGAAAGTAGGACCA.1_1	-7.885959
Advanced_Advanced_AACGAAATCCATGAGT.1_1	0.068749
Advanced_Advanced_AACGAAATCTACTGCC.1_1	-2.370533
Advanced_Advanced_AACGAAATCTAGGCAT.1_1	-29.454052
Advanced_Advanced_AACGAAATCTGCTCTG.1_1	0.18483
Advanced_Advanced_AACGAAATCTTCGTAT.1_1	-15.839396
Advanced_Advanced_AACGGGAAGAGCAGTC.1_1	-0.540963
Advanced_Advanced_AACGGGAAGGCCTAAG.1_1	-0.154634
Advanced_Advanced_AACGGGAAGTCAAGCG.1_1	-0.352984
Advanced_Advanced_AACGGGACAAACTCGT.1_1	0.241359
Advanced_Advanced_AACGGGACAACCGCCA.1_1	0.218078
Advanced_Advanced_AACGGGACACGGAAGT.1_1	-22.880562
Advanced_Advanced_AACGGGACATCTCCCA.1_1	-56.719051
Advanced_Advanced_AACGGGACATGAATCC.1_1	0.119
Advanced_Advanced_AACGGGACATTGACAC.1_1	-18.992489
Advanced_Advanced_AACGGGACATTGCTTT.1_1	-0.187167
Advanced_Advanced_AACGGGAGTACAGTCT.1_1	-25.40823
Advanced_Advanced_AACGGGAGTAGGTTTC.1_1	-0.342818
Advanced_Advanced_AACGGGATCACGGGAA.1_1	-22.274288
Advanced_Advanced_AACGGGATCAGCGTCG.1_1	-1.548201
Advanced_Advanced_AACGGGATCCAAGGGA.1_1	-55.805954
Advanced_Advanced_AACGGGATCGAACGGA.1_1	-0.763648
Advanced_Advanced_AACGGGATCTAAGCGT.1_1	-0.349079
Advanced_Advanced_AACGTCAAGCTGGAGT.1_1	-28.414425
Advanced_Advanced_AACGTCACACAATCTG.1_1	0.163567
Advanced_Advanced_AACGTCAGTACCTATG.1_1	-23.67474
Advanced_Advanced_AACGTCAGTAGCGTAG.1_1	-27.055725
Advanced_Advanced_AACGTCAGTCAAAGTA.1_1	-4.877005
Advanced_Advanced_AACGTCAGTGCCTATA.1_1	-101.521622
Advanced_Advanced_AACGTCAGTGGAGAAA.1_1	-0.028349
Advanced_Advanced_AACGTCATCAAACCCA.1_1	-0.130356
Advanced_Advanced_AACGTCATCCTGTTGC.1_1	0.291885
Advanced_Advanced_AACGTCATCGGTTCAA.1_1	0.051269
Advanced_Advanced_AACGTCATCGTGCACG.1_1	-1.339456
Advanced_Advanced_AACGTCATCTACCACC.1_1	-1.39426
Advanced_Advanced_AACGTCATCTCATTGT.1_1	-47.755817
Advanced_Advanced_AACTTCTCAATCCTTT.1_1	0.207783
Advanced_Advanced_AACTTCTCAATGAACA.1_1	-24.512405
Advanced_Advanced_AACTTCTTCAAGTTGC.1_1	-5.912928
Advanced_Advanced_AAGAACAAGACCCGCT.1_1	-23.724308
Advanced_Advanced_AAGAACAAGGGAGTGG.1_1	0.247348
Advanced_Advanced_AAGAACACAAATAGCA.1_1	0.182085
Advanced_Advanced_AAGAACACAAGAGGTC.1_1	-0.008498
Advanced_Advanced_AAGAACAGTACGTGAG.1_1	0.097133
Advanced_Advanced_AAGAACAGTCACGACC.1_1	-0.798092
Advanced_Advanced_AAGAACAGTGTATTCG.1_1	-16.909687
Advanced_Advanced_AAGAACAGTTTCAGAC.1_1	-0.877185
Advanced_Advanced_AAGAACATCGGACTGC.1_1	-21.867283
Advanced_Advanced_AAGAACATCTTCTCAA.1_1	-48.240017
Advanced_Advanced_AAGACAAAGACCAGCA.1_1	-20.885239
Advanced_Advanced_AAGACAAAGAGCAGTC.1_1	-23.801321
Advanced_Advanced_AAGACAAAGCTAGAGC.1_1	-0.130356
Advanced_Advanced_AAGACAAAGGACTAAT.1_1	0.132566
Advanced_Advanced_AAGACAAAGGATGGCT.1_1	-0.112401
Advanced_Advanced_AAGACAAAGGTCCTGC.1_1	-41.619373
Advanced_Advanced_AAGACAAGTAGGCAGT.1_1	-1.073042
Advanced_Advanced_AAGACAAGTCAACGCC.1_1	-25.306702
Advanced_Advanced_AAGACAAGTCAGTCCG.1_1	-41.405121
Advanced_Advanced_AAGACAAGTCATCGGC.1_1	-21.85817
Advanced_Advanced_AAGACAAGTTACTCAG.1_1	-23.878769
Advanced_Advanced_AAGACAATCAAGAGGC.1_1	-1.185496
Advanced_Advanced_AAGACTCAGCTACTAC.1_1	-0.550589
Advanced_Advanced_AAGACTCAGGATGTTA.1_1	-0.095256
Advanced_Advanced_AAGACTCAGTAAACAC.1_1	-19.670399
Advanced_Advanced_AAGACTCAGTGCACTT.1_1	-3.891063
Advanced_Advanced_AAGACTCCAACAACAA.1_1	-14.535346
Advanced_Advanced_AAGACTCCAACCGTAT.1_1	-0.562372
Advanced_Advanced_AAGACTCCAGAGGTAC.1_1	-43.416824
Advanced_Advanced_AAGACTCGTACGAGCA.1_1	0.152071
Advanced_Advanced_AAGACTCGTGGAACCA.1_1	-8.185134
Advanced_Advanced_AAGACTCTCATGCAGT.1_1	-33.357849
Advanced_Advanced_AAGACTCTCTACTTCA.1_1	0.039161
Advanced_Advanced_AAGATAGAGACCACGA.1_1	-35.026184
Advanced_Advanced_AAGATAGAGCGTGAAC.1_1	-35.602974
Advanced_Advanced_AAGATAGAGGTACAGC.1_1	-5.368824
Advanced_Advanced_AAGATAGAGGTGAGCT.1_1	0.17751
Advanced_Advanced_AAGATAGAGTCCCGGT.1_1	-0.037685
Advanced_Advanced_AAGATAGCAAGCAGGT.1_1	-0.461544
Advanced_Advanced_AAGATAGCAATCTCTT.1_1	-43.422394
Advanced_Advanced_AAGATAGGTGCACAAG.1_1	-24.987652
Advanced_Advanced_AAGATAGGTTAAGTCC.1_1	-2.748413
Advanced_Advanced_AAGATAGTCAGCGCAC.1_1	-78.277191
Advanced_Advanced_AAGATAGTCCTCACGT.1_1	-43.510567
Advanced_Advanced_AAGATAGTCTCTCGCA.1_1	-26.849998
Advanced_Advanced_AAGCATCAGCACACAG.1_1	0.333315
Advanced_Advanced_AAGCATCAGCAGAAAG.1_1	-0.120821
Advanced_Advanced_AAGCATCCAATTTCTC.1_1	0.027289
Advanced_Advanced_AAGCATCCAGCGAGTA.1_1	0.104757
Advanced_Advanced_AAGCATCCATCTGTTT.1_1	0.100823
Advanced_Advanced_AAGCATCGTAAGTCAA.1_1	-23.869694
Advanced_Advanced_AAGCATCGTATGAAAC.1_1	-23.576929
Advanced_Advanced_AAGCATCGTCCGGTGT.1_1	-0.74973
Advanced_Advanced_AAGCATCTCAGCTTCC.1_1	-15.542859
Advanced_Advanced_AAGCATCTCTGGACCG.1_1	-9.527127
Advanced_Advanced_AAGCCATAGTTGGAGC.1_1	-1.351309
Advanced_Advanced_AAGCCATCACCATTCC.1_1	0.064114
Advanced_Advanced_AAGCCATGTACGGCAA.1_1	-19.435295
Advanced_Advanced_AAGCCATGTTGCAAGG.1_1	-3.383511
Advanced_Advanced_AAGCCATTCGCTTAAG.1_1	-0.107377
Advanced_Advanced_AAGCGAGAGCCATGCC.1_1	-0.887377
Advanced_Advanced_AAGCGAGAGGCCATAG.1_1	-3.965908
Advanced_Advanced_AAGCGAGCAACGGCTC.1_1	-37.546249
Advanced_Advanced_AAGCGAGCACAGCTGC.1_1	0.24411
Advanced_Advanced_AAGCGAGCAGCCGTCA.1_1	-46.372894
Advanced_Advanced_AAGCGAGGTCTCACAA.1_1	-4.839794
Advanced_Advanced_AAGCGAGGTGTAGTGG.1_1	-68.191658
Advanced_Advanced_AAGCGTTAGGGTCAAC.1_1	-76.535088
Advanced_Advanced_AAGCGTTAGGTTTGAA.1_1	-11.255351
Advanced_Advanced_AAGCGTTAGTTCCTGA.1_1	-2.22111
Advanced_Advanced_AAGCGTTCACGATTCA.1_1	-0.047723
Advanced_Advanced_AAGCGTTCAGATTCGT.1_1	-0.095256
Advanced_Advanced_AAGCGTTGTTACACAC.1_1	-13.658688
Advanced_Advanced_AAGCGTTTCGAGCTGC.1_1	-33.633141
Advanced_Advanced_AAGGAATCAGCACCCA.1_1	-54.63657
Advanced_Advanced_AAGGAATCATGATCTG.1_1	-0.005818
Advanced_Advanced_AAGGAATGTATCGCTA.1_1	-4.536084
Advanced_Advanced_AAGGAATGTCCAGTTA.1_1	-0.031129
Advanced_Advanced_AAGGAATTCCGATCGG.1_1	-1.207989
Advanced_Advanced_AAGGAATTCGCGCTGA.1_1	-46.858902
Advanced_Advanced_AAGGAATTCGTGGTAT.1_1	-0.188325
Advanced_Advanced_AAGGTAAAGAGTGAAG.1_1	-21.998535
Advanced_Advanced_AAGGTAAAGCGATGAC.1_1	-62.955742
Advanced_Advanced_AAGGTAAAGCTGACTT.1_1	-69.388084
Advanced_Advanced_AAGGTAAAGGCATCTT.1_1	-34.109493
Advanced_Advanced_AAGGTAAAGGTCACCC.1_1	0.129516
Advanced_Advanced_AAGGTAACAAATTAGG.1_1	-0.021891
Advanced_Advanced_AAGGTAACACTTGGCG.1_1	-10.741768
Advanced_Advanced_AAGGTAACAGAAGTTA.1_1	-0.975665
Advanced_Advanced_AAGGTAACAGAATCGG.1_1	-0.674448
Advanced_Advanced_AAGGTAACAGCAATTC.1_1	-4.087723
Advanced_Advanced_AAGGTAAGTCTGTTAG.1_1	-17.058992
Advanced_Advanced_AAGGTAAGTGTCCAAT.1_1	-50.693745
Advanced_Advanced_AAGGTAATCCGTGTCT.1_1	-0.276756
Advanced_Advanced_AAGGTAATCCTCTCTT.1_1	0.068749
Advanced_Advanced_AAGGTAATCCTGTACC.1_1	-24.131626
Advanced_Advanced_AAGGTAATCGAACACT.1_1	-25.848743
Advanced_Advanced_AAGGTAATCTCAAAGC.1_1	0.280696
Advanced_Advanced_AAGTACCAGAATGTTG.1_1	0.312784
Advanced_Advanced_AAGTACCCAAGAGCTG.1_1	0.292916
Advanced_Advanced_AAGTACCCACCGCTGA.1_1	-37.933968
Advanced_Advanced_AAGTACCCACTAGGCC.1_1	-1.097919
Advanced_Advanced_AAGTACCCATACTTTC.1_1	-2.045149
Advanced_Advanced_AAGTACCCATCGATCA.1_1	-85.762817
Advanced_Advanced_AAGTACCCATGCGGTC.1_1	-1.310824
Advanced_Advanced_AAGTACCGTAGACAGC.1_1	-0.582097
Advanced_Advanced_AAGTACCGTAGAGACC.1_1	-1.557356
Advanced_Advanced_AAGTACCGTATGAAAC.1_1	-0.855409
Advanced_Advanced_AAGTACCGTCGTACTA.1_1	-26.938339
Advanced_Advanced_AAGTACCGTTTCGATG.1_1	-115.007355
Advanced_Advanced_AAGTACCTCCACCTCA.1_1	-19.59499
Advanced_Advanced_AAGTACCTCGCCAGTG.1_1	-0.32178
Advanced_Advanced_AAGTACCTCGCGTGAC.1_1	-33.032982
Advanced_Advanced_AAGTCGTAGAGAAGGT.1_1	-0.931027
Advanced_Advanced_AAGTCGTAGCGTGTCC.1_1	0.048591
Advanced_Advanced_AAGTCGTAGTATGGAT.1_1	-120.272392
Advanced_Advanced_AAGTCGTAGTCTTGGT.1_1	0.32432
Advanced_Advanced_AAGTCGTCAGCAGTCC.1_1	-51.407974
Advanced_Advanced_AAGTCGTCATACGCAT.1_1	-26.497768
Advanced_Advanced_AAGTCGTCATAGTCAC.1_1	-58.081482
Advanced_Advanced_AAGTCGTGTAAGTTAG.1_1	-15.059839
Advanced_Advanced_AAGTCGTGTGTTCAGT.1_1	-32.024925
Advanced_Advanced_AAGTCGTTCGACATAC.1_1	-0.095256
Advanced_Advanced_AAGTCGTTCGAGCACC.1_1	-1.133462
Advanced_Advanced_AAGTCGTTCGCGTAGC.1_1	-0.394768
Advanced_Advanced_AAGTGAAAGGTCATTC.1_1	-56.902458
Advanced_Advanced_AAGTGAAAGGTGCTGA.1_1	0.08092
Advanced_Advanced_AAGTGAACAACGACAG.1_1	-3.638305
Advanced_Advanced_AAGTGAACAAGTATAG.1_1	-15.076353
Advanced_Advanced_AAGTGAACACCCTGAG.1_1	0.213573
Advanced_Advanced_AAGTGAACACGAGGTA.1_1	-0.003137
Advanced_Advanced_AAGTGAACATTGAGCT.1_1	-11.623463
Advanced_Advanced_AAGTGAAGTAAGTTAG.1_1	0.018628
Advanced_Advanced_AAGTGAAGTCGTGGTC.1_1	-32.377274
Advanced_Advanced_AAGTGAAGTCTTGCTC.1_1	-25.003731
Advanced_Advanced_AAGTGAAGTGAGACGT.1_1	-27.282558
Advanced_Advanced_AAGTGAAGTGAGAGGG.1_1	-13.957977
Advanced_Advanced_AAGTGAAGTGCAGGAT.1_1	-128.426422
Advanced_Advanced_AAGTGAAGTTCAAACC.1_1	-0.76257
Advanced_Advanced_AAGTGAAGTTCAGGTT.1_1	-1.013889
Advanced_Advanced_AAGTGAATCCGATGCG.1_1	-31.977333
Advanced_Advanced_AAGTTCGAGAAACTGT.1_1	-0.191387
Advanced_Advanced_AAGTTCGAGGAGATAG.1_1	0.128448
Advanced_Advanced_AAGTTCGAGGTATTGA.1_1	-0.06699
Advanced_Advanced_AAGTTCGCACCTTCCA.1_1	0.375613
Advanced_Advanced_AAGTTCGCAGGCGATA.1_1	-0.027081
Advanced_Advanced_AAGTTCGGTACGATCT.1_1	0.012553
Advanced_Advanced_AAGTTCGGTCCAAATC.1_1	0.207295
Advanced_Advanced_AAGTTCGGTGACAGGT.1_1	-20.695919
Advanced_Advanced_AAGTTCGTCAGCAGAG.1_1	0.316628
Advanced_Advanced_AAGTTCGTCGATACGT.1_1	0.056396
Advanced_Advanced_AAGTTCGTCTTTCAGT.1_1	-18.568058
Advanced_Advanced_AATAGAGAGATGACAT.1_1	-16.045364
Advanced_Advanced_AATAGAGAGCCTATCA.1_1	-62.153458
Advanced_Advanced_AATAGAGAGTCGTCTA.1_1	-13.285741
Advanced_Advanced_AATAGAGCAACCTATG.1_1	-0.013293
Advanced_Advanced_AATAGAGCACTAACCA.1_1	0.090403
Advanced_Advanced_AATAGAGCATAGATGA.1_1	-0.028349
Advanced_Advanced_AATAGAGGTCATCGGC.1_1	-22.598892
Advanced_Advanced_AATAGAGTCCATGATG.1_1	-4.597028
Advanced_Advanced_AATCACGAGACTTCCA.1_1	0.08667
Advanced_Advanced_AATCACGAGTGGATAT.1_1	-63.538372
Advanced_Advanced_AATCACGCACATTCTT.1_1	-0.441321
Advanced_Advanced_AATCACGCATCTCCCA.1_1	-10.001128
Advanced_Advanced_AATCACGGTAATGTGA.1_1	-10.951904
Advanced_Advanced_AATCACGGTAGCGTTT.1_1	-0.01403
Advanced_Advanced_AATCACGGTGGTTCTA.1_1	-9.714075
Advanced_Advanced_AATCACGGTTCACCGG.1_1	-85.773743
Advanced_Advanced_AATCACGTCCACGAAT.1_1	-0.765583
Advanced_Advanced_AATCACGTCGCTTACC.1_1	-18.441147
Advanced_Advanced_AATCACGTCTGGACCG.1_1	-24.192562
Advanced_Advanced_AATCACGTCTGGGCAC.1_1	-0.026379
Advanced_Advanced_AATCGACAGGACGGAG.1_1	-0.72311
Advanced_Advanced_AATCGACCAACAGTGG.1_1	-0.463655
Advanced_Advanced_AATCGACCACACACGC.1_1	-0.334806
Advanced_Advanced_AATCGACCACCTGCTT.1_1	-3.464076
Advanced_Advanced_AATCGACCACTACCGG.1_1	-0.48978
Advanced_Advanced_AATCGACCATAGAATG.1_1	-6.548783
Advanced_Advanced_AATCGACGTAGATCGG.1_1	-0.72643
Advanced_Advanced_AATCGACGTCAAATCC.1_1	-25.160919
Advanced_Advanced_AATCGACGTCCGGTGT.1_1	-0.412353
Advanced_Advanced_AATCGACGTCGAATTC.1_1	-38.672001
Advanced_Advanced_AATCGACGTGCTCCGA.1_1	0.366563
Advanced_Advanced_AATCGACGTGTGACCC.1_1	-72.310806
Advanced_Advanced_AATCGACTCGCAGAGA.1_1	-9.232285
Advanced_Advanced_AATCGACTCTCTCTTC.1_1	-13.867408
Advanced_Advanced_AATCGTGAGCTAAATG.1_1	-26.370825
Advanced_Advanced_AATCGTGAGTATTGCC.1_1	-49.327248
Advanced_Advanced_AATCGTGCAATTCGTG.1_1	-37.745735
Advanced_Advanced_AATCGTGTCCTGTAAG.1_1	-4.341658
Advanced_Advanced_AATCGTGTCGGTTCAA.1_1	-10.929516
Advanced_Advanced_AATGAAGAGCAATAAC.1_1	-2.079969
Advanced_Advanced_AATGAAGAGGTAGATT.1_1	-0.130356
Advanced_Advanced_AATGAAGGTCCAAATC.1_1	-74.643196
Advanced_Advanced_AATGAAGTCGCGATCG.1_1	-25.130524
Advanced_Advanced_AATGAAGTCGTGGCTG.1_1	-24.159306
Advanced_Advanced_AATGAAGTCTATGCCC.1_1	-8.487918
Advanced_Advanced_AATGACCAGAACAAGG.1_1	-4.694326
Advanced_Advanced_AATGACCAGAAGCCAC.1_1	-0.589831
Advanced_Advanced_AATGACCAGACATATG.1_1	-0.887377
Advanced_Advanced_AATGACCAGATGCCGA.1_1	-4.701706
Advanced_Advanced_AATGACCAGGCCACCT.1_1	-41.244083
Advanced_Advanced_AATGACCCAACGATCT.1_1	0.212259
Advanced_Advanced_AATGACCGTAGTGATA.1_1	0.375206
Advanced_Advanced_AATGACCGTCACTCTC.1_1	0.379715
Advanced_Advanced_AATGACCGTCGCTGCA.1_1	-0.017963
Advanced_Advanced_AATGACCGTTAAACAG.1_1	-81.600327
Advanced_Advanced_AATGACCTCATACAGC.1_1	-36.654228
Advanced_Advanced_AATGACCTCCTACGGG.1_1	0.182131
Advanced_Advanced_AATGCCAAGAGTGGCT.1_1	-2.537611
Advanced_Advanced_AATGCCAAGATGCTTC.1_1	0.194153
Advanced_Advanced_AATGCCAAGCACTCTA.1_1	0.294724
Advanced_Advanced_AATGCCAAGCGTCAAG.1_1	-3.265689
Advanced_Advanced_AATGCCAAGTACCATC.1_1	-70.238548
Advanced_Advanced_AATGCCACACACACGC.1_1	0.284935
Advanced_Advanced_AATGCCACACCTGCTT.1_1	-2.086659
Advanced_Advanced_AATGCCACAGAAATTG.1_1	-12.280635
Advanced_Advanced_AATGCCACAGTTCACA.1_1	-17.860933
Advanced_Advanced_AATGCCACATTCCTCG.1_1	-18.249739
Advanced_Advanced_AATGCCATCGCCACTT.1_1	-2.63276
Advanced_Advanced_AATGCCATCTTGATTC.1_1	0.07853
Advanced_Advanced_AATGGAAAGAAACACT.1_1	-0.964983
Advanced_Advanced_AATGGAAAGGAAAGTG.1_1	-56.116051
Advanced_Advanced_AATGGAAAGGTGATCG.1_1	-3.657812
Advanced_Advanced_AATGGAACAATTGCCA.1_1	-21.349159
Advanced_Advanced_AATGGAACAGAACATA.1_1	-39.731804
Advanced_Advanced_AATGGAAGTACCTGTA.1_1	0.309046
Advanced_Advanced_AATGGAAGTACTGCCG.1_1	-35.433601
Advanced_Advanced_AATGGAAGTCCTTGTC.1_1	0.14555
Advanced_Advanced_AATGGAAGTGGAACCA.1_1	-1.345634
Advanced_Advanced_AATGGAAGTGTTACAC.1_1	-87.506744
Advanced_Advanced_AATGGAATCCCTCTTT.1_1	0.081904
Advanced_Advanced_AATGGAATCTAAGAAG.1_1	-31.343307
Advanced_Advanced_AATGGAATCTCCGAAA.1_1	0.165173
Advanced_Advanced_AATGGAATCTGATTCT.1_1	-9.332759
Advanced_Advanced_AATGGAATCTTGGAAC.1_1	0.236369
Advanced_Advanced_AATGGCTAGACAGCGT.1_1	0.323519
Advanced_Advanced_AATGGCTAGGGAGGAC.1_1	-30.835136
Advanced_Advanced_AATGGCTCAACCGCCA.1_1	0.150923
Advanced_Advanced_AATGGCTCACAAATAG.1_1	-44.127678
Advanced_Advanced_AATGGCTCACAATTCG.1_1	0.244686
Advanced_Advanced_AATGGCTCAGCATGCC.1_1	-41.724987
Advanced_Advanced_AATGGCTCAGCTGCCA.1_1	-22.369188
Advanced_Advanced_AATGGCTCAGGACGAT.1_1	0.180658
Advanced_Advanced_AATGGCTCATCCTGTC.1_1	-49.706039
Advanced_Advanced_AATGGCTGTAGACAGC.1_1	-3.899632
Advanced_Advanced_AATGGCTGTCATAACC.1_1	-3.511884
Advanced_Advanced_AATGGCTTCAAGCCTA.1_1	-31.931465
Advanced_Advanced_AATGGCTTCGGAGATG.1_1	-36.685471
Advanced_Advanced_AATGGCTTCGGTAGAG.1_1	0.059084
Advanced_Advanced_AATGGCTTCTCTGAGA.1_1	-0.081675
Advanced_Advanced_AATTCCTAGGCCTTGC.1_1	-0.238433
Advanced_Advanced_AATTCCTAGTACTGGG.1_1	-0.390656
Advanced_Advanced_AATTCCTAGTTTCAGC.1_1	-0.234276
Advanced_Advanced_AATTCCTCACGCGCAT.1_1	-0.786076
Advanced_Advanced_AATTCCTCATTGTAGC.1_1	0.152119
Advanced_Advanced_AATTCCTGTAGGGTAC.1_1	-0.091376
Advanced_Advanced_AATTCCTTCAAATGCC.1_1	-39.854195
Advanced_Advanced_AATTCCTTCTAAGGAA.1_1	-0.291625
Advanced_Advanced_AATTTCCAGAGCCGAT.1_1	-14.276416
Advanced_Advanced_AATTTCCAGGTTGACG.1_1	0.217295
Advanced_Advanced_AATTTCCCAGCGTGCT.1_1	-4.957831
Advanced_Advanced_AATTTCCGTCCAGGTC.1_1	-9.159426
Advanced_Advanced_AATTTCCGTTAAAGTG.1_1	-47.409271
Advanced_Advanced_AATTTCCTCGACTCCT.1_1	-49.91069
Advanced_Advanced_ACAAAGAAGAGGGTCT.1_1	-16.255341
Advanced_Advanced_ACAAAGAAGGGCAATC.1_1	-4.233199
Advanced_Advanced_ACAAAGAAGTCATACC.1_1	0.124998
Advanced_Advanced_ACAAAGACAAGCAGGT.1_1	0.068092
Advanced_Advanced_ACAAAGACACCAGGTC.1_1	0.194255
Advanced_Advanced_ACAAAGACACGGCACT.1_1	-0.343927
Advanced_Advanced_ACAAAGACATTGCAAC.1_1	0.041786
Advanced_Advanced_ACAAAGAGTAACCCTA.1_1	-8.974004
Advanced_Advanced_ACAAAGAGTTAACAGA.1_1	-0.88397
Advanced_Advanced_ACAAAGATCAGGAGAC.1_1	-17.795307
Advanced_Advanced_ACAAAGATCGCTGATA.1_1	-43.483032
Advanced_Advanced_ACAAAGATCGTTACCC.1_1	-69.919838
Advanced_Advanced_ACAAAGATCTACTCAT.1_1	-0.263106
Advanced_Advanced_ACAACCAAGGATACGC.1_1	0.202922
Advanced_Advanced_ACAACCACACCATTCC.1_1	0.348651
Advanced_Advanced_ACAACCACACTAGAGG.1_1	0.111719
Advanced_Advanced_ACAACCAGTATCAGGG.1_1	-32.270184
Advanced_Advanced_ACAACCAGTCTCCTGT.1_1	-0.383218
Advanced_Advanced_ACAACCAGTCTTACAG.1_1	-2.731957
Advanced_Advanced_ACAACCAGTGTCCACG.1_1	-55.628109
Advanced_Advanced_ACAACCAGTGTGTACT.1_1	-27.461138
Advanced_Advanced_ACAACCAGTTGGAGGT.1_1	-14.874959
Advanced_Advanced_ACAACCATCAAACTGC.1_1	-9.711911
Advanced_Advanced_ACAACCATCGCGTTTC.1_1	-16.665749
Advanced_Advanced_ACAAGCTAGAGCAGTC.1_1	-3.880934
Advanced_Advanced_ACAAGCTAGGGATGTC.1_1	-2.791385
Advanced_Advanced_ACAAGCTAGGGCATGT.1_1	-31.372723
Advanced_Advanced_ACAAGCTAGGTGTGAC.1_1	-19.2806
Advanced_Advanced_ACAAGCTAGTCTTGGT.1_1	0.101097
Advanced_Advanced_ACAAGCTCAACGATTC.1_1	0.069405
Advanced_Advanced_ACAAGCTCACAGTACT.1_1	-0.699988
Advanced_Advanced_ACAAGCTCACCAAATC.1_1	-0.026993
Advanced_Advanced_ACAAGCTGTAACTTCG.1_1	-0.083945
Advanced_Advanced_ACAAGCTGTAGGTTTC.1_1	-0.065544
Advanced_Advanced_ACAAGCTGTGATACCT.1_1	-21.873432
Advanced_Advanced_ACAAGCTGTTAAACCC.1_1	-66.985062
Advanced_Advanced_ACAAGCTTCCGGCAGT.1_1	-14.365304
Advanced_Advanced_ACACAGTAGACTTCCA.1_1	-34.457779
Advanced_Advanced_ACACAGTCAAATGCTC.1_1	-50.120541
Advanced_Advanced_ACACAGTCAGCGTTGC.1_1	-0.01403
Advanced_Advanced_ACACAGTGTGTTCGAT.1_1	-0.180773
Advanced_Advanced_ACACAGTTCCGTGGCA.1_1	-0.235088
Advanced_Advanced_ACACAGTTCTTTCCAA.1_1	-35.644409
Advanced_Advanced_ACACCAAAGCCTGTGC.1_1	0.068822
Advanced_Advanced_ACACCAAAGCGAGTAC.1_1	-13.031533
Advanced_Advanced_ACACCAAAGCTTGTGT.1_1	-44.204479
Advanced_Advanced_ACACCAAAGGTTGGAC.1_1	0.260023
Advanced_Advanced_ACACCAAAGTACGTCT.1_1	-0.05683
Advanced_Advanced_ACACCAACAGACATCT.1_1	0.214183
Advanced_Advanced_ACACCAAGTAGGCTCC.1_1	0.268368
Advanced_Advanced_ACACCAATCGTGCACG.1_1	-0.300029
Advanced_Advanced_ACACGCGAGGCGTTGA.1_1	-0.480098
Advanced_Advanced_ACACGCGAGGTCATCT.1_1	-22.94376
Advanced_Advanced_ACACGCGAGTAAACGT.1_1	-33.14167
Advanced_Advanced_ACACGCGCACCAAAGG.1_1	-10.127995
Advanced_Advanced_ACACGCGTCAGTCTTT.1_1	-2.453417
Advanced_Advanced_ACACGCGTCATCTGTT.1_1	-16.563587
Advanced_Advanced_ACACGCGTCCTCACTG.1_1	0.110564
Advanced_Advanced_ACACTGAAGAAACTAC.1_1	0.06807
Advanced_Advanced_ACACTGAAGAAAGTCT.1_1	-14.829392
Advanced_Advanced_ACACTGAAGTTCCATG.1_1	-11.640226
Advanced_Advanced_ACACTGACAAGATGTA.1_1	-6.999204
Advanced_Advanced_ACACTGAGTCTCGACG.1_1	-3.377745
Advanced_Advanced_ACACTGATCAGTGTTG.1_1	0.197482
Advanced_Advanced_ACACTGATCATTCATC.1_1	-49.456276
Advanced_Advanced_ACACTGATCCACCTCA.1_1	-25.25856
Advanced_Advanced_ACAGAAAAGTGGATAT.1_1	-27.521406
Advanced_Advanced_ACAGAAACAAGCACCC.1_1	-0.074287
Advanced_Advanced_ACAGAAACACGACGAA.1_1	0.151927
Advanced_Advanced_ACAGAAACATCCCGTT.1_1	-10.198092
Advanced_Advanced_ACAGAAAGTAATTGGA.1_1	-19.422558
Advanced_Advanced_ACAGAAAGTACGCGTC.1_1	-6.193009
Advanced_Advanced_ACAGAAAGTCTATGAC.1_1	-35.333885
Advanced_Advanced_ACAGAAAGTTACAGCT.1_1	0.218046
Advanced_Advanced_ACAGAAAGTTCCGTTC.1_1	-12.425131
Advanced_Advanced_ACAGAAATCAGATGCT.1_1	-0.034869
Advanced_Advanced_ACAGAAATCTTCTCAA.1_1	0.092128
Advanced_Advanced_ACAGCCGAGCAACCAG.1_1	0.239527
Advanced_Advanced_ACAGCCGAGGCGTCCT.1_1	0.146964
Advanced_Advanced_ACAGCCGCAACTCCCT.1_1	-0.350883
Advanced_Advanced_ACAGCCGCATAACGGG.1_1	-58.342537
Advanced_Advanced_ACAGCCGGTAACATAG.1_1	-56.265839
Advanced_Advanced_ACAGCCGGTAGCTCGC.1_1	0.184652
Advanced_Advanced_ACAGCCGGTCCGTTTC.1_1	-0.384371
Advanced_Advanced_ACAGCCGGTGTCCACG.1_1	0.348507
Advanced_Advanced_ACAGCCGTCATGACAC.1_1	-0.214494
Advanced_Advanced_ACAGCCGTCGCTGATA.1_1	-0.094512
Advanced_Advanced_ACAGGGAAGAAAGCGA.1_1	0.082519
Advanced_Advanced_ACAGGGATCAGCTCTC.1_1	-0.073834
Advanced_Advanced_ACAGGGATCATCGCAA.1_1	-0.109667
Advanced_Advanced_ACAGGGATCTGCCCTA.1_1	-0.62471
Advanced_Advanced_ACATCCCAGACAGCTG.1_1	-21.710266
Advanced_Advanced_ACATCCCAGACTCAAA.1_1	-36.207558
Advanced_Advanced_ACATCCCAGAGTCACG.1_1	0.098043
Advanced_Advanced_ACATCCCCAATACCTG.1_1	-40.53212
Advanced_Advanced_ACATCCCCAGTCTGGC.1_1	-4.113526
Advanced_Advanced_ACATCCCTCATTGCCC.1_1	-31.024557
Advanced_Advanced_ACATCCCTCCGATGTA.1_1	0.288328
Advanced_Advanced_ACATCCCTCGTAGTGT.1_1	-31.09272
Advanced_Advanced_ACATCCCTCTCAGTCC.1_1	-13.941062
Advanced_Advanced_ACATCCCTCTCGCAGG.1_1	-13.939332
Advanced_Advanced_ACATCCCTCTTTCTAG.1_1	-3.046665
Advanced_Advanced_ACATCGAAGCATCCTA.1_1	0.060607
Advanced_Advanced_ACATCGAAGGTAGCCA.1_1	-15.318392
Advanced_Advanced_ACATCGACAATCAGCT.1_1	-53.158585
Advanced_Advanced_ACATCGACACACGGAA.1_1	-50.985474
Advanced_Advanced_ACATCGACACCTATCC.1_1	-23.156784
Advanced_Advanced_ACATCGACATATGCGT.1_1	0.122035
Advanced_Advanced_ACATCGAGTAGTTCCA.1_1	0.220138
Advanced_Advanced_ACATCGAGTGAGAGGG.1_1	-18.996878
Advanced_Advanced_ACATCGAGTTTACTTC.1_1	-2.382351
Advanced_Advanced_ACATCGATCATCGCTC.1_1	-4.250871
Advanced_Advanced_ACATGCAAGAAGCGCT.1_1	0.144221
Advanced_Advanced_ACATGCAAGAGTTGTA.1_1	-14.1533
Advanced_Advanced_ACATGCAAGATTAGTG.1_1	-20.967054
Advanced_Advanced_ACATGCAAGGTACAGC.1_1	0.152225
Advanced_Advanced_ACATGCAAGGTTGAGC.1_1	-8.957946
Advanced_Advanced_ACATGCACAGGCATTT.1_1	-0.227902
Advanced_Advanced_ACATGCAGTAGGAGGG.1_1	-52.80722
Advanced_Advanced_ACATGCAGTGACGTCC.1_1	0.246616
Advanced_Advanced_ACATGCAGTTTCCCAC.1_1	-0.083945
Advanced_Advanced_ACATGCATCTAGCAAC.1_1	0.002685
Advanced_Advanced_ACATGCATCTGGAGAG.1_1	-43.161255
Advanced_Advanced_ACATTTCAGAAACCAT.1_1	0.245653
Advanced_Advanced_ACATTTCAGACGGATC.1_1	-3.301876
Advanced_Advanced_ACATTTCCATGAATCC.1_1	-17.622593
Advanced_Advanced_ACATTTCCATTCAGCA.1_1	-0.329251
Advanced_Advanced_ACATTTCGTAATACCC.1_1	-2.944115
Advanced_Advanced_ACATTTCGTACGATCT.1_1	-18.571331
Advanced_Advanced_ACATTTCGTTACTCAG.1_1	-9.268506
Advanced_Advanced_ACATTTCTCATCCTAT.1_1	-1.387462
Advanced_Advanced_ACATTTCTCGCTGTTC.1_1	-6.208169
Advanced_Advanced_ACCAAACCAAACGTGG.1_1	-2.382351
Advanced_Advanced_ACCAAACCAAGTTTGC.1_1	0.101214
Advanced_Advanced_ACCAAACCACGCTGTG.1_1	0.219345
Advanced_Advanced_ACCAAACCAGTGAGCA.1_1	-0.450539
Advanced_Advanced_ACCAAACTCAAGTGGG.1_1	0.078548
Advanced_Advanced_ACCAAACTCAATCCAG.1_1	-34.59203
Advanced_Advanced_ACCAAACTCCTACACC.1_1	-2.675423
Advanced_Advanced_ACCAAACTCGCTTACC.1_1	-13.437288
Advanced_Advanced_ACCAAACTCTCCTGAC.1_1	-0.003253
Advanced_Advanced_ACCAAACTCTCTAGGA.1_1	-18.559591
Advanced_Advanced_ACCAACAAGTTGGGAC.1_1	-0.887377
Advanced_Advanced_ACCAACACAATGTCAC.1_1	-16.419298
Advanced_Advanced_ACCAACAGTAACGTTC.1_1	-68.662407
Advanced_Advanced_ACCAACAGTAAGATTG.1_1	-0.648999
Advanced_Advanced_ACCAACAGTAGCTGTT.1_1	-89.271881
Advanced_Advanced_ACCAACAGTTCGATTG.1_1	-23.286728
Advanced_Advanced_ACCAACAGTTGCATCA.1_1	-6.917771
Advanced_Advanced_ACCAACATCGAGAAAT.1_1	-3.001444
Advanced_Advanced_ACCACAAAGGGAGGTG.1_1	0.295796
Advanced_Advanced_ACCACAAAGTGCCGAA.1_1	-0.525444
Advanced_Advanced_ACCACAACACGGAAGT.1_1	-0.714912
Advanced_Advanced_ACCACAACAGAGTCTT.1_1	-2.381737
Advanced_Advanced_ACCACAACAGTAACAA.1_1	-2.483722
Advanced_Advanced_ACCACAAGTACGATTC.1_1	-9.400644
Advanced_Advanced_ACCACAAGTACTCCCT.1_1	-0.035783
Advanced_Advanced_ACCACAAGTAGTCTGT.1_1	-0.003753
Advanced_Advanced_ACCACAAGTGGTGATG.1_1	-18.983093
Advanced_Advanced_ACCACAATCCCAGCGA.1_1	-3.759186
Advanced_Advanced_ACCACAATCGTCCATC.1_1	0.031765
Advanced_Advanced_ACCACAATCGTGACTA.1_1	0.270663
Advanced_Advanced_ACCACAATCTATCGGA.1_1	-2.878978
Advanced_Advanced_ACCACAATCTGGGAGA.1_1	-14.372365
Advanced_Advanced_ACCATTTAGCTGGTGA.1_1	-38.911537
Advanced_Advanced_ACCATTTAGGCCGCTT.1_1	0.298134
Advanced_Advanced_ACCATTTAGGTGGGTT.1_1	0.19034
Advanced_Advanced_ACCATTTAGTTGCTGT.1_1	-0.101223
Advanced_Advanced_ACCATTTCAACGCCCA.1_1	-2.1147
Advanced_Advanced_ACCATTTCACTACGGC.1_1	0.061682
Advanced_Advanced_ACCATTTCAGAACCGA.1_1	0.131757
Advanced_Advanced_ACCATTTCATTGACCA.1_1	-20.508957
Advanced_Advanced_ACCATTTGTCAAGTTC.1_1	-0.095256
Advanced_Advanced_ACCATTTGTCGTGGTC.1_1	0.113562
Advanced_Advanced_ACCATTTTCTTTGCAT.1_1	-32.027718
Advanced_Advanced_ACCCAAAAGGAATGTT.1_1	-27.622963
Advanced_Advanced_ACCCAAAAGTATGCAA.1_1	0.081064
Advanced_Advanced_ACCCAAAAGTCGAATA.1_1	-54.926674
Advanced_Advanced_ACCCAAACACGTACTA.1_1	-7.231505
Advanced_Advanced_ACCCAAACATCGCCTT.1_1	0.216805
Advanced_Advanced_ACCCAAACATTCAGCA.1_1	-16.30127
Advanced_Advanced_ACCCAAAGTAGTATAG.1_1	-11.16039
Advanced_Advanced_ACCCAAAGTGAGCCAA.1_1	0.512694
Advanced_Advanced_ACCCAAATCAAAGGAT.1_1	-15.43488
Advanced_Advanced_ACCCAAATCCATCAGA.1_1	-17.285362
Advanced_Advanced_ACCCAAATCCGAAGGA.1_1	-1.013514
Advanced_Advanced_ACCCAAATCCGGACTG.1_1	0.075707
Advanced_Advanced_ACCCTCAAGACATACA.1_1	-17.868019
Advanced_Advanced_ACCCTCAAGATGCTGG.1_1	-0.918709
Advanced_Advanced_ACCCTCAAGGATTACA.1_1	-0.017403
Advanced_Advanced_ACCCTCAAGGCGAACT.1_1	-6.643576
Advanced_Advanced_ACCCTCAAGGTAGCAC.1_1	-27.892895
Advanced_Advanced_ACCCTCAAGTCACGCC.1_1	-0.287063
Advanced_Advanced_ACCCTCACAGGAATCG.1_1	-2.09714
Advanced_Advanced_ACCCTCAGTAATCAAG.1_1	-16.247257
Advanced_Advanced_ACCCTCAGTACACGTT.1_1	-115.283066
Advanced_Advanced_ACCCTCAGTCCTACAA.1_1	-0.699112
Advanced_Advanced_ACCCTCAGTGACTCGC.1_1	-31.121422
Advanced_Advanced_ACCCTCAGTGCTCGTG.1_1	-0.191948
Advanced_Advanced_ACCCTCAGTTGAGAGC.1_1	-0.163249
Advanced_Advanced_ACCCTCATCAAGCGTT.1_1	-16.0154
Advanced_Advanced_ACCCTCATCCGATAGT.1_1	-14.404913
Advanced_Advanced_ACCCTCATCCTACAAG.1_1	0.246761
Advanced_Advanced_ACCCTCATCTAGACCA.1_1	-0.391664
Advanced_Advanced_ACCCTTGAGATGACAT.1_1	-4.400305
Advanced_Advanced_ACCCTTGAGGTACAGC.1_1	-0.401844
Advanced_Advanced_ACCCTTGAGTTTAGGA.1_1	0.027289
Advanced_Advanced_ACCCTTGCAATTGGTC.1_1	-75.828484
Advanced_Advanced_ACCCTTGGTCAGTTTG.1_1	-9.392343
Advanced_Advanced_ACCCTTGGTCGGAAAC.1_1	-28.595533
Advanced_Advanced_ACCCTTGGTGCACAAG.1_1	-15.239799
Advanced_Advanced_ACCCTTGGTGCGACAA.1_1	-2.982058
Advanced_Advanced_ACCCTTGGTTTAGAGA.1_1	-66.8713
Advanced_Advanced_ACCCTTGTCTTAGTTC.1_1	-1.916887
Advanced_Advanced_ACCGTTCAGATCCTAC.1_1	-0.701418
Advanced_Advanced_ACCGTTCAGCTGTCCG.1_1	-3.033567
Advanced_Advanced_ACCGTTCAGGTACCTT.1_1	-0.129625
Advanced_Advanced_ACCGTTCAGTGTACCT.1_1	-16.42227
Advanced_Advanced_ACCGTTCAGTTGCTGT.1_1	-32.434563
Advanced_Advanced_ACCGTTCCAGACCTAT.1_1	0.276574
Advanced_Advanced_ACCGTTCGTTTACTGG.1_1	-13.085725
Advanced_Advanced_ACCGTTCTCCATCACC.1_1	-41.090153
Advanced_Advanced_ACCGTTCTCCCTCATG.1_1	-58.589638
Advanced_Advanced_ACCGTTCTCGAACCAT.1_1	-74.150299
Advanced_Advanced_ACCTACCAGAATTTGG.1_1	-1.954199
Advanced_Advanced_ACCTACCCACATACGT.1_1	-62.839642
Advanced_Advanced_ACCTACCGTAATGATG.1_1	-0.007078
Advanced_Advanced_ACCTACCTCTCCGAGG.1_1	-2.327015
Advanced_Advanced_ACCTGAAAGAGGATGA.1_1	-58.160732
Advanced_Advanced_ACCTGAAAGCCACAAG.1_1	-24.220013
Advanced_Advanced_ACCTGAAAGCGACTAG.1_1	-1.155777
Advanced_Advanced_ACCTGAAAGCGGTAAC.1_1	-51.867306
Advanced_Advanced_ACCTGAAAGGTCGACA.1_1	-2.674519
Advanced_Advanced_ACCTGAAAGGTTGGAC.1_1	-37.240253
Advanced_Advanced_ACCTGAACAAGCTGCC.1_1	0.25496
Advanced_Advanced_ACCTGAACAAGTTCCA.1_1	-42.734505
Advanced_Advanced_ACCTGAAGTCTCGCGA.1_1	0.151815
Advanced_Advanced_ACCTGAATCCCGAGGT.1_1	0.032013
Advanced_Advanced_ACCTGAATCTAGCATG.1_1	0.311525
Advanced_Advanced_ACCTGAATCTGGCCGA.1_1	0.105593
Advanced_Advanced_ACCTGAATCTTCGATT.1_1	-93.438019
Advanced_Advanced_ACCTGTCAGAGGTTAT.1_1	-0.083945
Advanced_Advanced_ACCTGTCAGCGGTAGT.1_1	-18.270678
Advanced_Advanced_ACCTGTCCACAAATCC.1_1	0.008439
Advanced_Advanced_ACCTGTCCACGGCTAC.1_1	-3.918262
Advanced_Advanced_ACCTGTCCAGAGGCTA.1_1	0.968646
Advanced_Advanced_ACCTGTCTCTATTCGT.1_1	0.172335
Advanced_Advanced_ACCTGTCTCTCATTTG.1_1	-2.455787
Advanced_Advanced_ACGATCAAGCACTGGA.1_1	-6.155542
Advanced_Advanced_ACGATCAAGCGAACTG.1_1	-19.183374
Advanced_Advanced_ACGATCACAAGACAAT.1_1	-16.499008
Advanced_Advanced_ACGATCACACAAACGG.1_1	-62.524929
Advanced_Advanced_ACGATCACATGGCTGC.1_1	-64.552917
Advanced_Advanced_ACGATCACATGTCGTA.1_1	-13.62589
Advanced_Advanced_ACGATCAGTACTAGCT.1_1	-0.041537
Advanced_Advanced_ACGATCAGTTTACCAG.1_1	-2.401453
Advanced_Advanced_ACGATCAGTTTCGACA.1_1	0.20979
Advanced_Advanced_ACGATCATCTCTGAGA.1_1	-0.589405
Advanced_Advanced_ACGATGTAGGATTTGA.1_1	-7.808539
Advanced_Advanced_ACGATGTCACGCCACA.1_1	-21.734135
Advanced_Advanced_ACGATGTCATCATCCC.1_1	-51.773273
Advanced_Advanced_ACGATGTGTCTGTGCG.1_1	-33.794678
Advanced_Advanced_ACGCACGAGAGGCGGA.1_1	-0.017678
Advanced_Advanced_ACGCACGAGCAGTCTT.1_1	-29.671133
Advanced_Advanced_ACGCACGAGTTGCCCG.1_1	-27.023216
Advanced_Advanced_ACGCACGCACCTCGTT.1_1	-32.843166
Advanced_Advanced_ACGCACGCACTGAGGA.1_1	0.068166
Advanced_Advanced_ACGCACGCAGCTACTA.1_1	0.137728
Advanced_Advanced_ACGCACGGTCGCATTA.1_1	-26.102501
Advanced_Advanced_ACGCACGGTCTACACA.1_1	0.153593
Advanced_Advanced_ACGCACGTCACCTCAC.1_1	0.760843
Advanced_Advanced_ACGCACGTCCGCACGA.1_1	-14.38837
Advanced_Advanced_ACGGAAGAGATGACAT.1_1	-55.494396
Advanced_Advanced_ACGGAAGAGTCAGGGT.1_1	-0.076248
Advanced_Advanced_ACGGAAGCAGAACATA.1_1	-25.31897
Advanced_Advanced_ACGGAAGCAGAGGTAC.1_1	0.035699
Advanced_Advanced_ACGGAAGCATTCCTCG.1_1	-7.739806
Advanced_Advanced_ACGGAAGGTACCTAAC.1_1	-1.027485
Advanced_Advanced_ACGGAAGGTCAAAGTA.1_1	-0.524984
Advanced_Advanced_ACGGAAGGTGAGGAAA.1_1	-85.84903
Advanced_Advanced_ACGGAAGGTGTAGGAC.1_1	-1.644618
Advanced_Advanced_ACGGAAGTCAAGAGGC.1_1	-27.996849
Advanced_Advanced_ACGGAAGTCCATTTGT.1_1	-32.094097
Advanced_Advanced_ACGGAAGTCCCATGGG.1_1	-0.349578
Advanced_Advanced_ACGGAAGTCCGATCGG.1_1	0.357004
Advanced_Advanced_ACGGAAGTCGTAGGGA.1_1	-13.479093
Advanced_Advanced_ACGGGTCAGACGGAAA.1_1	-0.056213
Advanced_Advanced_ACGGGTCAGACTTAAG.1_1	0.0651
Advanced_Advanced_ACGGGTCCACCGTCGA.1_1	-1.118445
Advanced_Advanced_ACGGGTCCAGTCAGCC.1_1	0.00017
Advanced_Advanced_ACGGGTCGTCATGGCC.1_1	0.034915
Advanced_Advanced_ACGGGTCGTTGAGTCT.1_1	0.151134
Advanced_Advanced_ACGGGTCTCATTGGTG.1_1	-30.575846
Advanced_Advanced_ACGGGTCTCTTAGCAG.1_1	-2.318546
Advanced_Advanced_ACGGTCGAGTGCTAGG.1_1	-14.534493
Advanced_Advanced_ACGGTCGCAATTCGTG.1_1	-2.901088
Advanced_Advanced_ACGGTCGCACACTTAG.1_1	-47.161057
Advanced_Advanced_ACGGTCGGTACAGCGA.1_1	-0.046337
Advanced_Advanced_ACGGTCGGTCCCTGTT.1_1	-0.22013
Advanced_Advanced_ACGGTCGTCACGATAC.1_1	-19.822372
Advanced_Advanced_ACGGTCGTCACTGGTA.1_1	0.355643
Advanced_Advanced_ACGGTCGTCGCCAGAC.1_1	-56.696754
Advanced_Advanced_ACGGTCGTCGTAGGAG.1_1	0.265802
Advanced_Advanced_ACGGTTAAGCCGGAAT.1_1	0.072099
Advanced_Advanced_ACGGTTAAGGTTCATC.1_1	-0.376297
Advanced_Advanced_ACGGTTAAGTAGTCTC.1_1	0.103617
Advanced_Advanced_ACGGTTACAAGTACCT.1_1	0.184282
Advanced_Advanced_ACGGTTACACGTAACT.1_1	-1.562884
Advanced_Advanced_ACGGTTAGTAGTCTTG.1_1	-8.63754
Advanced_Advanced_ACGGTTATCGAATGCT.1_1	-56.304573
Advanced_Advanced_ACGGTTATCGGCATTA.1_1	-0.934547
Advanced_Advanced_ACGGTTATCTACTGCC.1_1	-18.30558
Advanced_Advanced_ACGTAACAGACGAAGA.1_1	-3.946838
Advanced_Advanced_ACGTAACAGAGGGTAA.1_1	-25.415339
Advanced_Advanced_ACGTAACAGCAGCAGT.1_1	-27.36351
Advanced_Advanced_ACGTAACAGTATGAAC.1_1	-0.887377
Advanced_Advanced_ACGTAACCACGAAAGC.1_1	-0.533125
Advanced_Advanced_ACGTAACCACGTTGGC.1_1	-0.04018
Advanced_Advanced_ACGTAACCAGGAACCA.1_1	0.183199
Advanced_Advanced_ACGTAACCAGGACTAG.1_1	-72.269287
Advanced_Advanced_ACGTAACGTCTGCCTT.1_1	0.116772
Advanced_Advanced_ACGTAACGTGATGGCA.1_1	-0.995714
Advanced_Advanced_ACGTAACGTTCATCTT.1_1	0.347526
Advanced_Advanced_ACGTAACTCACTCTTA.1_1	-42.834953
Advanced_Advanced_ACGTAACTCCTGTAAG.1_1	-82.082413
Advanced_Advanced_ACGTAACTCTGCGGCA.1_1	-110.902298
Advanced_Advanced_ACGTAACTCTTTCTAG.1_1	-171.051086
Advanced_Advanced_ACGTACAAGCTGTTCA.1_1	0.182072
Advanced_Advanced_ACGTACACAAATAGCA.1_1	-1.978048
Advanced_Advanced_ACGTACACAAGGGTCA.1_1	0.075067
Advanced_Advanced_ACGTACACACGACAAG.1_1	0.186921
Advanced_Advanced_ACGTACACATCATTGG.1_1	-20.826157
Advanced_Advanced_ACGTACAGTCATTCCC.1_1	-6.897542
Advanced_Advanced_ACGTACATCTAGAGCT.1_1	-4.816822
Advanced_Advanced_ACGTAGTAGAGTGTGC.1_1	-0.046337
Advanced_Advanced_ACGTAGTCACTACCGG.1_1	-2.093908
Advanced_Advanced_ACGTAGTCAGAGTTCT.1_1	0.224637
Advanced_Advanced_ACGTAGTCAGCATCTA.1_1	-36.450596
Advanced_Advanced_ACGTAGTGTCACATTG.1_1	0.185901
Advanced_Advanced_ACGTAGTGTCCTCAGG.1_1	-1.383865
Advanced_Advanced_ACGTAGTGTGCGGCTT.1_1	-51.482735
Advanced_Advanced_ACGTAGTGTTATAGAG.1_1	0.199007
Advanced_Advanced_ACGTAGTTCCTGGGTG.1_1	0.217115
Advanced_Advanced_ACGTAGTTCTGAGGCC.1_1	-25.54818
Advanced_Advanced_ACGTCCTAGAGCAACC.1_1	-7.010952
Advanced_Advanced_ACGTCCTAGGAACGTC.1_1	-0.887377
Advanced_Advanced_ACGTCCTCAACCGATT.1_1	-0.473631
Advanced_Advanced_ACGTCCTGTATCCTTT.1_1	-36.132591
Advanced_Advanced_ACGTCCTGTCCATCTC.1_1	0.002045
Advanced_Advanced_ACGTCCTTCTCTATGT.1_1	0.040898
Advanced_Advanced_ACGTCCTTCTTCTGTA.1_1	-1.542215
Advanced_Advanced_ACGTTCCAGCCAGTAG.1_1	-15.994922
Advanced_Advanced_ACGTTCCAGGGCATGT.1_1	-81.901024
Advanced_Advanced_ACGTTCCAGTGTAGAT.1_1	-3.20119
Advanced_Advanced_ACGTTCCAGTTGGACG.1_1	-49.23407
Advanced_Advanced_ACGTTCCCAGTAGTTC.1_1	0.233093
Advanced_Advanced_ACGTTCCCATCCCGTT.1_1	-12.43766
Advanced_Advanced_ACGTTCCCATCTCCCA.1_1	-0.015184
Advanced_Advanced_ACGTTCCCATGAGTAA.1_1	-34.978516
Advanced_Advanced_ACGTTCCGTGGACTAG.1_1	0.204863
Advanced_Advanced_ACGTTCCGTTCTTAGG.1_1	0.196059
Advanced_Advanced_ACGTTCCGTTGAATCC.1_1	0.194909
Advanced_Advanced_ACGTTCCTCAATCTCT.1_1	-0.539517
Advanced_Advanced_ACGTTCCTCAGCTGAT.1_1	-6.027812
Advanced_Advanced_ACGTTCCTCCTCTAAT.1_1	0.467733
Advanced_Advanced_ACGTTCCTCCTGTAAG.1_1	0.724931
Advanced_Advanced_ACGTTCCTCGGCTTGG.1_1	-7.751099
Advanced_Advanced_ACTACGACACTGGCGT.1_1	-6.14541
Advanced_Advanced_ACTACGAGTAGAGTTA.1_1	-47.604813
Advanced_Advanced_ACTACGAGTGAGACCA.1_1	-61.128281
Advanced_Advanced_ACTACGAGTTCGGGTC.1_1	-1.511486
Advanced_Advanced_ACTACGAGTTGCCGCA.1_1	-1.081653
Advanced_Advanced_ACTACGATCCATAGAC.1_1	-5.313366
Advanced_Advanced_ACTACGATCCTCGATC.1_1	-7.009977
Advanced_Advanced_ACTACGATCTGGCCGA.1_1	0.192057
Advanced_Advanced_ACTATCTAGATGTAGT.1_1	0.184629
Advanced_Advanced_ACTATCTAGCTACAAA.1_1	-9.374257
Advanced_Advanced_ACTATCTAGGCATCGA.1_1	-0.012044
Advanced_Advanced_ACTATCTCAGTTAAAG.1_1	-0.095256
Advanced_Advanced_ACTATCTCATTCAGCA.1_1	0.000861
Advanced_Advanced_ACTATCTGTAGGATAT.1_1	0.178634
Advanced_Advanced_ACTATCTGTAGGTGCA.1_1	-3.717169
Advanced_Advanced_ACTATCTGTAGTTACC.1_1	0.21429
Advanced_Advanced_ACTATCTGTCCTGGGT.1_1	-0.880658
Advanced_Advanced_ACTATCTTCTCGGCTT.1_1	-20.277065
Advanced_Advanced_ACTATGGAGCGATGCA.1_1	0.21317
Advanced_Advanced_ACTATGGAGTGCCTCG.1_1	0.143977
Advanced_Advanced_ACTATGGCAGAGACTG.1_1	0.101368
Advanced_Advanced_ACTATGGCAGCCCAGT.1_1	0.161736
Advanced_Advanced_ACTATGGCATACCACA.1_1	0.164848
Advanced_Advanced_ACTATGGCATGGAACG.1_1	0.180239
Advanced_Advanced_ACTATGGGTACAGTAA.1_1	0.216824
Advanced_Advanced_ACTATTCAGCACCGTC.1_1	-27.803879
Advanced_Advanced_ACTATTCAGCTTCTAG.1_1	0.054395
Advanced_Advanced_ACTATTCAGTAATCCC.1_1	-21.945618
Advanced_Advanced_ACTATTCAGTGCACAG.1_1	-56.634117
Advanced_Advanced_ACTATTCCAGTCACGC.1_1	0.267853
Advanced_Advanced_ACTATTCGTCATAAAG.1_1	-0.130096
Advanced_Advanced_ACTATTCGTTCCGCTT.1_1	-19.493057
Advanced_Advanced_ACTATTCGTTCCTAGA.1_1	-50.981522
Advanced_Advanced_ACTATTCTCATTTGGG.1_1	-2.241215
Advanced_Advanced_ACTATTCTCCTAGCTC.1_1	-3.103256
Advanced_Advanced_ACTCCCAAGCGAAACC.1_1	-27.683281
Advanced_Advanced_ACTCCCAAGGGACCAT.1_1	0.182442
Advanced_Advanced_ACTCCCAAGTACTGTC.1_1	0.157697
Advanced_Advanced_ACTCCCACAACTGCCG.1_1	-0.007159
Advanced_Advanced_ACTCCCACAAGAGCTG.1_1	-49.943104
Advanced_Advanced_ACTCCCACAATTGCGT.1_1	-61.648888
Advanced_Advanced_ACTCCCACACTTCAGA.1_1	-23.71192
Advanced_Advanced_ACTCCCACAGCAGACA.1_1	0.220387
Advanced_Advanced_ACTCCCACATCTATCT.1_1	-0.317203
Advanced_Advanced_ACTCCCACATTCGATG.1_1	-33.036247
Advanced_Advanced_ACTCCCAGTCAATCTG.1_1	-49.808174
Advanced_Advanced_ACTCCCAGTTCCGCTT.1_1	-15.11963
Advanced_Advanced_ACTCCCAGTTGCATCA.1_1	0.265391
Advanced_Advanced_ACTCCCATCTTCCTAA.1_1	0.108493
Advanced_Advanced_ACTCTCGAGGCAGGGA.1_1	-0.512509
Advanced_Advanced_ACTCTCGCAAGTCATC.1_1	0.152138
Advanced_Advanced_ACTCTCGCAGACCAGA.1_1	0.073778
Advanced_Advanced_ACTCTCGCAGATCCAT.1_1	-3.019306
Advanced_Advanced_ACTCTCGGTACTGCGC.1_1	-27.428829
Advanced_Advanced_ACTCTCGGTTGCATGT.1_1	-1.956885
Advanced_Advanced_ACTCTCGTCGCTGACG.1_1	-6.378085
Advanced_Advanced_ACTGATGAGCTAAACA.1_1	-8.202442
Advanced_Advanced_ACTGATGAGGGAGGTG.1_1	-0.350986
Advanced_Advanced_ACTGATGCACAAGCCC.1_1	0.028609
Advanced_Advanced_ACTGATGCAGCAGTAG.1_1	0.309061
Advanced_Advanced_ACTGATGGTTAGAAGT.1_1	-3.357404
Advanced_Advanced_ACTGATGTCAGACATC.1_1	0.336218
Advanced_Advanced_ACTGATGTCGCGGACT.1_1	-30.57095
Advanced_Advanced_ACTGCAAAGACTAGAT.1_1	0.198832
Advanced_Advanced_ACTGCAAAGCCTGAGA.1_1	-1.262859
Advanced_Advanced_ACTGCAAAGTATCCTG.1_1	-0.026379
Advanced_Advanced_ACTGCAACACACCTGG.1_1	-33.649174
Advanced_Advanced_ACTGCAACAGCACCCA.1_1	-0.241848
Advanced_Advanced_ACTGCAATCCTTATAC.1_1	0.082081
Advanced_Advanced_ACTGTCCCACCCTCTA.1_1	-18.368326
Advanced_Advanced_ACTGTCCGTATGTCTG.1_1	0.021918
Advanced_Advanced_ACTGTCCGTCTACATG.1_1	-0.342307
Advanced_Advanced_ACTGTCCTCTGTCGTC.1_1	0.152955
Advanced_Advanced_ACTGTGAAGACGCATG.1_1	-22.26812
Advanced_Advanced_ACTGTGAAGACTTCAC.1_1	0.198446
Advanced_Advanced_ACTGTGAAGCGACCCT.1_1	-16.11381
Advanced_Advanced_ACTGTGAAGCTGACTT.1_1	0.295194
Advanced_Advanced_ACTGTGAAGTCTGCGC.1_1	-0.139465
Advanced_Advanced_ACTGTGAAGTTTGCTG.1_1	-34.287647
Advanced_Advanced_ACTGTGACAAACTAGA.1_1	0.065257
Advanced_Advanced_ACTGTGACACAAGCTT.1_1	-109.503761
Advanced_Advanced_ACTGTGAGTCGCGTTG.1_1	0.11056
Advanced_Advanced_ACTGTGAGTTCGATTG.1_1	0.292047
Advanced_Advanced_ACTTAGGAGATAGTCA.1_1	-21.819569
Advanced_Advanced_ACTTAGGAGGATACGC.1_1	-134.938766
Advanced_Advanced_ACTTAGGAGTTAGAAC.1_1	-18.166016
Advanced_Advanced_ACTTAGGCACAACGCC.1_1	-38.479805
Advanced_Advanced_ACTTAGGCACGTATAC.1_1	-64.88456
Advanced_Advanced_ACTTAGGCATAGGTAA.1_1	-69.361122
Advanced_Advanced_ACTTAGGGTCATTCCC.1_1	-27.269522
Advanced_Advanced_ACTTAGGGTGCGCTCA.1_1	-37.859219
Advanced_Advanced_ACTTAGGGTTTCGACA.1_1	0.153915
Advanced_Advanced_ACTTAGGTCCATCACC.1_1	-0.000417
Advanced_Advanced_ACTTAGGTCCGATAGT.1_1	-0.095256
Advanced_Advanced_ACTTAGGTCGGCATCG.1_1	0.295639
Advanced_Advanced_ACTTATCAGCGGTAGT.1_1	-2.595585
Advanced_Advanced_ACTTATCAGCTGCCAC.1_1	-12.717035
Advanced_Advanced_ACTTATCAGGGTACGT.1_1	-25.380352
Advanced_Advanced_ACTTATCCAACAACAA.1_1	-1.574082
Advanced_Advanced_ACTTATCCAGGCATGA.1_1	-32.753815
Advanced_Advanced_ACTTATCGTACACGTT.1_1	0.346346
Advanced_Advanced_ACTTATCTCAGCATTG.1_1	-39.300785
Advanced_Advanced_ACTTATCTCGAAGCAG.1_1	-1.612787
Advanced_Advanced_ACTTATCTCTGAACGT.1_1	-30.835609
Advanced_Advanced_ACTTCCGAGCGCAATG.1_1	0.063745
Advanced_Advanced_ACTTCCGAGCGTATGG.1_1	-25.197664
Advanced_Advanced_ACTTCCGAGGAAAGTG.1_1	-18.034504
Advanced_Advanced_ACTTCCGAGGGACACT.1_1	-0.348321
Advanced_Advanced_ACTTCCGCAAATCGGG.1_1	-0.129625
Advanced_Advanced_ACTTCCGCATCGATAC.1_1	-0.167454
Advanced_Advanced_ACTTCCGGTACCAGAG.1_1	-2.116223
Advanced_Advanced_ACTTCCGGTAGAGACC.1_1	-3.472323
Advanced_Advanced_ACTTCCGGTAGTACGG.1_1	-3.693966
Advanced_Advanced_ACTTCCGGTATCATGC.1_1	-58.674377
Advanced_Advanced_ACTTCCGGTGAACTAA.1_1	-44.349174
Advanced_Advanced_ACTTCCGTCCTATGGA.1_1	-69.795082
Advanced_Advanced_ACTTCCGTCGGTCGAC.1_1	0.324548
Advanced_Advanced_ACTTCGCAGACTGTTC.1_1	-1.969357
Advanced_Advanced_ACTTCGCAGTGGAAAG.1_1	-1.261818
Advanced_Advanced_ACTTCGCCACAGAGCA.1_1	-1.187879
Advanced_Advanced_ACTTCGCCATACTTTC.1_1	0.203096
Advanced_Advanced_ACTTCGCGTCGCTCGA.1_1	-2.368143
Advanced_Advanced_ACTTCGCGTGCCCTTT.1_1	-30.6763
Advanced_Advanced_ACTTCGCGTGTAAACA.1_1	-0.129625
Advanced_Advanced_ACTTCGCGTTGCTGAT.1_1	-94.593399
Advanced_Advanced_ACTTCGCTCATCCCGT.1_1	-99.916672
Advanced_Advanced_ACTTCGCTCCCTTGGT.1_1	-0.129625
Advanced_Advanced_ACTTCGCTCTAAACGC.1_1	-0.292338
Advanced_Advanced_ACTTCGCTCTGAGAGG.1_1	-22.402033
Advanced_Advanced_ACTTTCAAGCACTAAA.1_1	-53.498367
Advanced_Advanced_ACTTTCAAGCACTCCG.1_1	0.047331
Advanced_Advanced_ACTTTCAAGCCTGCCA.1_1	-50.545044
Advanced_Advanced_ACTTTCACAATCGTCA.1_1	-2.382351
Advanced_Advanced_ACTTTCACACAAGTGG.1_1	-51.305164
Advanced_Advanced_ACTTTCACACCCTGTT.1_1	-1.745184
Advanced_Advanced_ACTTTCACACGACCTG.1_1	0.026882
Advanced_Advanced_ACTTTCACACTTTATC.1_1	-41.354671
Advanced_Advanced_ACTTTCACATCCAACA.1_1	-9.43489
Advanced_Advanced_ACTTTCACATGAAGCG.1_1	-5.685948
Advanced_Advanced_ACTTTCAGTAATGCGG.1_1	-15.399862
Advanced_Advanced_ACTTTCAGTATGAGCG.1_1	0.161019
Advanced_Advanced_ACTTTCAGTATGGTAA.1_1	-54.962639
Advanced_Advanced_ACTTTCAGTGCGGTAA.1_1	0.150936
Advanced_Advanced_ACTTTCAGTTACGCCG.1_1	-1.46815
Advanced_Advanced_ACTTTCAGTTCTCCTG.1_1	-12.638646
Advanced_Advanced_ACTTTCATCCCTCGAT.1_1	-18.401142
Advanced_Advanced_ACTTTGTAGTGGGAAA.1_1	-0.01403
Advanced_Advanced_ACTTTGTCAACAAGTA.1_1	-5.491859
Advanced_Advanced_ACTTTGTGTTGCTCGG.1_1	-42.32851
Advanced_Advanced_ACTTTGTTCACTGGGC.1_1	0.174226
Advanced_Advanced_ACTTTGTTCCATTTAC.1_1	-21.469458
Advanced_Advanced_ACTTTGTTCCTACAAG.1_1	-84.892853
Advanced_Advanced_ACTTTGTTCTTCCGTG.1_1	0.289693
Advanced_Advanced_AGAAATGAGCTGAGCA.1_1	-39.535652
Advanced_Advanced_AGAAATGGTGACTGAG.1_1	-14.615135
Advanced_Advanced_AGAAATGGTGAGAACC.1_1	-0.486713
Advanced_Advanced_AGAAATGGTGTTCCAA.1_1	-12.671126
Advanced_Advanced_AGAAATGTCCCATGGG.1_1	-85.577866
Advanced_Advanced_AGAAATGTCCGTGGGT.1_1	-11.788426
Advanced_Advanced_AGAAATGTCGTGCATA.1_1	0.275277
Advanced_Advanced_AGAACAAAGAATAGTC.1_1	-32.589298
Advanced_Advanced_AGAACAAAGCTCTATG.1_1	-0.564442
Advanced_Advanced_AGAACAAAGGATTTAG.1_1	-0.786146
Advanced_Advanced_AGAACAAAGTGCAACG.1_1	-11.41903
Advanced_Advanced_AGAACAACAACCGCTG.1_1	0.090188
Advanced_Advanced_AGAACAACAACCGTGC.1_1	-8.420753
Advanced_Advanced_AGAACAACATGTGGTT.1_1	-26.456238
Advanced_Advanced_AGAACAAGTGACGCCT.1_1	-13.076066
Advanced_Advanced_AGAACAATCCATCTCG.1_1	-21.924816
Advanced_Advanced_AGAACAATCCCTCGAT.1_1	0.328924
Advanced_Advanced_AGAACAATCTTAGCCC.1_1	0.137449
Advanced_Advanced_AGAACCTAGCCGTTGC.1_1	0.354405
Advanced_Advanced_AGAACCTAGTCATACC.1_1	-3.94875
Advanced_Advanced_AGAACCTCAAACTCGT.1_1	-40.312855
Advanced_Advanced_AGAACCTCACTCTAGA.1_1	0.146902
Advanced_Advanced_AGAACCTCAGACCATT.1_1	0.242246
Advanced_Advanced_AGAACCTGTAACGCGA.1_1	-53.261421
Advanced_Advanced_AGAACCTGTCTTAGTG.1_1	0.247384
Advanced_Advanced_AGAACCTTCAACTCTT.1_1	-12.169201
Advanced_Advanced_AGAAGCGAGCCTCTCT.1_1	-17.638557
Advanced_Advanced_AGAAGCGAGCGGGTTA.1_1	-6.845304
Advanced_Advanced_AGAAGCGAGGTGAGAA.1_1	-0.912635
Advanced_Advanced_AGAAGCGCAAATCAAG.1_1	-0.241848
Advanced_Advanced_AGAAGCGCACCTGCGA.1_1	-7.468661
Advanced_Advanced_AGAAGCGCACTAGTAC.1_1	-26.853062
Advanced_Advanced_AGAAGCGCATCCGAGC.1_1	-3.084697
Advanced_Advanced_AGAAGCGGTACTAAGA.1_1	0.26778
Advanced_Advanced_AGAAGCGGTGCGTGCT.1_1	-0.479755
Advanced_Advanced_AGAAGCGTCCGATAGT.1_1	0.226755
Advanced_Advanced_AGAAGCGTCGCCTTTG.1_1	0.15215
Advanced_Advanced_AGAAGCGTCGGTGAAG.1_1	-0.013412
Advanced_Advanced_AGAAGTAAGAAGTCTA.1_1	-1.789567
Advanced_Advanced_AGAAGTAAGCCTTCTC.1_1	0.17925
Advanced_Advanced_AGAAGTAAGGTAGCAC.1_1	-28.819607
Advanced_Advanced_AGAAGTAAGTTCTCTT.1_1	-0.130356
Advanced_Advanced_AGAAGTACAGCTCGGT.1_1	-0.499777
Advanced_Advanced_AGAAGTACAGGTGTGA.1_1	0.063222
Advanced_Advanced_AGACAAAAGATGACAT.1_1	0.187787
Advanced_Advanced_AGACAAAAGCTAATGA.1_1	-75.52375
Advanced_Advanced_AGACAAAAGGCGATAC.1_1	-44.340767
Advanced_Advanced_AGACAAAAGGCTTAAA.1_1	0.053255
Advanced_Advanced_AGACAAAAGGGTTAGC.1_1	-23.595053
Advanced_Advanced_AGACAAAAGGTCCAGA.1_1	0.014345
Advanced_Advanced_AGACAAACAAACACGG.1_1	-0.076971
Advanced_Advanced_AGACAAACATACATCG.1_1	-31.545101
Advanced_Advanced_AGACAAAGTATTCCTT.1_1	-2.096899
Advanced_Advanced_AGACAAATCAAGCCAT.1_1	-0.355432
Advanced_Advanced_AGACAAATCGCTGTCT.1_1	-0.040289
Advanced_Advanced_AGACAAATCGTAATGC.1_1	-0.314649
Advanced_Advanced_AGACACTAGCTGACAG.1_1	-36.517105
Advanced_Advanced_AGACACTCAATCTCTT.1_1	-19.564837
Advanced_Advanced_AGACACTGTACTGTTG.1_1	-30.156033
Advanced_Advanced_AGACACTGTGAACGGT.1_1	-21.356449
Advanced_Advanced_AGACACTTCGCGTGCA.1_1	-0.080807
Advanced_Advanced_AGACACTTCTCCTACG.1_1	-0.046337
Advanced_Advanced_AGACACTTCTGGTCAA.1_1	-0.7806
Advanced_Advanced_AGACAGGAGACTCAAA.1_1	-28.127375
Advanced_Advanced_AGACAGGAGATGCTAA.1_1	-0.473554
Advanced_Advanced_AGACAGGAGCTACTGT.1_1	0.342107
Advanced_Advanced_AGACAGGCAATACCTG.1_1	-37.461914
Advanced_Advanced_AGACAGGGTCTTCTAT.1_1	-87.245865
Advanced_Advanced_AGACAGGGTGTATTCG.1_1	0.226856
Advanced_Advanced_AGACAGGTCACCGGGT.1_1	-13.913303
Advanced_Advanced_AGACAGGTCGACGCGT.1_1	-47.529442
Advanced_Advanced_AGACAGGTCTCGTGGG.1_1	-54.00922
Advanced_Advanced_AGACCATAGAGCACTG.1_1	0.110871
Advanced_Advanced_AGACCATAGAGTCTTC.1_1	-0.07717
Advanced_Advanced_AGACCATAGTCAGCGA.1_1	-0.066749
Advanced_Advanced_AGACCATCAAGCTGCC.1_1	-0.02273
Advanced_Advanced_AGACCATGTCGATTAC.1_1	-89.394646
Advanced_Advanced_AGACCATGTCGTGCCA.1_1	-4.789917
Advanced_Advanced_AGACCATTCATAGGCT.1_1	-2.531007
Advanced_Advanced_AGACCATTCCCGATCT.1_1	-24.767809
Advanced_Advanced_AGACCATTCCTTGACC.1_1	-0.467757
Advanced_Advanced_AGACCATTCGCATGAT.1_1	-57.901707
Advanced_Advanced_AGACCATTCTGTCAGA.1_1	-43.658257
Advanced_Advanced_AGACCCGAGACTCAAA.1_1	-21.81567
Advanced_Advanced_AGACCCGAGTAGGTTA.1_1	0.102156
Advanced_Advanced_AGACCCGCACAAGCCC.1_1	-63.911098
Advanced_Advanced_AGACCCGCATCAGTCA.1_1	-14.495293
Advanced_Advanced_AGACCCGCATTGAAAG.1_1	-0.273665
Advanced_Advanced_AGACCCGCATTGTGCA.1_1	0.013028
Advanced_Advanced_AGACCCGGTAGTGCGA.1_1	-1.763047
Advanced_Advanced_AGACCCGGTCCTTAAG.1_1	0.215315
Advanced_Advanced_AGACCCGGTGAGCGAT.1_1	0.122035
Advanced_Advanced_AGACCCGTCCCGAGAC.1_1	-0.065218
Advanced_Advanced_AGACCCGTCGAAGCAG.1_1	-48.017166
Advanced_Advanced_AGACCCGTCTCCAAGA.1_1	0.120489
Advanced_Advanced_AGACTCAAGACCAAGC.1_1	-0.084767
Advanced_Advanced_AGACTCAAGAGAAGGT.1_1	-8.923206
Advanced_Advanced_AGACTCAAGTGGATTA.1_1	-25.322762
Advanced_Advanced_AGACTCACAAATGGCG.1_1	-23.473707
Advanced_Advanced_AGACTCACAAGAGTTA.1_1	-5.444872
Advanced_Advanced_AGACTCACAAGCCCAC.1_1	-6.161201
Advanced_Advanced_AGACTCACAAGTGTCT.1_1	-3.565305
Advanced_Advanced_AGACTCACAATAGAGT.1_1	0.239424
Advanced_Advanced_AGACTCACACATAACC.1_1	-10.692481
Advanced_Advanced_AGACTCACAGGACAGT.1_1	-0.992629
Advanced_Advanced_AGACTCACATGGACAG.1_1	-13.846938
Advanced_Advanced_AGACTCATCCTAGAGT.1_1	-1.207989
Advanced_Advanced_AGAGAATCATTATGCG.1_1	-74.18045
Advanced_Advanced_AGAGAATGTAAGTAGT.1_1	-0.226219
Advanced_Advanced_AGAGAATGTACCGCGT.1_1	-0.083945
Advanced_Advanced_AGAGAATGTCACTGAT.1_1	0.153365
Advanced_Advanced_AGAGAATGTCGTCTCT.1_1	0.086343
Advanced_Advanced_AGAGAATGTGAGATAT.1_1	-0.709952
Advanced_Advanced_AGAGAATGTGATATAG.1_1	-17.059021
Advanced_Advanced_AGAGAATGTGGGAGAG.1_1	-0.120821
Advanced_Advanced_AGAGAATGTTAAGTCC.1_1	-0.157498
Advanced_Advanced_AGAGAATTCAGCAATC.1_1	-16.693794
Advanced_Advanced_AGAGAATTCATTCGGA.1_1	-6.53474
Advanced_Advanced_AGAGAATTCGGTGTTA.1_1	-2.544714
Advanced_Advanced_AGAGAATTCTTGATTC.1_1	-64.669113
Advanced_Advanced_AGAGAGCAGACCAACG.1_1	0.232061
Advanced_Advanced_AGAGAGCAGATACGAT.1_1	-19.605185
Advanced_Advanced_AGAGAGCAGTGAACAT.1_1	-5.346404
Advanced_Advanced_AGAGAGCCAAGGCGTA.1_1	-30.204792
Advanced_Advanced_AGAGAGCCACCAGCTG.1_1	0.258663
Advanced_Advanced_AGAGAGCCACGGGCTT.1_1	-23.498062
Advanced_Advanced_AGAGAGCCAGCAGTAG.1_1	-43.288216
Advanced_Advanced_AGAGAGCCAGGACTTT.1_1	-20.599277
Advanced_Advanced_AGAGAGCCATGGATCT.1_1	-0.247989
Advanced_Advanced_AGAGAGCGTTAAGAAC.1_1	0.104344
Advanced_Advanced_AGAGAGCGTTATCCAG.1_1	-53.601944
Advanced_Advanced_AGAGCAGAGAATCGAT.1_1	0.101157
Advanced_Advanced_AGAGCAGAGATAACAC.1_1	-30.672405
Advanced_Advanced_AGAGCAGAGCCACCGT.1_1	-2.853918
Advanced_Advanced_AGAGCAGGTTGACTGT.1_1	-63.929802
Advanced_Advanced_AGAGCAGGTTGTTGTG.1_1	-0.095256
Advanced_Advanced_AGAGCAGTCATCGGGC.1_1	-5.142927
Advanced_Advanced_AGAGCAGTCTTCTAAC.1_1	-52.468277
Advanced_Advanced_AGAGCCCAGGTCGACA.1_1	-0.075505
Advanced_Advanced_AGAGCCCCAATTGCAC.1_1	0.24743
Advanced_Advanced_AGAGCCCCACATACTG.1_1	-39.652924
Advanced_Advanced_AGAGCCCCACTGCATA.1_1	-15.725874
Advanced_Advanced_AGAGCCCCAGGTACGA.1_1	-3.747246
Advanced_Advanced_AGAGCCCGTTCTCACC.1_1	-18.255577
Advanced_Advanced_AGAGCCCTCGGCTTGG.1_1	0.432906
Advanced_Advanced_AGAGCCCTCTCCGAAA.1_1	-33.339977
Advanced_Advanced_AGAGCCCTCTGTGCAA.1_1	-30.283192
Advanced_Advanced_AGATAGAAGGACAAGA.1_1	-7.114824
Advanced_Advanced_AGATAGACAGCAGATG.1_1	-0.120821
Advanced_Advanced_AGATAGACAGGTACGA.1_1	-12.035945
Advanced_Advanced_AGATAGACAGTGAGCA.1_1	-0.3123
Advanced_Advanced_AGATAGACATGCACTA.1_1	-20.905573
Advanced_Advanced_AGATAGAGTGGTGATG.1_1	-0.35022
Advanced_Advanced_AGATAGAGTGTTAAAG.1_1	-0.095256
Advanced_Advanced_AGATAGATCAGAGTGG.1_1	-7.276746
Advanced_Advanced_AGATAGATCCCATAGA.1_1	0.105378
Advanced_Advanced_AGATAGATCCGATTAG.1_1	-82.780807
Advanced_Advanced_AGATAGATCGTGTGAT.1_1	0.131757
Advanced_Advanced_AGATCCAAGAATCGCG.1_1	-4.117285
Advanced_Advanced_AGATCCAAGATCCGAG.1_1	-0.474568
Advanced_Advanced_AGATCCAAGGAACGCT.1_1	0.13291
Advanced_Advanced_AGATCCAAGGTAAGAG.1_1	-0.021133
Advanced_Advanced_AGATCCAAGGTCACTT.1_1	-38.595192
Advanced_Advanced_AGATCCACAGGCCTGT.1_1	0.018628
Advanced_Advanced_AGATCCAGTCCTGGTG.1_1	-79.413284
Advanced_Advanced_AGATCCATCAAGAATG.1_1	-9.556021
Advanced_Advanced_AGATCCATCTACCTTA.1_1	0.194122
Advanced_Advanced_AGATCGTAGACGAGCT.1_1	-10.391087
Advanced_Advanced_AGATCGTAGCGTCTGC.1_1	-84.543625
Advanced_Advanced_AGATCGTAGCGTTACT.1_1	0.242192
Advanced_Advanced_AGATCGTAGGTCATTC.1_1	-2.586165
Advanced_Advanced_AGATCGTCAACTCCCT.1_1	-3.63309
Advanced_Advanced_AGATCGTCACCAGCCA.1_1	0.274307
Advanced_Advanced_AGATCGTCAGACAATA.1_1	-119.630676
Advanced_Advanced_AGATCGTCAGCGACAA.1_1	-24.724854
Advanced_Advanced_AGATCGTCAGCGGTTC.1_1	-14.776632
Advanced_Advanced_AGATCGTCAGGCCTGT.1_1	-0.083945
Advanced_Advanced_AGATCGTCATGACGGA.1_1	-1.439545
Advanced_Advanced_AGATCGTGTACCAGAG.1_1	-0.701262
Advanced_Advanced_AGATCGTGTGCCTATA.1_1	0.069512
Advanced_Advanced_AGATCGTTCCTACTGC.1_1	-4.227615
Advanced_Advanced_AGATCGTTCGTCTACC.1_1	-0.203893
Advanced_Advanced_AGATGAAAGAACTTCC.1_1	0.085575
Advanced_Advanced_AGATGAAAGCAAGTGC.1_1	-1.241897
Advanced_Advanced_AGATGAACATAAGCGG.1_1	-9.161117
Advanced_Advanced_AGATGAATCGAGAAGC.1_1	-2.382351
Advanced_Advanced_AGATGCTAGAGAGTGA.1_1	-25.575371
Advanced_Advanced_AGATGCTAGGTCCAGA.1_1	-50.033974
Advanced_Advanced_AGATGCTAGGTTAAAC.1_1	-0.179593
Advanced_Advanced_AGATGCTCACGTCTCT.1_1	0.063222
Advanced_Advanced_AGATGCTCAGACGGAT.1_1	-2.460926
Advanced_Advanced_AGATGCTGTAACACGG.1_1	-0.035783
Advanced_Advanced_AGATGCTGTGCCTGAC.1_1	-13.401841
Advanced_Advanced_AGATGCTGTGTCATGT.1_1	-31.727871
Advanced_Advanced_AGATGCTTCAAGCCGC.1_1	-1.329884
Advanced_Advanced_AGATGCTTCGTAGCTA.1_1	-0.083945
Advanced_Advanced_AGCATCAAGATCCAAA.1_1	-0.330191
Advanced_Advanced_AGCATCACACTCCGGA.1_1	-52.408325
Advanced_Advanced_AGCATCACATAGGCGA.1_1	-0.035783
Advanced_Advanced_AGCATCACATCGGAAG.1_1	-32.399982
Advanced_Advanced_AGCATCACATGGAATA.1_1	0.00017
Advanced_Advanced_AGCATCACATGTGCTA.1_1	-0.185812
Advanced_Advanced_AGCATCACATTCATCT.1_1	-2.227619
Advanced_Advanced_AGCATCAGTGCTCTTC.1_1	-94.340729
Advanced_Advanced_AGCATCATCGGACTGC.1_1	-72.931396
Advanced_Advanced_AGCATCATCTGTACAG.1_1	-0.046337
Advanced_Advanced_AGCCAATAGCACCTGC.1_1	-30.432064
Advanced_Advanced_AGCCAATAGCTCGAAG.1_1	-1.485669
Advanced_Advanced_AGCCAATAGGGACTGT.1_1	-0.087631
Advanced_Advanced_AGCCAATAGTTACTCG.1_1	-0.502073
Advanced_Advanced_AGCCAATCAGAGCCCT.1_1	-5.408062
Advanced_Advanced_AGCCAATGTAATGCTC.1_1	-0.012519
Advanced_Advanced_AGCCAATGTCACTTAG.1_1	-10.655669
Advanced_Advanced_AGCCAATGTGCATGTT.1_1	0.017047
Advanced_Advanced_AGCCAATGTTTAGTCG.1_1	0.089105
Advanced_Advanced_AGCCAATTCATTCATC.1_1	-18.846661
Advanced_Advanced_AGCCAATTCTATTGTC.1_1	-2.322269
Advanced_Advanced_AGCCAATTCTTGCAAG.1_1	-0.243418
Advanced_Advanced_AGCCACGAGCCAGTAG.1_1	-0.398133
Advanced_Advanced_AGCCACGAGCCATATC.1_1	-16.646168
Advanced_Advanced_AGCCACGAGCGCATCC.1_1	0.27914
Advanced_Advanced_AGCCACGAGCTGCGAA.1_1	0.271114
Advanced_Advanced_AGCCACGGTAGTTCCA.1_1	0.008258
Advanced_Advanced_AGCCACGGTCCTACAA.1_1	-22.332756
Advanced_Advanced_AGCCACGTCACCCATC.1_1	0.065027
Advanced_Advanced_AGCCACGTCACGAACT.1_1	0.246581
Advanced_Advanced_AGCCACGTCATCTGTT.1_1	0.31259
Advanced_Advanced_AGCCACGTCCGCAAAT.1_1	-0.095256
Advanced_Advanced_AGCCACGTCGCCGAGT.1_1	-22.378288
Advanced_Advanced_AGCCAGCAGCATCCTA.1_1	-1.233031
Advanced_Advanced_AGCCAGCAGTCATACC.1_1	-0.867722
Advanced_Advanced_AGCCAGCAGTCTGCAT.1_1	-10.686397
Advanced_Advanced_AGCCAGCCAGTCGTTA.1_1	-19.982414
Advanced_Advanced_AGCCAGCTCACGATCA.1_1	-0.083945
Advanced_Advanced_AGCCAGCTCCCTATTA.1_1	0.312873
Advanced_Advanced_AGCCAGCTCGTAACCA.1_1	0.031945
Advanced_Advanced_AGCCAGCTCTGAGATC.1_1	-27.965359
Advanced_Advanced_AGCGATTAGACATAGT.1_1	-43.545731
Advanced_Advanced_AGCGATTAGATGTTAG.1_1	-23.732468
Advanced_Advanced_AGCGATTAGGGTGAGG.1_1	-45.07906
Advanced_Advanced_AGCGATTCAACCTATG.1_1	-0.095256
Advanced_Advanced_AGCGATTCACCCTTGT.1_1	0.204044
Advanced_Advanced_AGCGATTCACCGTACG.1_1	-1.283673
Advanced_Advanced_AGCGATTGTAGTTCCA.1_1	-17.979738
Advanced_Advanced_AGCGATTGTCGAGCAA.1_1	0.173914
Advanced_Advanced_AGCGATTGTCGCACAC.1_1	-0.474276
Advanced_Advanced_AGCGATTGTGTTAACC.1_1	-12.579473
Advanced_Advanced_AGCGATTGTTCTGACA.1_1	0.193535
Advanced_Advanced_AGCGATTTCGTAACTG.1_1	-10.453554
Advanced_Advanced_AGCGATTTCTTCTGTA.1_1	-1.449099
Advanced_Advanced_AGCGCCAAGGACTTCT.1_1	-71.060242
Advanced_Advanced_AGCGCCACAAGAGGTC.1_1	0.242902
Advanced_Advanced_AGCGCCACACAGTCCG.1_1	-31.22928
Advanced_Advanced_AGCGCCACAGGTGAGT.1_1	-6.042265
Advanced_Advanced_AGCGCCAGTATCGAGG.1_1	-0.143717
Advanced_Advanced_AGCGCCAGTATCGTAC.1_1	-1.89467
Advanced_Advanced_AGCGCCAGTCAGACGA.1_1	-19.513672
Advanced_Advanced_AGCGCCAGTCAGTCGC.1_1	-29.570934
Advanced_Advanced_AGCGCCAGTCGGCACT.1_1	-4.136865
Advanced_Advanced_AGCGCCAGTGATGGCA.1_1	-0.154634
Advanced_Advanced_AGCGCCAGTTTCGTTT.1_1	0.054151
Advanced_Advanced_AGCGCCATCACTCCGT.1_1	0.212262
Advanced_Advanced_AGCGCCATCAGACCTA.1_1	0.245733
Advanced_Advanced_AGCGCTGAGCACGGAT.1_1	-24.720764
Advanced_Advanced_AGCGCTGGTAGACAAT.1_1	-27.900558
Advanced_Advanced_AGCGCTGGTGCCCACA.1_1	0.144578
Advanced_Advanced_AGCGCTGGTGGCCCAT.1_1	-12.18919
Advanced_Advanced_AGCGCTGGTTCAAAGA.1_1	-28.762051
Advanced_Advanced_AGCGTATAGACCTTTG.1_1	-46.892551
Advanced_Advanced_AGCGTATAGGTGAGAA.1_1	-11.456286
Advanced_Advanced_AGCGTATAGTCTAGAA.1_1	-4.415908
Advanced_Advanced_AGCGTATCAGAACTTC.1_1	-5.398287
Advanced_Advanced_AGCGTATGTAGGGAGG.1_1	0.070311
Advanced_Advanced_AGCGTATGTGCTTATG.1_1	-14.036874
Advanced_Advanced_AGCGTATTCCCTCTTT.1_1	0.730177
Advanced_Advanced_AGCGTATTCGGCATAT.1_1	0.295854
Advanced_Advanced_AGCGTATTCTAGTGAC.1_1	-51.455795
Advanced_Advanced_AGCGTCGAGACGTCCC.1_1	-14.542789
Advanced_Advanced_AGCGTCGAGATGATTG.1_1	-19.639965
Advanced_Advanced_AGCGTCGCATCTGGGC.1_1	-0.031217
Advanced_Advanced_AGCGTCGCATGAAGGC.1_1	-34.529289
Advanced_Advanced_AGCTACAAGCCGATCC.1_1	-0.046337
Advanced_Advanced_AGCTACAAGGCGACAT.1_1	0.187571
Advanced_Advanced_AGCTACAAGGGCAACT.1_1	-0.1278
Advanced_Advanced_AGCTACAAGTCACTCA.1_1	-51.43264
Advanced_Advanced_AGCTACACAGGACGAT.1_1	-39.503597
Advanced_Advanced_AGCTACAGTAGTCTTG.1_1	-0.157839
Advanced_Advanced_AGCTACAGTCCTGGGT.1_1	0.058687
Advanced_Advanced_AGCTACAGTCGGTGAA.1_1	-0.53869
Advanced_Advanced_AGCTACAGTGAGCCAA.1_1	-6.005832
Advanced_Advanced_AGCTACAGTGTCCGTG.1_1	-8.11984
Advanced_Advanced_AGCTACAGTTCAGCTA.1_1	-0.674889
Advanced_Advanced_AGCTACAGTTTGCAGT.1_1	-0.028053
Advanced_Advanced_AGCTACATCTGTCCGT.1_1	-19.506607
Advanced_Advanced_AGCTCAAAGACTCTTG.1_1	-50.863853
Advanced_Advanced_AGCTCAAAGCTGTTAC.1_1	-12.364861
Advanced_Advanced_AGCTCAAAGGAGATAG.1_1	0.165306
Advanced_Advanced_AGCTCAAAGTTGAATG.1_1	0.109601
Advanced_Advanced_AGCTCAACATGGAACG.1_1	-46.203884
Advanced_Advanced_AGCTCAAGTACACGCC.1_1	-4.287642
Advanced_Advanced_AGCTCAAGTAGGACTG.1_1	-0.120821
Advanced_Advanced_AGCTCAAGTCATCCGG.1_1	-37.860779
Advanced_Advanced_AGCTCAAGTGATACAA.1_1	-27.127609
Advanced_Advanced_AGCTCAAGTTCTCACC.1_1	-28.649689
Advanced_Advanced_AGCTCAAGTTGCATCA.1_1	0.132308
Advanced_Advanced_AGCTCAATCATGTCAG.1_1	-10.359366
Advanced_Advanced_AGCTCAATCGCGCCAA.1_1	-7.349263
Advanced_Advanced_AGCTTCCAGAGTTCGG.1_1	0.334147
Advanced_Advanced_AGCTTCCAGGCGATAC.1_1	-39.295731
Advanced_Advanced_AGCTTCCCAGCCGGTT.1_1	-22.338474
Advanced_Advanced_AGCTTCCCAGTGTGCC.1_1	-13.379752
Advanced_Advanced_AGCTTCCGTATTCTCT.1_1	-0.168272
Advanced_Advanced_AGCTTCCGTTGCCAAT.1_1	-0.2455
Advanced_Advanced_AGCTTCCTCGAGCCTG.1_1	0.053255
Advanced_Advanced_AGCTTCCTCTCTGCTG.1_1	-9.413834
Advanced_Advanced_AGGAAATAGCCTGTCG.1_1	-0.280848
Advanced_Advanced_AGGAAATAGGCCCGTT.1_1	-30.445456
Advanced_Advanced_AGGAAATCACAAGTTC.1_1	-0.39284
Advanced_Advanced_AGGAAATCACAGTGTT.1_1	-39.154709
Advanced_Advanced_AGGAAATCAGTTCTAG.1_1	0.27647
Advanced_Advanced_AGGAAATGTACACGTT.1_1	-53.699532
Advanced_Advanced_AGGAAATGTCTACTGA.1_1	-0.056032
Advanced_Advanced_AGGAAATGTGGCCACT.1_1	0.032013
Advanced_Advanced_AGGAAATGTGGTCTCG.1_1	-0.02273
Advanced_Advanced_AGGAAATGTTAGAAAC.1_1	-36.182526
Advanced_Advanced_AGGAAATTCCCAATAG.1_1	-3.173786
Advanced_Advanced_AGGAAATTCGGCAGTC.1_1	0.216803
Advanced_Advanced_AGGAATAAGCCTCACG.1_1	-5.229053
Advanced_Advanced_AGGAATACAGAACGCA.1_1	-38.018715
Advanced_Advanced_AGGAATACAGCGTGCT.1_1	-15.819901
Advanced_Advanced_AGGAATACAGCGTTTA.1_1	-22.566673
Advanced_Advanced_AGGAATACAGGCTCTG.1_1	-48.547958
Advanced_Advanced_AGGAATAGTAGCTGTT.1_1	-57.166168
Advanced_Advanced_AGGAATAGTTCCTAGA.1_1	0.12774
Advanced_Advanced_AGGAATATCAGGCGAA.1_1	-0.02031
Advanced_Advanced_AGGAATATCCTGTTGC.1_1	0.058687
Advanced_Advanced_AGGAATATCGTCGACG.1_1	-21.293091
Advanced_Advanced_AGGACGACAAACCACT.1_1	0.24302
Advanced_Advanced_AGGACGACAAAGGCTG.1_1	-0.343958
Advanced_Advanced_AGGACGACAAGACCTT.1_1	-26.772671
Advanced_Advanced_AGGACGAGTCTTGGTA.1_1	-0.289059
Advanced_Advanced_AGGACGAGTGCGTGCT.1_1	0.027289
Advanced_Advanced_AGGACGAGTTGGCCGT.1_1	-0.101893
Advanced_Advanced_AGGACGATCATCACCC.1_1	-0.88397
Advanced_Advanced_AGGACGATCATTCCTA.1_1	-25.768318
Advanced_Advanced_AGGACGATCGCTTGAA.1_1	-31.439014
Advanced_Advanced_AGGACTTAGATCCCAT.1_1	-6.020197
Advanced_Advanced_AGGACTTAGGTCCGAA.1_1	-23.96689
Advanced_Advanced_AGGACTTCAACCAACT.1_1	0.040164
Advanced_Advanced_AGGACTTCACCGTCTT.1_1	-29.586498
Advanced_Advanced_AGGACTTCATAAGATG.1_1	-4.326595
Advanced_Advanced_AGGACTTGTCCGAAAG.1_1	-12.52824
Advanced_Advanced_AGGACTTGTGTCTCCT.1_1	-15.921802
Advanced_Advanced_AGGACTTTCATGGGAG.1_1	0.113802
Advanced_Advanced_AGGACTTTCGAACGCC.1_1	-5.234871
Advanced_Advanced_AGGACTTTCGAGAGCA.1_1	-28.996872
Advanced_Advanced_AGGAGGTAGAGAGAAC.1_1	-53.039524
Advanced_Advanced_AGGAGGTAGAGTTCGG.1_1	-0.028053
Advanced_Advanced_AGGAGGTAGTCACGCC.1_1	-0.041537
Advanced_Advanced_AGGAGGTAGTCCCAAT.1_1	-5.036616
Advanced_Advanced_AGGAGGTCAAGAGTAT.1_1	-33.269421
Advanced_Advanced_AGGAGGTCAAGCAATA.1_1	0.098669
Advanced_Advanced_AGGAGGTGTCCCGGTA.1_1	-30.435514
Advanced_Advanced_AGGAGGTTCCCAAGCG.1_1	-0.999425
Advanced_Advanced_AGGAGGTTCCCTAGGG.1_1	-39.717403
Advanced_Advanced_AGGAGGTTCTCGACCT.1_1	-38.599754
Advanced_Advanced_AGGATAAAGGCCCACT.1_1	0.121953
Advanced_Advanced_AGGATAAAGGCGCTCT.1_1	0.117151
Advanced_Advanced_AGGATAACACCCTCTA.1_1	0.07165
Advanced_Advanced_AGGATAAGTCGCTCGA.1_1	-0.877738
Advanced_Advanced_AGGATAAGTGAGCCAA.1_1	-53.928001
Advanced_Advanced_AGGATAAGTGGAATGC.1_1	-3.161743
Advanced_Advanced_AGGATAATCACTGCTC.1_1	-46.120987
Advanced_Advanced_AGGATAATCGGCACTG.1_1	-0.728959
Advanced_Advanced_AGGATAATCTGAGTCA.1_1	0.122792
Advanced_Advanced_AGGATCTAGAGGCGGA.1_1	0.209338
Advanced_Advanced_AGGATCTCAAACAGGC.1_1	-0.008769
Advanced_Advanced_AGGATCTCACCCTAAA.1_1	-0.034248
Advanced_Advanced_AGGATCTTCCGCAAAT.1_1	-10.174521
Advanced_Advanced_AGGATCTTCGAACGGA.1_1	-35.035858
Advanced_Advanced_AGGCATTAGACAACTA.1_1	0.512965
Advanced_Advanced_AGGCATTAGAGAGCCT.1_1	-0.264218
Advanced_Advanced_AGGCATTAGAGCTGAC.1_1	-15.085082
Advanced_Advanced_AGGCATTAGCGGGTAT.1_1	-0.392583
Advanced_Advanced_AGGCATTAGTCTGTAC.1_1	0.227522
Advanced_Advanced_AGGCATTCAAGTGACG.1_1	-8.212172
Advanced_Advanced_AGGCATTGTATTGCCA.1_1	-5.163019
Advanced_Advanced_AGGCATTGTGATTAGA.1_1	-0.290252
Advanced_Advanced_AGGCATTGTTTCTATC.1_1	-12.56811
Advanced_Advanced_AGGCATTTCGCGTTTC.1_1	0.178705
Advanced_Advanced_AGGCATTTCGTAACAC.1_1	0.321603
Advanced_Advanced_AGGCCACAGTCTAACC.1_1	-30.903397
Advanced_Advanced_AGGCCACCACGGATCC.1_1	-0.610229
Advanced_Advanced_AGGCCACCACTCCACT.1_1	0.125956
Advanced_Advanced_AGGCCACCAGTTCTAG.1_1	0.197042
Advanced_Advanced_AGGCCACCATCGGATT.1_1	-7.195783
Advanced_Advanced_AGGCCACGTATTGAGA.1_1	-7.299668
Advanced_Advanced_AGGCCACGTGAGGATC.1_1	0.420775
Advanced_Advanced_AGGCCACTCAACCGAT.1_1	-4.904017
Advanced_Advanced_AGGCTGCAGAAATTGC.1_1	0.105378
Advanced_Advanced_AGGCTGCAGAGCAGTC.1_1	-13.296544
Advanced_Advanced_AGGCTGCAGAGTGGCT.1_1	-2.536548
Advanced_Advanced_AGGCTGCAGATAACAC.1_1	0.05884
Advanced_Advanced_AGGCTGCAGCCTAACT.1_1	-35.61631
Advanced_Advanced_AGGCTGCAGCGTGAAC.1_1	-9.442708
Advanced_Advanced_AGGCTGCAGGTTCCAT.1_1	0.236081
Advanced_Advanced_AGGCTGCCACGGTCTG.1_1	-17.103104
Advanced_Advanced_AGGCTGCCACGGTGAA.1_1	0.273475
Advanced_Advanced_AGGCTGCGTCGAGTGA.1_1	-10.861801
Advanced_Advanced_AGGCTGCGTGTCCCTT.1_1	0.096369
Advanced_Advanced_AGGCTGCTCCCTCTAG.1_1	-49.287918
Advanced_Advanced_AGGCTGCTCGCTTAAG.1_1	0.064258
Advanced_Advanced_AGGCTGCTCTTACTGT.1_1	-217.375702
Advanced_Advanced_AGGGAGTAGAGCAGCT.1_1	-0.129625
Advanced_Advanced_AGGGAGTAGAGCCCAA.1_1	-33.38987
Advanced_Advanced_AGGGAGTAGCGATTCT.1_1	-0.212271
Advanced_Advanced_AGGGAGTAGGTGCTTT.1_1	0.126974
Advanced_Advanced_AGGGAGTCAGGACGAT.1_1	-13.849935
Advanced_Advanced_AGGGAGTCATGGCGCT.1_1	-66.947342
Advanced_Advanced_AGGGAGTGTGGTACAG.1_1	-17.170815
Advanced_Advanced_AGGGAGTGTTATGTGC.1_1	-75.693542
Advanced_Advanced_AGGGAGTTCACCTTAT.1_1	0.213723
Advanced_Advanced_AGGGAGTTCCTAAGTG.1_1	-4.255334
Advanced_Advanced_AGGGAGTTCGAACCAT.1_1	0.034166
Advanced_Advanced_AGGGCCTAGACTAGAT.1_1	-8.470988
Advanced_Advanced_AGGGCCTAGCACACCC.1_1	0.185727
Advanced_Advanced_AGGGCCTAGTCCTGCG.1_1	0.060915
Advanced_Advanced_AGGGCCTAGTGTAGTA.1_1	-7.674289
Advanced_Advanced_AGGGCCTCAAACGGCA.1_1	0.094154
Advanced_Advanced_AGGGCCTCAACACAAA.1_1	0.120489
Advanced_Advanced_AGGGCCTCACGCTTAA.1_1	-41.57325
Advanced_Advanced_AGGGCCTCAGTGCCTG.1_1	0.285402
Advanced_Advanced_AGGGCCTGTAAGACCG.1_1	-59.660072
Advanced_Advanced_AGGGCCTTCACCTCAC.1_1	-0.409414
Advanced_Advanced_AGGGCCTTCCGCAGTG.1_1	-1.612456
Advanced_Advanced_AGGGCCTTCGCACTCT.1_1	-0.199119
Advanced_Advanced_AGGGCCTTCTTACACT.1_1	-7.010952
Advanced_Advanced_AGGGCTCAGTCCGTCG.1_1	0.212734
Advanced_Advanced_AGGGCTCAGTGTTGTC.1_1	0.018628
Advanced_Advanced_AGGGCTCCAGCACCCA.1_1	-8.737723
Advanced_Advanced_AGGGCTCCAGCTACAT.1_1	-17.851181
Advanced_Advanced_AGGGCTCCATGTCTAG.1_1	0.393411
Advanced_Advanced_AGGGCTCGTGGCGCTT.1_1	-50.497971
Advanced_Advanced_AGGGCTCGTGTACAGG.1_1	-5.33522
Advanced_Advanced_AGGGCTCTCAAATGCC.1_1	-94.653625
Advanced_Advanced_AGGGCTCTCCGTAGTA.1_1	0.075195
Advanced_Advanced_AGGGCTCTCCTGGTCT.1_1	-0.619129
Advanced_Advanced_AGGGCTCTCGGTCATA.1_1	0.122792
Advanced_Advanced_AGGGCTCTCGTGTCAA.1_1	-6.600982
Advanced_Advanced_AGGGTCCAGAAACCCG.1_1	-0.692951
Advanced_Advanced_AGGGTCCAGACGCCAA.1_1	-6.908168
Advanced_Advanced_AGGGTCCAGGATACCG.1_1	-70.255219
Advanced_Advanced_AGGGTCCAGGCCCGTT.1_1	-0.342778
Advanced_Advanced_AGGGTCCAGTTGTCGT.1_1	-16.26882
Advanced_Advanced_AGGGTCCCAATTCTCT.1_1	0.20325
Advanced_Advanced_AGGGTCCGTAAGCAAT.1_1	-0.284537
Advanced_Advanced_AGGGTCCGTATCGCAT.1_1	0.238924
Advanced_Advanced_AGGGTCCGTCGCTTGG.1_1	0.185336
Advanced_Advanced_AGGGTCCTCACATTGG.1_1	-80.746628
Advanced_Advanced_AGGGTCCTCATTCGGA.1_1	-18.159548
Advanced_Advanced_AGGGTCCTCGACGAGA.1_1	-35.119251
Advanced_Advanced_AGGGTGAAGAAACCAT.1_1	-5.381314
Advanced_Advanced_AGGGTGAAGTAGGGTC.1_1	0.032013
Advanced_Advanced_AGGGTGACAAATCGTC.1_1	-12.532662
Advanced_Advanced_AGGGTGACAGTTTCGA.1_1	-9.251406
Advanced_Advanced_AGGGTGACATCCTATT.1_1	0.24073
Advanced_Advanced_AGGGTGAGTAGGCTGA.1_1	0.114641
Advanced_Advanced_AGGGTGAGTCTCGGGT.1_1	0.243162
Advanced_Advanced_AGGGTGATCACATTGG.1_1	-32.683678
Advanced_Advanced_AGGGTGATCCCTTTGG.1_1	-30.99264
Advanced_Advanced_AGGGTGATCGTAACCA.1_1	0.204973
Advanced_Advanced_AGGGTGATCTGTGCTC.1_1	-13.766204
Advanced_Advanced_AGGGTTTAGCCATGCC.1_1	-0.072305
Advanced_Advanced_AGGGTTTCAAATGAGT.1_1	0.330742
Advanced_Advanced_AGGGTTTCACTGTCCT.1_1	-19.521412
Advanced_Advanced_AGGGTTTCATCATTGG.1_1	0.327594
Advanced_Advanced_AGGGTTTTCAAAGGAT.1_1	-1.327997
Advanced_Advanced_AGGGTTTTCATGGAGG.1_1	-28.525558
Advanced_Advanced_AGGGTTTTCTGGGCCA.1_1	-0.013412
Advanced_Advanced_AGGTAGGAGCGCTGCT.1_1	-50.694153
Advanced_Advanced_AGGTAGGAGTCATCGT.1_1	-13.789613
Advanced_Advanced_AGGTAGGCACACGTGC.1_1	-0.031129
Advanced_Advanced_AGGTAGGCACTGTGAT.1_1	-50.034229
Advanced_Advanced_AGGTAGGCATGGCACC.1_1	-0.241848
Advanced_Advanced_AGGTAGGCATGTTCAG.1_1	-21.508839
Advanced_Advanced_AGGTCATAGTATGAGT.1_1	-0.167454
Advanced_Advanced_AGGTCATTCACCTGGG.1_1	0.122792
Advanced_Advanced_AGGTCATTCACCTGTC.1_1	-19.660917
Advanced_Advanced_AGGTCATTCAGGACAG.1_1	-63.751686
Advanced_Advanced_AGGTCTAAGGCACTAG.1_1	-35.804054
Advanced_Advanced_AGGTCTAAGTGATTCC.1_1	-0.147449
Advanced_Advanced_AGGTCTAGTAAGCAAT.1_1	-84.069427
Advanced_Advanced_AGGTCTAGTCTCTCAC.1_1	0.221542
Advanced_Advanced_AGGTCTAGTGTACAGG.1_1	-2.868316
Advanced_Advanced_AGGTCTATCGGCTGAC.1_1	0.076574
Advanced_Advanced_AGGTGTTAGAAGTCCG.1_1	-0.056032
Advanced_Advanced_AGGTGTTAGAGAGCGG.1_1	0.01627
Advanced_Advanced_AGGTGTTAGCCGTCGT.1_1	-5.635474
Advanced_Advanced_AGGTGTTAGGGTTGCA.1_1	-14.44575
Advanced_Advanced_AGGTGTTCAAATGGCG.1_1	-10.952778
Advanced_Advanced_AGGTGTTCAAGAGGTC.1_1	-10.102696
Advanced_Advanced_AGGTGTTGTGAACGGT.1_1	-5.117008
Advanced_Advanced_AGGTGTTGTTTCGACA.1_1	-12.03329
Advanced_Advanced_AGGTGTTTCACTGATG.1_1	-27.211092
Advanced_Advanced_AGGTTACAGAACAAGG.1_1	-0.494204
Advanced_Advanced_AGGTTACAGACTAAGT.1_1	-2.404703
Advanced_Advanced_AGGTTACAGCAGGCAT.1_1	-7.323937
Advanced_Advanced_AGGTTACAGGAATGTT.1_1	-8.873639
Advanced_Advanced_AGGTTACCAGTCAGTT.1_1	-13.645494
Advanced_Advanced_AGGTTACCATTAGGCT.1_1	0.211421
Advanced_Advanced_AGGTTACGTAGCGCTC.1_1	0.14555
Advanced_Advanced_AGGTTACGTCGACTGC.1_1	-19.504791
Advanced_Advanced_AGGTTACGTTCAAGGG.1_1	-0.029858
Advanced_Advanced_AGGTTACTCCATCAGA.1_1	-29.811172
Advanced_Advanced_AGGTTACTCGATTTCT.1_1	0.299126
Advanced_Advanced_AGGTTACTCGGTCACG.1_1	-14.458926
Advanced_Advanced_AGGTTACTCGTAGCTA.1_1	-76.951309
Advanced_Advanced_AGGTTACTCTTTCCGG.1_1	0.056186
Advanced_Advanced_AGGTTGTAGAGGTTTA.1_1	-3.456953
Advanced_Advanced_AGGTTGTAGATTGTGA.1_1	0.123134
Advanced_Advanced_AGGTTGTCACGGATCC.1_1	-7.430795
Advanced_Advanced_AGGTTGTCAGAGTGTG.1_1	-11.445559
Advanced_Advanced_AGGTTGTCATAAGCGG.1_1	-9.766045
Advanced_Advanced_AGGTTGTGTACTCGAT.1_1	0.193452
Advanced_Advanced_AGGTTGTTCAGTGGGA.1_1	-122.067825
Advanced_Advanced_AGGTTGTTCGGTCTGG.1_1	-71.98555
Advanced_Advanced_AGTAACCCACCGGTCA.1_1	0.032619
Advanced_Advanced_AGTAACCCATGAGAAT.1_1	0.199137
Advanced_Advanced_AGTAACCGTCCAAGAG.1_1	-0.095256
Advanced_Advanced_AGTAACCGTGAATTAG.1_1	-3.857236
Advanced_Advanced_AGTAACCGTGGGCTTC.1_1	-41.676159
Advanced_Advanced_AGTAACCTCAAACCCA.1_1	-0.159767
Advanced_Advanced_AGTAACCTCGAACACT.1_1	-1.264418
Advanced_Advanced_AGTAACCTCGCCTAGG.1_1	-11.755029
Advanced_Advanced_AGTAACCTCGGACGTC.1_1	-32.059864
Advanced_Advanced_AGTACCAAGGCTGGAT.1_1	-22.659962
Advanced_Advanced_AGTACCACAACGATCT.1_1	0.053255
Advanced_Advanced_AGTACCACACAACGCC.1_1	-2.814246
Advanced_Advanced_AGTACCACACACTTAG.1_1	-0.199794
Advanced_Advanced_AGTACCACACAGCTTA.1_1	0.212136
Advanced_Advanced_AGTACCACACCATATG.1_1	-0.028349
Advanced_Advanced_AGTACCACAGTCTACA.1_1	-41.417305
Advanced_Advanced_AGTACCACATACCATG.1_1	-33.207153
Advanced_Advanced_AGTACCAGTACCAGAG.1_1	-4.135481
Advanced_Advanced_AGTACCAGTCGTTGCG.1_1	-0.887377
Advanced_Advanced_AGTACCATCAAGTCTG.1_1	-71.302048
Advanced_Advanced_AGTACCATCATCCCGT.1_1	-50.619987
Advanced_Advanced_AGTACCATCGACCAAT.1_1	-25.313477
Advanced_Advanced_AGTACCATCGCATAGT.1_1	0.184789
Advanced_Advanced_AGTACTGAGAGTAACT.1_1	-0.035783
Advanced_Advanced_AGTACTGAGCGGATCA.1_1	-35.778114
Advanced_Advanced_AGTACTGAGCTACGTT.1_1	-0.026379
Advanced_Advanced_AGTACTGCAAGGTCGA.1_1	0.107423
Advanced_Advanced_AGTACTGCAATCTCGA.1_1	0.211027
Advanced_Advanced_AGTACTGCACCATATG.1_1	0.503513
Advanced_Advanced_AGTACTGCATTAAAGG.1_1	-36.712608
Advanced_Advanced_AGTACTGCATTGACAC.1_1	0.019613
Advanced_Advanced_AGTACTGGTCGTGATT.1_1	-0.076971
Advanced_Advanced_AGTACTGGTTAGGGAC.1_1	0.131635
Advanced_Advanced_AGTACTGTCTCAGGCG.1_1	0.032013
Advanced_Advanced_AGTACTGTCTCCGATC.1_1	-0.184218
Advanced_Advanced_AGTAGCTAGAGTCACG.1_1	-26.198425
Advanced_Advanced_AGTAGCTAGCGAACTG.1_1	0.080569
Advanced_Advanced_AGTAGCTAGTATCTGC.1_1	-27.65934
Advanced_Advanced_AGTAGCTAGTTCATCG.1_1	-40.391289
Advanced_Advanced_AGTAGCTCACGCTATA.1_1	-35.206581
Advanced_Advanced_AGTAGCTCAGCTTCGG.1_1	-1.640316
Advanced_Advanced_AGTAGCTCATGTCTAG.1_1	-17.141336
Advanced_Advanced_AGTAGCTGTAAGTTGA.1_1	0.143435
Advanced_Advanced_AGTAGCTGTACCACGC.1_1	-20.866142
Advanced_Advanced_AGTAGCTGTATGAGAT.1_1	-18.935118
Advanced_Advanced_AGTAGCTGTCTGTCCT.1_1	-6.452243
Advanced_Advanced_AGTAGCTTCATGGGAG.1_1	0.018628
Advanced_Advanced_AGTAGCTTCCGAGGCT.1_1	0.170004
Advanced_Advanced_AGTAGCTTCCTTGACC.1_1	0.26405
Advanced_Advanced_AGTAGCTTCGCGTCGA.1_1	0.322905
Advanced_Advanced_AGTAGCTTCTAGTGTG.1_1	-46.761681
Advanced_Advanced_AGTAGTCAGCGACAGT.1_1	0.018628
Advanced_Advanced_AGTAGTCAGGCTCTAT.1_1	-1.766417
Advanced_Advanced_AGTAGTCCAGCTTCCT.1_1	0.072295
Advanced_Advanced_AGTAGTCCATATGCGT.1_1	-0.674107
Advanced_Advanced_AGTAGTCCATTGTCGA.1_1	-0.695148
Advanced_Advanced_AGTAGTCGTAAGTTAG.1_1	0.214282
Advanced_Advanced_AGTAGTCGTATCAGGG.1_1	-24.430264
Advanced_Advanced_AGTAGTCGTCAACCTA.1_1	-0.095256
Advanced_Advanced_AGTAGTCGTCTCACGG.1_1	-12.819199
Advanced_Advanced_AGTAGTCGTGATGGCA.1_1	-74.29467
Advanced_Advanced_AGTAGTCTCCAAGAGG.1_1	0.27013
Advanced_Advanced_AGTAGTCTCCCTCATG.1_1	-43.197166
Advanced_Advanced_AGTAGTCTCGGATAAA.1_1	0.186885
Advanced_Advanced_AGTAGTCTCTCTCCGA.1_1	0.150107
Advanced_Advanced_AGTCAACAGCTCATAC.1_1	-3.005775
Advanced_Advanced_AGTCAACAGGTTTACC.1_1	-73.09446
Advanced_Advanced_AGTCAACAGTTCAACC.1_1	-6.299643
Advanced_Advanced_AGTCAACCACGTAACT.1_1	-50.814522
Advanced_Advanced_AGTCAACCATGCAGCC.1_1	-49.496613
Advanced_Advanced_AGTCAACGTGACCGAA.1_1	0.375687
Advanced_Advanced_AGTCAACGTGAGCAGT.1_1	0.241182
Advanced_Advanced_AGTCAACGTTCTAAGC.1_1	-53.815468
Advanced_Advanced_AGTCACAAGAGTCTGG.1_1	-39.40263
Advanced_Advanced_AGTCACAAGATGGTCG.1_1	-15.702252
Advanced_Advanced_AGTCACAAGCCGCACT.1_1	-28.547356
Advanced_Advanced_AGTCACACAAGTCGTT.1_1	0.032013
Advanced_Advanced_AGTCACACATTCCTAT.1_1	-41.465229
Advanced_Advanced_AGTCACAGTCTGTAAC.1_1	-83.906181
Advanced_Advanced_AGTCACAGTTCCATTT.1_1	-14.915073
Advanced_Advanced_AGTCACAGTTGGGTTT.1_1	-0.557894
Advanced_Advanced_AGTCACAGTTTACGTG.1_1	-25.384468
Advanced_Advanced_AGTCACATCAGCAGAG.1_1	-5.124794
Advanced_Advanced_AGTCACATCAGCTCTC.1_1	-160.427933
Advanced_Advanced_AGTCACATCAGTCCGG.1_1	-106.707748
Advanced_Advanced_AGTCACATCTAGTACG.1_1	0.243804
Advanced_Advanced_AGTCATGAGACAAGCC.1_1	-0.006777
Advanced_Advanced_AGTCATGAGCCATTGT.1_1	-1.332314
Advanced_Advanced_AGTCATGCAGGTGGAT.1_1	-0.355536
Advanced_Advanced_AGTCATGCATATAGCC.1_1	-73.582886
Advanced_Advanced_AGTCATGGTAGGAGGG.1_1	-1.525689
Advanced_Advanced_AGTCATGGTCAAGCGA.1_1	-6.943233
Advanced_Advanced_AGTCATGGTCATCTAG.1_1	-1.570683
Advanced_Advanced_AGTCATGGTGAGAGGG.1_1	-20.112213
Advanced_Advanced_AGTCATGTCAGGAAGC.1_1	-0.091831
Advanced_Advanced_AGTCATGTCATCACAG.1_1	-44.439671
Advanced_Advanced_AGTCATGTCGGTGTTA.1_1	-6.044932
Advanced_Advanced_AGTCTCCCAAGAGTAT.1_1	-48.813721
Advanced_Advanced_AGTCTCCCATTCACAG.1_1	-0.303587
Advanced_Advanced_AGTCTCCGTCGCGGTT.1_1	-21.590733
Advanced_Advanced_AGTCTCCGTTCTTAGG.1_1	-20.750122
Advanced_Advanced_AGTCTCCTCATTTGGG.1_1	-3.174799
Advanced_Advanced_AGTCTCCTCCAACCGG.1_1	-44.287292
Advanced_Advanced_AGTGACTAGCCTTCTC.1_1	0.522996
Advanced_Advanced_AGTGACTAGGCATCTT.1_1	-44.864346
Advanced_Advanced_AGTGACTGTAGCTAAA.1_1	-16.201939
Advanced_Advanced_AGTGACTGTCGATTCA.1_1	0.117331
Advanced_Advanced_AGTGACTTCACAATGC.1_1	-81.489822
Advanced_Advanced_AGTGACTTCCACGTCT.1_1	0.082081
Advanced_Advanced_AGTGACTTCTCTTCAA.1_1	0.165154
Advanced_Advanced_AGTGACTTCTGAGAGG.1_1	-0.02045
Advanced_Advanced_AGTGATCAGTTGGAGC.1_1	-57.359566
Advanced_Advanced_AGTGATCCACAGACGA.1_1	-0.751214
Advanced_Advanced_AGTGATCCACGGTGCT.1_1	0.121724
Advanced_Advanced_AGTGATCCAGCTCTGG.1_1	-48.048695
Advanced_Advanced_AGTGATCCATGGAATA.1_1	0.116715
Advanced_Advanced_AGTGATCGTATTCCGA.1_1	-16.929213
Advanced_Advanced_AGTGATCGTCAGCGTC.1_1	-20.439837
Advanced_Advanced_AGTGATCGTCGACTGC.1_1	-17.217592
Advanced_Advanced_AGTGATCTCACCTTAT.1_1	0.083259
Advanced_Advanced_AGTGATCTCATTTGTC.1_1	-75.693192
Advanced_Advanced_AGTGATCTCGAACACT.1_1	-1.585754
Advanced_Advanced_AGTGATCTCGTTGTGA.1_1	-15.996462
Advanced_Advanced_AGTGATCTCTTTGCTA.1_1	0.113169
Advanced_Advanced_AGTGCCGAGCTAATGA.1_1	-0.052943
Advanced_Advanced_AGTGCCGAGGATCATA.1_1	-26.699196
Advanced_Advanced_AGTGCCGAGGCACTCC.1_1	0.151242
Advanced_Advanced_AGTGCCGAGGCTCAAG.1_1	-0.026379
Advanced_Advanced_AGTGCCGCAATGGCAG.1_1	-76.501282
Advanced_Advanced_AGTGCCGCAATGTGGG.1_1	-53.750931
Advanced_Advanced_AGTGCCGCACACAGAG.1_1	-0.095256
Advanced_Advanced_AGTGCCGCACCTTCCA.1_1	-33.230446
Advanced_Advanced_AGTGCCGCATCGTGCG.1_1	-6.530207
Advanced_Advanced_AGTGCCGCATGCCATA.1_1	-60.635765
Advanced_Advanced_AGTGCCGCATTGCCTC.1_1	-0.451506
Advanced_Advanced_AGTGCCGGTATGGAGC.1_1	-2.34919
Advanced_Advanced_AGTGCCGGTCACTTCC.1_1	-42.80452
Advanced_Advanced_AGTGCCGGTCTAGGCC.1_1	-137.877701
Advanced_Advanced_AGTGCCGGTCTGATCA.1_1	-0.130356
Advanced_Advanced_AGTGCCGTCAGGCGAA.1_1	-33.438206
Advanced_Advanced_AGTGCCGTCCCTCAAC.1_1	-0.09333
Advanced_Advanced_AGTGCCGTCCTTCTGG.1_1	-36.591087
Advanced_Advanced_AGTGTTGCAAAGGAGA.1_1	-20.898254
Advanced_Advanced_AGTGTTGCACCAGTAT.1_1	0.150345
Advanced_Advanced_AGTGTTGGTGCAATGG.1_1	-1.952398
Advanced_Advanced_AGTGTTGGTTACCTGA.1_1	-43.996407
Advanced_Advanced_AGTGTTGTCAAGCTGT.1_1	-0.031129
Advanced_Advanced_AGTGTTGTCCATGAGT.1_1	0.064114
Advanced_Advanced_AGTGTTGTCTCACCCA.1_1	-6.040981
Advanced_Advanced_AGTGTTGTCTTACCGC.1_1	-31.332962
Advanced_Advanced_AGTTAGCAGATGCTGG.1_1	-45.579159
Advanced_Advanced_AGTTAGCAGCCTGAAG.1_1	-1.828438
Advanced_Advanced_AGTTAGCAGCGCCATC.1_1	-1.006781
Advanced_Advanced_AGTTAGCAGTGGGAAA.1_1	-6.584451
Advanced_Advanced_AGTTAGCCAATTAGGA.1_1	-18.174526
Advanced_Advanced_AGTTAGCCACCGTGGT.1_1	0.084819
Advanced_Advanced_AGTTAGCCAGCATCTA.1_1	-0.72196
Advanced_Advanced_AGTTAGCGTACGATGG.1_1	-1.078448
Advanced_Advanced_AGTTAGCTCATTACCT.1_1	-3.555462
Advanced_Advanced_AGTTAGCTCCATCGTC.1_1	-0.036894
Advanced_Advanced_AGTTAGCTCCCATAGA.1_1	-39.569923
Advanced_Advanced_AGTTAGCTCGATGCTA.1_1	0.301182
Advanced_Advanced_AGTTCCCAGAGTCTTC.1_1	0.276004
Advanced_Advanced_AGTTCCCAGGATACCG.1_1	0.294414
Advanced_Advanced_AGTTCCCAGGTTCTTG.1_1	0.034691
Advanced_Advanced_AGTTCCCAGTCACAGG.1_1	0.247302
Advanced_Advanced_AGTTCCCAGTCCCGGT.1_1	-39.310349
Advanced_Advanced_AGTTCCCCAATGAGCG.1_1	-0.026379
Advanced_Advanced_AGTTCCCCACAATTCG.1_1	-14.907336
Advanced_Advanced_AGTTCCCCAGGAATAT.1_1	0.180068
Advanced_Advanced_AGTTCCCGTCCAAAGG.1_1	-2.291002
Advanced_Advanced_AGTTCCCTCGGAGTGA.1_1	-4.623555
Advanced_Advanced_AGTTCCCTCTGGAGAG.1_1	-27.802389
Advanced_Advanced_AGTTCGAAGATAACGT.1_1	0.467093
Advanced_Advanced_AGTTCGAAGATGAAGG.1_1	-8.075929
Advanced_Advanced_AGTTCGAAGCGAAACC.1_1	-7.230291
Advanced_Advanced_AGTTCGAAGCTCATAC.1_1	-18.593014
Advanced_Advanced_AGTTCGACAAATAAGC.1_1	0.294917
Advanced_Advanced_AGTTCGACAATCCTTT.1_1	-1.640139
Advanced_Advanced_AGTTCGACACACCTGG.1_1	-0.049169
Advanced_Advanced_AGTTCGACACGACTAT.1_1	-4.620883
Advanced_Advanced_AGTTCGACATCGTTCC.1_1	-2.119118
Advanced_Advanced_AGTTCGAGTCCCGGTA.1_1	-33.86869
Advanced_Advanced_AGTTCGAGTCGGAAAC.1_1	-2.950049
Advanced_Advanced_AGTTCGAGTTTCCCAC.1_1	-0.3076
Advanced_Advanced_AGTTCGATCAAGCCCG.1_1	-5.901144
Advanced_Advanced_AGTTCGATCATCGACA.1_1	-7.836237
Advanced_Advanced_AGTTCGATCCCGAGAC.1_1	-0.311795
Advanced_Advanced_AGTTCGATCGGAATGG.1_1	0.222916
Advanced_Advanced_ATACCGAAGCTAGAGC.1_1	-1.922476
Advanced_Advanced_ATACCGAAGCTGTTAC.1_1	-1.320018
Advanced_Advanced_ATACCGACAATATCCG.1_1	-38.462471
Advanced_Advanced_ATACCGAGTGAATGAT.1_1	-46.279034
Advanced_Advanced_ATACCGAGTTGACTAC.1_1	-14.438226
Advanced_Advanced_ATACCGAGTTGTATGC.1_1	-0.484057
Advanced_Advanced_ATACCGATCCCTCTAG.1_1	-0.010375
Advanced_Advanced_ATACCGATCCGGTAAT.1_1	-43.119118
Advanced_Advanced_ATACCGATCTGAGAAA.1_1	0.010515
Advanced_Advanced_ATACCTTAGGACAAGA.1_1	-79.164497
Advanced_Advanced_ATACCTTAGTCTCGTA.1_1	-60.096741
Advanced_Advanced_ATACCTTCAGGCATTT.1_1	-13.907746
Advanced_Advanced_ATACCTTCATGACGGA.1_1	0.074795
Advanced_Advanced_ATACCTTCATGAGATA.1_1	-41.21711
Advanced_Advanced_ATACCTTGTCCCTAAA.1_1	-10.878484
Advanced_Advanced_ATACCTTGTTCAGCGC.1_1	-0.482983
Advanced_Advanced_ATACCTTTCGATAACC.1_1	0.027289
Advanced_Advanced_ATACCTTTCGTAACTG.1_1	-0.362914
Advanced_Advanced_ATACTTCAGGACGGAG.1_1	0.124998
Advanced_Advanced_ATACTTCAGTCCGTCG.1_1	-14.688053
Advanced_Advanced_ATACTTCCAAATAGCA.1_1	-5.010967
Advanced_Advanced_ATACTTCCAACTCGTA.1_1	-30.452801
Advanced_Advanced_ATACTTCCACCTAAAC.1_1	-13.288646
Advanced_Advanced_ATACTTCCATAGGTTC.1_1	-25.807243
Advanced_Advanced_ATACTTCGTGCCGTTG.1_1	-1.601715
Advanced_Advanced_ATACTTCGTGCTGATT.1_1	-4.679722
Advanced_Advanced_ATACTTCTCCAAAGGG.1_1	-99.645462
Advanced_Advanced_ATACTTCTCGCTGATA.1_1	-0.201522
Advanced_Advanced_ATAGACCAGACGGTCA.1_1	-134.824509
Advanced_Advanced_ATAGACCCACACGCCA.1_1	0.084655
Advanced_Advanced_ATAGACCCACGTAGTT.1_1	-66.172318
Advanced_Advanced_ATAGACCCACTTACAG.1_1	-19.045567
Advanced_Advanced_ATAGACCGTCAATGGG.1_1	-27.912357
Advanced_Advanced_ATAGACCGTCACTCTC.1_1	0.192305
Advanced_Advanced_ATAGACCTCGCAGTGC.1_1	0.306852
Advanced_Advanced_ATAGAGAAGAGCATTA.1_1	0.247693
Advanced_Advanced_ATAGAGAAGAGTTGTA.1_1	-64.871567
Advanced_Advanced_ATAGAGACAAAGCGTG.1_1	-26.227196
Advanced_Advanced_ATAGAGAGTATGGTAA.1_1	-0.764971
Advanced_Advanced_ATAGAGAGTGAATGAT.1_1	-1.028207
Advanced_Advanced_ATAGAGAGTGCAACGA.1_1	-3.694458
Advanced_Advanced_ATAGGCTAGACTCTTG.1_1	-3.78382
Advanced_Advanced_ATAGGCTCAAGTGACG.1_1	0.09731
Advanced_Advanced_ATAGGCTCACCAAATC.1_1	-94.020798
Advanced_Advanced_ATAGGCTCACGGAAGT.1_1	0.430512
Advanced_Advanced_ATAGGCTCAGAATCGG.1_1	-46.265556
Advanced_Advanced_ATAGGCTGTACCTTCC.1_1	-78.847008
Advanced_Advanced_ATAGGCTGTATTGGCT.1_1	-0.026379
Advanced_Advanced_ATAGGCTGTCGTTTCC.1_1	-1.707219
Advanced_Advanced_ATAGGCTTCCGTCAAA.1_1	0.187604
Advanced_Advanced_ATAGGCTTCTATTGTC.1_1	-8.81569
Advanced_Advanced_ATAGGCTTCTCCTGAC.1_1	-86.898636
Advanced_Advanced_ATAGGCTTCTTACCGC.1_1	-100.377151
Advanced_Advanced_ATATCCTCACCCTATC.1_1	-32.295334
Advanced_Advanced_ATATCCTCACCTCGTT.1_1	-0.02045
Advanced_Advanced_ATATCCTCAGTCGCAC.1_1	-14.895848
Advanced_Advanced_ATATCCTCATTGAAAG.1_1	-1.66677
Advanced_Advanced_ATATCCTGTACGACAG.1_1	-14.870471
Advanced_Advanced_ATATCCTGTCATGCAT.1_1	-3.290644
Advanced_Advanced_ATATCCTGTCGTATGT.1_1	-34.586849
Advanced_Advanced_ATATCCTGTTGTTGAC.1_1	0.298341
Advanced_Advanced_ATATCCTTCGTAGTGT.1_1	0.116649
Advanced_Advanced_ATATCCTTCTCCGATC.1_1	0.08092
Advanced_Advanced_ATCACAGAGATTGCGG.1_1	-90.068069
Advanced_Advanced_ATCACAGAGCTCTGTA.1_1	0.192736
Advanced_Advanced_ATCACAGAGTACAGCG.1_1	-0.130356
Advanced_Advanced_ATCACAGAGTAGAGTT.1_1	0.243243
Advanced_Advanced_ATCACAGCAACTGTGT.1_1	-41.179703
Advanced_Advanced_ATCACAGCACATAGCT.1_1	-0.402544
Advanced_Advanced_ATCACAGCACCCATAA.1_1	-74.138153
Advanced_Advanced_ATCACAGCAGGTCAAG.1_1	-46.245987
Advanced_Advanced_ATCACAGCATAATCCG.1_1	-39.853443
Advanced_Advanced_ATCACAGCATGTTCGA.1_1	-18.869013
Advanced_Advanced_ATCACAGGTATCACCA.1_1	-0.51033
Advanced_Advanced_ATCACAGGTCCGAAAG.1_1	0.140566
Advanced_Advanced_ATCACAGGTGGCTGCT.1_1	-3.874407
Advanced_Advanced_ATCACAGTCGCGGTAC.1_1	-20.562702
Advanced_Advanced_ATCACAGTCTCCGAGG.1_1	-52.474567
Advanced_Advanced_ATCACGAAGACTAAGT.1_1	-1.129995
Advanced_Advanced_ATCACGAAGTCGTCTA.1_1	-19.440628
Advanced_Advanced_ATCACGACAGTGTGGA.1_1	-4.01939
Advanced_Advanced_ATCACGAGTACCCAGC.1_1	-0.162886
Advanced_Advanced_ATCACTTAGATGGTCG.1_1	-55.450317
Advanced_Advanced_ATCACTTAGCTCCGAC.1_1	0.244903
Advanced_Advanced_ATCACTTGTACGCTTA.1_1	-14.78999
Advanced_Advanced_ATCACTTGTACGTGAG.1_1	-69.806808
Advanced_Advanced_ATCACTTGTAGCGCTC.1_1	0.182982
Advanced_Advanced_ATCACTTGTAGTGTGG.1_1	-0.358089
Advanced_Advanced_ATCACTTGTCCGTTTC.1_1	-0.471222
Advanced_Advanced_ATCACTTTCAACCCGG.1_1	-64.029816
Advanced_Advanced_ATCACTTTCTCTATGT.1_1	0.163508
Advanced_Advanced_ATCACTTTCTCTTCAA.1_1	0.016545
Advanced_Advanced_ATCAGGTAGATGTTCC.1_1	0.097704
Advanced_Advanced_ATCAGGTAGCCACCGT.1_1	-1.19792
Advanced_Advanced_ATCAGGTAGGATTTGA.1_1	0.03544
Advanced_Advanced_ATCAGGTAGTAATACG.1_1	0.347878
Advanced_Advanced_ATCAGGTAGTCAGGGT.1_1	-29.197824
Advanced_Advanced_ATCAGGTGTAGGAAAG.1_1	-0.083945
Advanced_Advanced_ATCAGGTGTCAATGGG.1_1	-45.111824
Advanced_Advanced_ATCAGGTGTCTGTGTA.1_1	0.091203
Advanced_Advanced_ATCAGGTGTTTGGAAA.1_1	-18.962492
Advanced_Advanced_ATCAGGTTCCCTATTA.1_1	-0.661142
Advanced_Advanced_ATCAGGTTCGTCCTCA.1_1	-6.02877
Advanced_Advanced_ATCAGGTTCTGGACCG.1_1	-3.506863
Advanced_Advanced_ATCATTCAGAGTCGAC.1_1	-1.401202
Advanced_Advanced_ATCATTCAGGATTTAG.1_1	-54.554932
Advanced_Advanced_ATCATTCAGTAAACGT.1_1	-0.825149
Advanced_Advanced_ATCATTCAGTACTCGT.1_1	-117.239624
Advanced_Advanced_ATCATTCCAACGTAAA.1_1	-55.940887
Advanced_Advanced_ATCATTCCAAGAGTAT.1_1	-0.147491
Advanced_Advanced_ATCATTCCAAGTCCCG.1_1	0.102055
Advanced_Advanced_ATCATTCCACGGCCAT.1_1	-0.120821
Advanced_Advanced_ATCATTCCAGACCCGT.1_1	-35.724476
Advanced_Advanced_ATCATTCGTACCTTCC.1_1	0.041112
Advanced_Advanced_ATCATTCTCAAGAAAC.1_1	0.062778
Advanced_Advanced_ATCATTCTCAGCTAGT.1_1	-1.691282
Advanced_Advanced_ATCATTCTCAGGGTAG.1_1	-28.932426
Advanced_Advanced_ATCATTCTCGGATTAC.1_1	-43.453136
Advanced_Advanced_ATCATTCTCTACCACC.1_1	-1.461881
Advanced_Advanced_ATCATTCTCTTGCGCT.1_1	-30.250496
Advanced_Advanced_ATCCACCAGACTAGAT.1_1	-13.702525
Advanced_Advanced_ATCCACCAGGATTTCC.1_1	-76.328644
Advanced_Advanced_ATCCACCCACCGTCTT.1_1	-170.954147
Advanced_Advanced_ATCCACCCATTATGCG.1_1	-0.023704
Advanced_Advanced_ATCCACCGTACCCGCA.1_1	-6.583113
Advanced_Advanced_ATCCACCGTGCGGATA.1_1	-0.062052
Advanced_Advanced_ATCCACCGTGGGTATG.1_1	0.027289
Advanced_Advanced_ATCCACCTCGTTACCC.1_1	-57.554852
Advanced_Advanced_ATCCACCTCTTGGGCG.1_1	0.181468
Advanced_Advanced_ATCCATTAGACGAAGA.1_1	-11.13837
Advanced_Advanced_ATCCATTAGAGGGTCT.1_1	-30.757669
Advanced_Advanced_ATCCATTAGCTTTGTG.1_1	-63.123192
Advanced_Advanced_ATCCATTAGGGCAGAG.1_1	-25.537361
Advanced_Advanced_ATCCATTAGGGTCAAC.1_1	-0.757568
Advanced_Advanced_ATCCATTAGTCAGCGA.1_1	0.033171
Advanced_Advanced_ATCCATTAGTGTTGAA.1_1	-3.823519
Advanced_Advanced_ATCCATTAGTTAACAG.1_1	-32.517296
Advanced_Advanced_ATCCATTCAAACACCT.1_1	0.198169
Advanced_Advanced_ATCCATTCAAGGAGTC.1_1	0.302909
Advanced_Advanced_ATCCATTCACAGCGCT.1_1	0.131757
Advanced_Advanced_ATCCATTCACATCCCT.1_1	-43.871666
Advanced_Advanced_ATCCATTCACGTTGGC.1_1	0.179612
Advanced_Advanced_ATCCATTCAGCGATTT.1_1	-14.488093
Advanced_Advanced_ATCCATTGTCCACAGC.1_1	-141.155945
Advanced_Advanced_ATCCATTGTCGCATCG.1_1	0.132308
Advanced_Advanced_ATCCATTGTGAGGATC.1_1	-15.821863
Advanced_Advanced_ATCCATTGTGGTAACG.1_1	-18.46891
Advanced_Advanced_ATCCATTTCATAGAGA.1_1	0.410727
Advanced_Advanced_ATCCATTTCTCGCTCA.1_1	0.447583
Advanced_Advanced_ATCCCTGAGTCATCCA.1_1	-1.288624
Advanced_Advanced_ATCCCTGCACAGTACT.1_1	-26.636024
Advanced_Advanced_ATCCCTGCAGGAACCA.1_1	-119.302254
Advanced_Advanced_ATCCCTGGTAATGCTC.1_1	-1.291992
Advanced_Advanced_ATCCCTGGTCAGCGTC.1_1	0.178059
Advanced_Advanced_ATCCCTGGTCTTGGTA.1_1	-18.767088
Advanced_Advanced_ATCCCTGGTGACTGAG.1_1	-59.472626
Advanced_Advanced_ATCCCTGGTGTAGTGG.1_1	-41.759262
Advanced_Advanced_ATCCCTGGTTTACCAG.1_1	0.146377
Advanced_Advanced_ATCCCTGGTTTGAAAG.1_1	0.185865
Advanced_Advanced_ATCCCTGTCGTAGCTA.1_1	-0.005277
Advanced_Advanced_ATCCCTGTCTAGGAAA.1_1	-8.814835
Advanced_Advanced_ATCCCTGTCTATGTGG.1_1	-6.478123
Advanced_Advanced_ATCCGTCAGCTGTTCA.1_1	0.391605
Advanced_Advanced_ATCCGTCAGGGAACAA.1_1	-33.896011
Advanced_Advanced_ATCCGTCAGGTCGTCC.1_1	-55.287056
Advanced_Advanced_ATCCGTCAGTACAACA.1_1	-43.337166
Advanced_Advanced_ATCCGTCAGTCATCCA.1_1	0.156245
Advanced_Advanced_ATCCGTCAGTCGAAAT.1_1	-0.950066
Advanced_Advanced_ATCCGTCAGTTGCGCC.1_1	-0.129625
Advanced_Advanced_ATCCGTCCAAATCAAG.1_1	-5.473712
Advanced_Advanced_ATCCGTCCAATACCCA.1_1	-10.718964
Advanced_Advanced_ATCCGTCGTAACCCTA.1_1	-11.441729
Advanced_Advanced_ATCCGTCGTCTTGAGT.1_1	-54.635345
Advanced_Advanced_ATCCGTCGTTTGGCTA.1_1	-3.410183
Advanced_Advanced_ATCCGTCTCATAGCAC.1_1	-0.562146
Advanced_Advanced_ATCCGTCTCCATACAG.1_1	-68.781097
Advanced_Advanced_ATCCGTCTCCTTATGT.1_1	0.247519
Advanced_Advanced_ATCCGTCTCGTTCATT.1_1	0.135592
Advanced_Advanced_ATCCGTCTCTAAGCCA.1_1	-20.642574
Advanced_Advanced_ATCCGTCTCTCTCCGA.1_1	-77.897148
Advanced_Advanced_ATCCGTCTCTGGTGCG.1_1	0.151225
Advanced_Advanced_ATCCGTCTCTTCACAT.1_1	-46.488911
Advanced_Advanced_ATCCTATAGCACAAAT.1_1	-0.445216
Advanced_Advanced_ATCCTATAGGCTGAAC.1_1	-18.785004
Advanced_Advanced_ATCCTATCAAAGCTAA.1_1	-12.943891
Advanced_Advanced_ATCCTATCAGCGCGTT.1_1	-36.571377
Advanced_Advanced_ATCCTATCATCCCGTT.1_1	-0.504733
Advanced_Advanced_ATCCTATTCCTGCCAT.1_1	-72.591339
Advanced_Advanced_ATCCTATTCTTCCAGC.1_1	-84.029877
Advanced_Advanced_ATCGATGAGCCATTGT.1_1	0.194878
Advanced_Advanced_ATCGATGCAATAGTCC.1_1	-174.76973
Advanced_Advanced_ATCGATGCAGCCGTCA.1_1	0.119716
Advanced_Advanced_ATCGATGGTAACTGCT.1_1	-0.014461
Advanced_Advanced_ATCGATGGTGCCTTTC.1_1	-1.083239
Advanced_Advanced_ATCGATGTCATCCTAT.1_1	-71.163765
Advanced_Advanced_ATCGATGTCGCACGAC.1_1	-17.864155
Advanced_Advanced_ATCGCCTAGCCTCTTC.1_1	-0.015707
Advanced_Advanced_ATCGCCTAGTCATCGT.1_1	-0.887377
Advanced_Advanced_ATCGCCTCAACCAACT.1_1	-27.03846
Advanced_Advanced_ATCGCCTCAAGTAGTA.1_1	0.130409
Advanced_Advanced_ATCGCCTGTACACGTT.1_1	-0.510152
Advanced_Advanced_ATCGCCTGTACGCGTC.1_1	-14.488419
[truncated: 7,953 more rows]
