# Supplementary material for: Systematically Revealing Quantitative Multi‐Target Integrative Effects of Plants With Artificial Intelligence Method
Source: Plant Biotechnol J. 2025 Aug 18;23(12):5510–35. doi: 10.1111/pbi.70321 (PMC12665060; doi:10.1111/pbi.70321)
Supplement: Supplementary file 1 — File S1: pbi70321‐sup‐0001‐FileS1‐S18.zip. [file PBI-23-5510-s001.zip › supplementary file 1 to 18/supplementary file 8 The top 50 differentially expressed genes of pseudotime of NK in advanced atherosclerosis group.tsv]

status	family	pval	qval	gene_short_name	use_for_ordering
OK	negbinomial.size	0	0	JUN	TRUE
OK	negbinomial.size	0	0	FCGR3A	TRUE
OK	negbinomial.size	0	0	GNLY	TRUE
OK	negbinomial.size	0	0	SPON2	TRUE
OK	negbinomial.size	0	0	FGFBP2	TRUE
OK	negbinomial.size	0	0	IGFBP7	TRUE
OK	negbinomial.size	0	0	SPARCL1	TRUE
OK	negbinomial.size	0	0	IL7R	TRUE
OK	negbinomial.size	0	0	GZMK	TRUE
OK	negbinomial.size	0	0	TSC22D3	TRUE
OK	negbinomial.size	0	0	FABP4	TRUE
OK	negbinomial.size	0	0	GSN	TRUE
OK	negbinomial.size	0	0	PRF1	TRUE
OK	negbinomial.size	0	0	GZMB	TRUE
OK	negbinomial.size	0	0	FOS	TRUE
OK	negbinomial.size	0	0	CCL4L2	TRUE
OK	negbinomial.size	0	0	JUNB	TRUE
OK	negbinomial.size	0	0	JUND	TRUE
OK	negbinomial.size	0	0	FOSB	TRUE
OK	negbinomial.size	0	0	NKG7	TRUE
OK	negbinomial.size	0	0	LAIR2	TRUE
OK	negbinomial.size	2.04036760091289e-318	8.57139879448831e-316	S100A9	TRUE
OK	negbinomial.size	1.43381901761426e-317	5.76145885208819e-315	CXCR4	TRUE
OK	negbinomial.size	6.03625778793923e-301	2.32446226983893e-298	CCL4	TRUE
OK	negbinomial.size	1.53143762367858e-294	5.66141860721498e-292	CLIC3	TRUE
OK	negbinomial.size	8.31319813119917e-283	2.95502219725164e-280	EFHD2	TRUE
OK	negbinomial.size	2.43835907219384e-278	8.34641279452425e-276	TYROBP	TRUE
OK	negbinomial.size	5.38388142292016e-275	1.77706543252243e-272	KLRF1	TRUE
OK	negbinomial.size	3.23436519513467e-272	1.03075872873912e-269	DCN	TRUE
OK	negbinomial.size	1.19068705357903e-268	3.66810991639248e-266	PTGDS	TRUE
OK	negbinomial.size	5.66294295123412e-264	1.68828770178406e-261	ZFP36L2	TRUE
OK	negbinomial.size	2.62583857801257e-258	7.58375004312256e-256	MGP	TRUE
OK	negbinomial.size	4.52936222672507e-258	1.26849593028464e-255	DUSP1	TRUE
OK	negbinomial.size	2.38746909199486e-251	6.48970274947544e-249	S100A8	TRUE
OK	negbinomial.size	5.78636374963657e-248	1.52793067926118e-245	C7	TRUE
OK	negbinomial.size	2.76101914438125e-241	7.08814970343653e-239	PTN	TRUE
OK	negbinomial.size	7.76767505128559e-240	1.94023926551301e-237	KLF6	TRUE
OK	negbinomial.size	1.05407292435769e-233	2.56361630708256e-231	KLRD1	TRUE
OK	negbinomial.size	2.62567649702448e-232	6.22218004756417e-230	RGCC	TRUE
OK	negbinomial.size	3.94096541857851e-232	9.10560059962565e-230	CFD	TRUE
OK	negbinomial.size	1.00859325430184e-229	2.27351679420917e-227	FCER1G	TRUE
OK	negbinomial.size	1.99207402966279e-224	4.38351147193894e-222	PLAC8	TRUE
OK	negbinomial.size	3.24035036658603e-222	6.96449257860187e-220	ADGRG1	TRUE
OK	negbinomial.size	4.90194381946564e-220	1.02963101771594e-217	AKR1C3	TRUE
OK	negbinomial.size	1.91638260262321e-217	3.9358240029875e-215	CD36	TRUE
OK	negbinomial.size	4.33254708664236e-217	8.70465221190188e-215	CAV1	TRUE
OK	negbinomial.size	2.54278674701267e-213	5.00009257784916e-211	PLEK	TRUE
OK	negbinomial.size	8.988602818048e-211	1.73068056759166e-208	ZFP36	TRUE
OK	negbinomial.size	2.05186051356683e-208	3.87006017681319e-206	APOD	TRUE
OK	negbinomial.size	2.99080037854924e-197	5.52819541971042e-195	GZMH	TRUE
