# Supplementary material for: Systematically Revealing Quantitative Multi‐Target Integrative Effects of Plants With Artificial Intelligence Method
Source: Plant Biotechnol J. 2025 Aug 18;23(12):5510–35. doi: 10.1111/pbi.70321 (PMC12665060; doi:10.1111/pbi.70321)
Supplement: Supplementary file 1 — File S1: pbi70321‐sup‐0001‐FileS1‐S18.zip. [file PBI-23-5510-s001.zip › supplementary file 1 to 18/supplementary file 7 MTIS of non-atherosclerosis group.tsv]

Cell	MTIS
Normal_Normal_Normal_AAACCCAAGTAAGACT.1_1	-0.179094
Normal_Normal_Normal_AAACCCACAATGTCTG.1_1	-0.162302
Normal_Normal_Normal_AAACCCACACGGTAGA.1_1	-0.291277
Normal_Normal_Normal_AAACCCACACTGTTCC.1_1	-0.257869
Normal_Normal_Normal_AAACCCAGTCCAGGTC.1_1	-0.066596
Normal_Normal_Normal_AAACCCAGTCTTGCGG.1_1	-0.029429
Normal_Normal_Normal_AAACCCAGTGAAAGTT.1_1	-0.08153
Normal_Normal_Normal_AAACCCAGTGATCGTT.1_1	0.004309
Normal_Normal_Normal_AAACCCAGTGCCTGAC.1_1	0.353637
Normal_Normal_Normal_AAACCCATCCGAGAAG.1_1	-0.05006
Normal_Normal_Normal_AAACCCATCCTAGCTC.1_1	-22.99951
Normal_Normal_Normal_AAACCCATCCTCTCGA.1_1	0.026658
Normal_Normal_Normal_AAACCCATCGTACACA.1_1	-7.265309
Normal_Normal_Normal_AAACCCATCTCTAAGG.1_1	-30.86661
Normal_Normal_Normal_AAACGAAAGAACTCCT.1_1	-0.110901
Normal_Normal_Normal_AAACGAAAGCCAAGGT.1_1	-0.127947
Normal_Normal_Normal_AAACGAAAGTCACAGG.1_1	-0.026127
Normal_Normal_Normal_AAACGAACACGTTCGG.1_1	-5.350875
Normal_Normal_Normal_AAACGAACAGCCTACG.1_1	0.006465
Normal_Normal_Normal_AAACGAAGTCCGGATC.1_1	-0.008714
Normal_Normal_Normal_AAACGAAGTGATGAAT.1_1	-0.028359
Normal_Normal_Normal_AAACGAATCCTGGGAC.1_1	-0.119826
Normal_Normal_Normal_AAACGAATCGGTCGAC.1_1	0.094399
Normal_Normal_Normal_AAACGCTAGATAGCAT.1_1	-0.013082
Normal_Normal_Normal_AAACGCTAGCCTAACT.1_1	-0.065585
Normal_Normal_Normal_AAACGCTAGTTAACGA.1_1	-0.02238
Normal_Normal_Normal_AAACGCTCAAATCAAG.1_1	-1.980464
Normal_Normal_Normal_AAACGCTCACAATGTC.1_1	-0.099856
Normal_Normal_Normal_AAACGCTGTAAGTCAA.1_1	-6.270135
Normal_Normal_Normal_AAACGCTGTGTCATGT.1_1	-0.026085
Normal_Normal_Normal_AAACGCTTCCTCAGGG.1_1	-0.026982
Normal_Normal_Normal_AAAGAACCAACTTGGT.1_1	-9.651911
Normal_Normal_Normal_AAAGAACCACACAGCC.1_1	-0.007934
Normal_Normal_Normal_AAAGAACGTGATAGTA.1_1	-0.093051
Normal_Normal_Normal_AAAGAACGTGCAATGG.1_1	-0.06629
Normal_Normal_Normal_AAAGGATAGATAGTCA.1_1	-3.218848
Normal_Normal_Normal_AAAGGATCACAATCTG.1_1	-0.057487
Normal_Normal_Normal_AAAGGATCAGTGGCTC.1_1	-0.069106
Normal_Normal_Normal_AAAGGATCATACAGCT.1_1	-87.247475
Normal_Normal_Normal_AAAGGATGTTTAGAGA.1_1	-0.013713
Normal_Normal_Normal_AAAGGATTCCGACGGT.1_1	-0.022685
Normal_Normal_Normal_AAAGGATTCCGGTTCT.1_1	-15.132411
Normal_Normal_Normal_AAAGGATTCGGTAACT.1_1	0.068109
Normal_Normal_Normal_AAAGGGCAGACCAGCA.1_1	-0.028504
Normal_Normal_Normal_AAAGGGCAGGTCTACT.1_1	0.003904
Normal_Normal_Normal_AAAGGGCCACATATCG.1_1	-0.669183
Normal_Normal_Normal_AAAGGGCCAGATCACT.1_1	-0.054295
Normal_Normal_Normal_AAAGGGCCATTGACAC.1_1	-0.085833
Normal_Normal_Normal_AAAGGGCGTCGAGATG.1_1	-0.653921
Normal_Normal_Normal_AAAGGGCTCCGGCTTT.1_1	-0.053773
Normal_Normal_Normal_AAAGGGCTCCTCTAGC.1_1	-19.065962
Normal_Normal_Normal_AAAGGTACAGTGGGTA.1_1	-13.821227
Normal_Normal_Normal_AAAGGTACATACTTTC.1_1	0.138384
Normal_Normal_Normal_AAAGGTACATAGAATG.1_1	0.299712
Normal_Normal_Normal_AAAGGTACATCGATGT.1_1	-0.137186
Normal_Normal_Normal_AAAGGTAGTCAACCTA.1_1	-88.558678
Normal_Normal_Normal_AAAGGTAGTCGAACAG.1_1	-0.07913
Normal_Normal_Normal_AAAGGTATCACAACCA.1_1	-0.037289
Normal_Normal_Normal_AAAGGTATCATTTCGT.1_1	-23.511106
Normal_Normal_Normal_AAAGGTATCGAGTCTA.1_1	-0.29212
Normal_Normal_Normal_AAAGTCCAGTGATTCC.1_1	-42.667259
Normal_Normal_Normal_AAAGTCCAGTGTTGTC.1_1	-0.050404
Normal_Normal_Normal_AAAGTCCCAAATGATG.1_1	-1.142035
Normal_Normal_Normal_AAAGTCCCATAACGGG.1_1	-0.634373
Normal_Normal_Normal_AAAGTCCCATGCACTA.1_1	-4.642942
Normal_Normal_Normal_AAAGTCCTCACTGGGC.1_1	-9.887678
Normal_Normal_Normal_AAAGTCCTCCATGATG.1_1	-122.649445
Normal_Normal_Normal_AAAGTCCTCCGGGACT.1_1	-11.198861
Normal_Normal_Normal_AAAGTCCTCCTCTCTT.1_1	-0.094415
Normal_Normal_Normal_AAAGTCCTCGCTTGCT.1_1	0.194508
Normal_Normal_Normal_AAAGTGAAGGCCTAGA.1_1	-0.127663
Normal_Normal_Normal_AAAGTGACACACCTTC.1_1	0.303333
Normal_Normal_Normal_AAAGTGACACAGTGTT.1_1	-0.004455
Normal_Normal_Normal_AAAGTGACACCGCTGA.1_1	-0.129658
Normal_Normal_Normal_AAAGTGAGTTGCTGAT.1_1	-0.035206
Normal_Normal_Normal_AAAGTGATCCACTTTA.1_1	-0.036872
Normal_Normal_Normal_AAAGTGATCGGCATCG.1_1	-1.54903
Normal_Normal_Normal_AAAGTGATCTATACTC.1_1	-4.88765
Normal_Normal_Normal_AAATGGAAGAGCCGAT.1_1	-0.119654
Normal_Normal_Normal_AAATGGAAGATTCGCT.1_1	-0.584883
Normal_Normal_Normal_AAATGGACATCTAGAC.1_1	-0.087481
Normal_Normal_Normal_AAATGGAGTTAAACAG.1_1	-0.008714
Normal_Normal_Normal_AAATGGATCCAAGAGG.1_1	-4.642942
Normal_Normal_Normal_AAATGGATCCTTCGAC.1_1	-12.373715
Normal_Normal_Normal_AAATGGATCTGGTGGC.1_1	-0.032176
Normal_Normal_Normal_AACAAAGAGATTTGCC.1_1	-0.094765
Normal_Normal_Normal_AACAAAGAGCCTTGAT.1_1	1.732718
Normal_Normal_Normal_AACAAAGAGCTGGAGT.1_1	-4.616831
Normal_Normal_Normal_AACAAAGAGTATGATG.1_1	-0.008714
Normal_Normal_Normal_AACAAAGCAACATCGT.1_1	-0.22031
Normal_Normal_Normal_AACAAAGCACACCGCA.1_1	-0.084012
Normal_Normal_Normal_AACAAAGCATCGATCA.1_1	-0.060957
Normal_Normal_Normal_AACAAAGGTGACTCGC.1_1	-0.144231
Normal_Normal_Normal_AACAAAGGTTTACCAG.1_1	0.312268
Normal_Normal_Normal_AACAAAGTCAAGCCGC.1_1	-0.099894
Normal_Normal_Normal_AACAAAGTCACTGTCC.1_1	-0.130062
Normal_Normal_Normal_AACAAAGTCATGCCAA.1_1	-0.013901
Normal_Normal_Normal_AACAAAGTCGCTGATA.1_1	0.528901
Normal_Normal_Normal_AACAACCAGAAACCAT.1_1	-0.112192
Normal_Normal_Normal_AACAACCAGAAAGTCT.1_1	-1.065863
Normal_Normal_Normal_AACAACCAGGTCTGGA.1_1	-0.026308
Normal_Normal_Normal_AACAACCCAAGTTCGT.1_1	-0.068935
Normal_Normal_Normal_AACAACCCACTGGATT.1_1	-0.029161
Normal_Normal_Normal_AACAACCCAGCCTTCT.1_1	0.222233
Normal_Normal_Normal_AACAACCCATGTGCTA.1_1	-0.101814
Normal_Normal_Normal_AACAACCGTGTTCGTA.1_1	-0.100025
Normal_Normal_Normal_AACAACCGTTTAGTCG.1_1	-0.066419
Normal_Normal_Normal_AACAACCTCGTTCCCA.1_1	-0.006973
Normal_Normal_Normal_AACAACCTCTTCGCTG.1_1	-12.510043
Normal_Normal_Normal_AACAAGAAGCCGGAAT.1_1	-0.033358
Normal_Normal_Normal_AACAAGACACAAAGCG.1_1	-0.01672
Normal_Normal_Normal_AACAAGACATCGAACT.1_1	0.168026
Normal_Normal_Normal_AACAAGAGTCCCTAAA.1_1	-0.035994
Normal_Normal_Normal_AACAAGAGTGCTTATG.1_1	-8.913768
Normal_Normal_Normal_AACAAGATCAGTGATC.1_1	-0.00791
Normal_Normal_Normal_AACACACAGGATACAT.1_1	-15.132411
Normal_Normal_Normal_AACACACCAAACCATC.1_1	-0.008061
Normal_Normal_Normal_AACACACCAGTAACAA.1_1	0.580124
Normal_Normal_Normal_AACACACGTAGGTGCA.1_1	-0.117748
Normal_Normal_Normal_AACACACTCAACCGAT.1_1	5.084429
Normal_Normal_Normal_AACACACTCGATGCTA.1_1	-0.032558
Normal_Normal_Normal_AACACACTCGCGGACT.1_1	-0.091564
Normal_Normal_Normal_AACACACTCTCGTCAC.1_1	1.904059
Normal_Normal_Normal_AACACACTCTGGACTA.1_1	-0.078002
Normal_Normal_Normal_AACAGGGAGGTAAACT.1_1	-104.2929
Normal_Normal_Normal_AACAGGGCACCAGTTA.1_1	-0.045742
Normal_Normal_Normal_AACAGGGCAGCCGTTG.1_1	-0.103883
Normal_Normal_Normal_AACAGGGCATGATCTG.1_1	-26.933064
Normal_Normal_Normal_AACAGGGGTTCTAAGC.1_1	0.739087
Normal_Normal_Normal_AACAGGGTCCATTTCA.1_1	-0.080495
Normal_Normal_Normal_AACCAACAGAGTGGCT.1_1	-0.023485
Normal_Normal_Normal_AACCAACAGGAAGTCC.1_1	-4.647324
Normal_Normal_Normal_AACCAACCACTGCGAC.1_1	0.032829
Normal_Normal_Normal_AACCAACCATGGCTAT.1_1	-0.046095
Normal_Normal_Normal_AACCAACGTACTGCCG.1_1	-0.106503
Normal_Normal_Normal_AACCAACGTAGACGGT.1_1	-0.096553
Normal_Normal_Normal_AACCAACGTGACTCTA.1_1	-0.108999
Normal_Normal_Normal_AACCAACTCCTTACCG.1_1	0.331286
Normal_Normal_Normal_AACCAACTCTCTTGCG.1_1	-5.286594
Normal_Normal_Normal_AACCAACTCTGCCTCA.1_1	-0.044852
Normal_Normal_Normal_AACCACAAGAGAGCCT.1_1	-0.032215
Normal_Normal_Normal_AACCACAAGGTCGCCT.1_1	-0.009244
Normal_Normal_Normal_AACCACACAGAGTGAC.1_1	-0.008714
Normal_Normal_Normal_AACCACAGTACGACTT.1_1	-0.051686
Normal_Normal_Normal_AACCACAGTGGTTTGT.1_1	0.120571
Normal_Normal_Normal_AACCACATCCGGACGT.1_1	-0.048615
Normal_Normal_Normal_AACCACATCGCCTTTG.1_1	-0.016783
Normal_Normal_Normal_AACCACATCTGCTCTG.1_1	-0.010013
Normal_Normal_Normal_AACCATGAGGCGAACT.1_1	0.859732
Normal_Normal_Normal_AACCATGCATGTTACG.1_1	-0.056151
Normal_Normal_Normal_AACCATGGTAGCCAGA.1_1	-0.574134
Normal_Normal_Normal_AACCATGGTGACACAG.1_1	-0.250329
Normal_Normal_Normal_AACCATGGTGATGGCA.1_1	-0.48804
Normal_Normal_Normal_AACCATGGTTCAAGTC.1_1	-37.42252
Normal_Normal_Normal_AACCATGTCATCGCTC.1_1	-7.265309
Normal_Normal_Normal_AACCCAAAGACTGAGC.1_1	0.096883
Normal_Normal_Normal_AACCCAAAGCAAGCCA.1_1	-0.072461
Normal_Normal_Normal_AACCCAAAGCTGTACT.1_1	-40.044895
Normal_Normal_Normal_AACCCAACAACTGCCG.1_1	-0.033177
Normal_Normal_Normal_AACCCAACAATCAAGA.1_1	-0.670878
Normal_Normal_Normal_AACCCAAGTGATTGGG.1_1	-0.034817
Normal_Normal_Normal_AACCCAATCAGGAAAT.1_1	-0.102106
Normal_Normal_Normal_AACCCAATCTCGAACA.1_1	-0.610708
Normal_Normal_Normal_AACCCAATCTTCACAT.1_1	-3.264494
Normal_Normal_Normal_AACCTGAAGTTTCGAC.1_1	-0.057394
Normal_Normal_Normal_AACCTGAGTAGATCCT.1_1	-11.198861
Normal_Normal_Normal_AACCTGATCCGATCTC.1_1	-2.077559
Normal_Normal_Normal_AACCTTTAGTGGCAGT.1_1	-0.01536
Normal_Normal_Normal_AACCTTTCACCATAAC.1_1	0.5993
Normal_Normal_Normal_AACCTTTCACTGCACG.1_1	-8.576492
Normal_Normal_Normal_AACCTTTTCCCTGTTG.1_1	-0.126841
Normal_Normal_Normal_AACCTTTTCGCTGATA.1_1	-1.049142
Normal_Normal_Normal_AACCTTTTCTCTCTTC.1_1	0.041
Normal_Normal_Normal_AACCTTTTCTGGCCAG.1_1	0.978764
Normal_Normal_Normal_AACGAAAAGATACGAT.1_1	-1.661375
Normal_Normal_Normal_AACGAAAAGCTAATCC.1_1	-0.390125
Normal_Normal_Normal_AACGAAAAGGTAAACT.1_1	-0.069571
Normal_Normal_Normal_AACGAAACAAGCTGTT.1_1	-9.887678
Normal_Normal_Normal_AACGAAACACAGAAGC.1_1	-0.075004
Normal_Normal_Normal_AACGAAACAGGGTCTC.1_1	-0.206629
Normal_Normal_Normal_AACGAAAGTATCGCTA.1_1	-46.600815
Normal_Normal_Normal_AACGAAAGTCACGTGC.1_1	-0.086491
Normal_Normal_Normal_AACGAAAGTGAGAGGG.1_1	-0.107669
Normal_Normal_Normal_AACGAAAGTTCAATCG.1_1	-17.875822
Normal_Normal_Normal_AACGAAAGTTCAGCTA.1_1	-7.509522
Normal_Normal_Normal_AACGAAAGTTCGAAGG.1_1	-0.312785
Normal_Normal_Normal_AACGAAAGTTCTCTAT.1_1	0.137802
Normal_Normal_Normal_AACGAAATCCGTACGG.1_1	-0.049171
Normal_Normal_Normal_AACGAAATCTCAGAAC.1_1	-0.049171
Normal_Normal_Normal_AACGGGAAGGGTTGCA.1_1	-0.071528
Normal_Normal_Normal_AACGGGACACGCGTGT.1_1	-4.642942
Normal_Normal_Normal_AACGGGAGTCGCTTGG.1_1	-0.063357
Normal_Normal_Normal_AACGGGAGTCTCAGAT.1_1	-2.452956
Normal_Normal_Normal_AACGGGAGTGGTTTAC.1_1	-17.754778
Normal_Normal_Normal_AACGGGATCAAGCCAT.1_1	-0.001596
Normal_Normal_Normal_AACGGGATCATAGACC.1_1	-0.02515
Normal_Normal_Normal_AACGGGATCTGCATGA.1_1	-0.163116
Normal_Normal_Normal_AACGTCAAGACGACTG.1_1	-0.071837
Normal_Normal_Normal_AACGTCAAGAGGGCGA.1_1	-0.073828
Normal_Normal_Normal_AACGTCAAGGAATTAC.1_1	-0.029092
Normal_Normal_Normal_AACGTCAAGTCACTCA.1_1	-0.052984
Normal_Normal_Normal_AACGTCACAACGTATC.1_1	-0.101551
Normal_Normal_Normal_AACGTCACAGAGAATT.1_1	-0.522558
Normal_Normal_Normal_AACGTCACATTCCTCG.1_1	-0.035142
Normal_Normal_Normal_AACGTCAGTAGCGCCT.1_1	-0.035493
Normal_Normal_Normal_AACGTCAGTAGGGTAC.1_1	-0.010013
Normal_Normal_Normal_AACGTCAGTATCAGCT.1_1	-4.642942
Normal_Normal_Normal_AACGTCAGTGGGCTTC.1_1	0.009854
Normal_Normal_Normal_AACGTCATCGTTCAGA.1_1	0.049815
Normal_Normal_Normal_AACTTCTAGAGGGCGA.1_1	-0.023928
Normal_Normal_Normal_AACTTCTAGCTTGTGT.1_1	-0.002902
Normal_Normal_Normal_AACTTCTAGGATGCGT.1_1	0.231239
Normal_Normal_Normal_AACTTCTAGGGCCTCT.1_1	-0.024901
Normal_Normal_Normal_AACTTCTAGGTTCTAC.1_1	-0.076245
Normal_Normal_Normal_AACTTCTCATATTCGG.1_1	0.175047
Normal_Normal_Normal_AACTTCTGTCAGTTTG.1_1	-1.049142
Normal_Normal_Normal_AACTTCTGTTCGGTTA.1_1	-0.056743
Normal_Normal_Normal_AACTTCTGTTCTATCT.1_1	-0.087234
Normal_Normal_Normal_AACTTCTGTTTACGAC.1_1	-2.077559
Normal_Normal_Normal_AACTTCTGTTTGTTCT.1_1	-0.112034
Normal_Normal_Normal_AACTTCTTCGAATCCA.1_1	-0.256113
Normal_Normal_Normal_AACTTCTTCGTGGCTG.1_1	-0.127412
Normal_Normal_Normal_AAGAACAAGAAGCTGC.1_1	-0.049138
Normal_Normal_Normal_AAGAACAAGGACTATA.1_1	-0.830675
Normal_Normal_Normal_AAGAACAAGGCGCTTC.1_1	-0.412572
Normal_Normal_Normal_AAGAACAAGGTTGAGC.1_1	-0.009162
Normal_Normal_Normal_AAGAACACAATACGAA.1_1	-8.017105
Normal_Normal_Normal_AAGAACACAATGCTCA.1_1	-6.604677
Normal_Normal_Normal_AAGAACACACACCGAC.1_1	-0.368061
Normal_Normal_Normal_AAGAACAGTCGATGCC.1_1	0.199546
Normal_Normal_Normal_AAGAACAGTTCTATCT.1_1	-9.887678
Normal_Normal_Normal_AAGAACATCCTCCACA.1_1	-0.086732
Normal_Normal_Normal_AAGACAAAGACCCGCT.1_1	-0.014492
Normal_Normal_Normal_AAGACAACAAATCAGA.1_1	-0.030785
Normal_Normal_Normal_AAGACAACAGAAGCGT.1_1	0.020458
Normal_Normal_Normal_AAGACAATCTGCTGAA.1_1	-24.310698
Normal_Normal_Normal_AAGACTCAGGGTGAAA.1_1	-13.821227
Normal_Normal_Normal_AAGACTCAGTACAGCG.1_1	0.034605
Normal_Normal_Normal_AAGACTCCAACACGTT.1_1	-28.244244
Normal_Normal_Normal_AAGACTCCAAGACAAT.1_1	-0.106124
Normal_Normal_Normal_AAGACTCCACACCGCA.1_1	-9.301547
Normal_Normal_Normal_AAGACTCCACCAGCGT.1_1	0.032477
Normal_Normal_Normal_AAGACTCCACGCGCAT.1_1	-58.838493
Normal_Normal_Normal_AAGACTCGTCAAAGAT.1_1	-0.001394
Normal_Normal_Normal_AAGACTCGTGTTCCTC.1_1	-9.887678
Normal_Normal_Normal_AAGACTCGTTCGGCCA.1_1	-0.072638
Normal_Normal_Normal_AAGACTCGTTCGGTTA.1_1	-0.037864
Normal_Normal_Normal_AAGACTCTCAATGTCG.1_1	-0.070825
Normal_Normal_Normal_AAGATAGAGACCATAA.1_1	-55.779095
Normal_Normal_Normal_AAGATAGAGTAGTCTC.1_1	-0.844667
Normal_Normal_Normal_AAGATAGCAAACTAAG.1_1	-0.026127
Normal_Normal_Normal_AAGATAGCAGGTACGA.1_1	-7.148999
Normal_Normal_Normal_AAGATAGGTAGCCCTG.1_1	0.032809
Normal_Normal_Normal_AAGATAGGTCGATGCC.1_1	-0.025788
Normal_Normal_Normal_AAGATAGGTGACTCGC.1_1	-0.064401
Normal_Normal_Normal_AAGATAGTCTCTGAGA.1_1	0.30226
Normal_Normal_Normal_AAGCATCAGGTAGCCA.1_1	0.161331
Normal_Normal_Normal_AAGCATCAGTCTGGAG.1_1	-3.643921
Normal_Normal_Normal_AAGCATCCAACGATTC.1_1	-0.077205
Normal_Normal_Normal_AAGCATCGTGAGTTGG.1_1	-0.071113
Normal_Normal_Normal_AAGCATCGTTGGGACA.1_1	-9.887678
Normal_Normal_Normal_AAGCATCTCAGGAGAC.1_1	-0.022
Normal_Normal_Normal_AAGCCATAGCACGTCC.1_1	-0.016896
Normal_Normal_Normal_AAGCCATAGTGAGTTA.1_1	-4.642942
Normal_Normal_Normal_AAGCCATCATGGGATG.1_1	-0.029092
Normal_Normal_Normal_AAGCCATGTAGGTAGC.1_1	0.168807
Normal_Normal_Normal_AAGCCATTCATCAGTG.1_1	-46.600815
Normal_Normal_Normal_AAGCCATTCCTGGGTG.1_1	-2.077559
Normal_Normal_Normal_AAGCCATTCGCCTTGT.1_1	0.002437
Normal_Normal_Normal_AAGCCATTCTTTGCGC.1_1	-0.143129
Normal_Normal_Normal_AAGCGAGAGAAATGGG.1_1	-15.132411
Normal_Normal_Normal_AAGCGAGAGACGCCAA.1_1	-0.203524
Normal_Normal_Normal_AAGCGAGAGACTAAGT.1_1	-0.06385
Normal_Normal_Normal_AAGCGAGAGACTCTTG.1_1	0.09819
Normal_Normal_Normal_AAGCGAGAGTGATAGT.1_1	-0.008714
Normal_Normal_Normal_AAGCGAGGTCACCGAC.1_1	0.005935
Normal_Normal_Normal_AAGCGAGGTTGATCGT.1_1	-2.077559
Normal_Normal_Normal_AAGCGAGTCTCCGATC.1_1	0.014961
Normal_Normal_Normal_AAGCGAGTCTTAAGGC.1_1	-1.411751
Normal_Normal_Normal_AAGCGTTAGGTATAGT.1_1	-0.111337
Normal_Normal_Normal_AAGCGTTCACCATATG.1_1	0.025634
Normal_Normal_Normal_AAGCGTTCAGTGGCTC.1_1	0.618787
Normal_Normal_Normal_AAGCGTTGTCCGATCG.1_1	0.288116
Normal_Normal_Normal_AAGCGTTGTGGATCAG.1_1	-0.083503
Normal_Normal_Normal_AAGCGTTGTTGGTAGG.1_1	-0.073599
Normal_Normal_Normal_AAGGAATCATCCGATA.1_1	-0.007934
Normal_Normal_Normal_AAGGAATCATGTTTGG.1_1	-0.115873
Normal_Normal_Normal_AAGGAATTCCATCCGT.1_1	-21.688326
Normal_Normal_Normal_AAGGAATTCCCTCTTT.1_1	-0.349588
Normal_Normal_Normal_AAGGAATTCCTTATAC.1_1	-5.678923
Normal_Normal_Normal_AAGGAATTCTTGAGCA.1_1	0.005799
Normal_Normal_Normal_AAGGTAAAGCGTTCCG.1_1	-0.016783
Normal_Normal_Normal_AAGGTAAAGTGGAATT.1_1	-3.331688
Normal_Normal_Normal_AAGGTAAAGTTCCAGT.1_1	-92.492241
Normal_Normal_Normal_AAGGTAACACGCTGCA.1_1	-0.038087
Normal_Normal_Normal_AAGGTAAGTATGTCAC.1_1	-0.127412
Normal_Normal_Normal_AAGGTAATCTATGCCC.1_1	0.018421
Normal_Normal_Normal_AAGGTAATCTGAGAAA.1_1	-0.014492
Normal_Normal_Normal_AAGTACCAGATGAATC.1_1	-0.37333
Normal_Normal_Normal_AAGTACCAGCCAACCC.1_1	-0.047004
Normal_Normal_Normal_AAGTACCAGGAACTAT.1_1	0.003749
Normal_Normal_Normal_AAGTACCCAGTTGGTT.1_1	-18.665668
Normal_Normal_Normal_AAGTACCCATTGTACG.1_1	-0.112204
Normal_Normal_Normal_AAGTACCGTTATGGTC.1_1	0.137343
Normal_Normal_Normal_AAGTCGTAGATCCCGC.1_1	-4.642942
Normal_Normal_Normal_AAGTCGTAGCGTGAAC.1_1	-0.008714
Normal_Normal_Normal_AAGTCGTCAGGAACCA.1_1	0.03404
Normal_Normal_Normal_AAGTCGTCATGGAACG.1_1	-0.042032
Normal_Normal_Normal_AAGTCGTGTCTACAAC.1_1	-0.068414
Normal_Normal_Normal_AAGTCGTGTTAGGAGC.1_1	-19.065962
Normal_Normal_Normal_AAGTCGTGTTTCCATT.1_1	-0.953691
Normal_Normal_Normal_AAGTCGTTCGCTCTCA.1_1	-0.024813
Normal_Normal_Normal_AAGTGAAAGCACGTCC.1_1	-17.754778
Normal_Normal_Normal_AAGTGAAAGCTTCTAG.1_1	-0.031872
Normal_Normal_Normal_AAGTGAAAGGTTGAGC.1_1	-1.07762
Normal_Normal_Normal_AAGTGAACAAGGTTGG.1_1	-0.014492
Normal_Normal_Normal_AAGTGAACACAATGAA.1_1	-0.030226
Normal_Normal_Normal_AAGTGAACATTGACCA.1_1	-0.085072
Normal_Normal_Normal_AAGTGAAGTATGTGTC.1_1	-0.12842
Normal_Normal_Normal_AAGTGAAGTGAGTAGC.1_1	-0.084947
Normal_Normal_Normal_AAGTGAAGTTAGGCTT.1_1	-0.06689
Normal_Normal_Normal_AAGTGAATCCCAACTC.1_1	-68.89093
Normal_Normal_Normal_AAGTGAATCGCCAATA.1_1	-5.954125
Normal_Normal_Normal_AAGTGAATCTTTGCGC.1_1	-12.967484
Normal_Normal_Normal_AAGTTCGAGGTCGAGT.1_1	-1.049142
Normal_Normal_Normal_AAGTTCGAGTCACTGT.1_1	-0.029429
Normal_Normal_Normal_AAGTTCGAGTCTGGAG.1_1	-0.466902
Normal_Normal_Normal_AAGTTCGCAAAGACTA.1_1	0.38774
Normal_Normal_Normal_AAGTTCGCACTGAGGA.1_1	-4.642942
Normal_Normal_Normal_AAGTTCGCAGGGCTTC.1_1	-6.697284
Normal_Normal_Normal_AAGTTCGCATGGGCAA.1_1	0.046619
Normal_Normal_Normal_AAGTTCGGTAGACACG.1_1	-0.118411
Normal_Normal_Normal_AAGTTCGTCCACGTCT.1_1	-0.013912
Normal_Normal_Normal_AAGTTCGTCCCGTAAA.1_1	-0.067872
Normal_Normal_Normal_AAGTTCGTCTGCGGGT.1_1	-61.02383
Normal_Normal_Normal_AAGTTCGTCTGGACTA.1_1	-0.007934
Normal_Normal_Normal_AAGTTCGTCTTTGCAT.1_1	-9.887678
Normal_Normal_Normal_AATAGAGAGAGTACCG.1_1	-0.056488
Normal_Normal_Normal_AATAGAGCACATATCG.1_1	-0.083426
Normal_Normal_Normal_AATAGAGGTATTCCTT.1_1	-0.073112
Normal_Normal_Normal_AATAGAGGTCGACGCT.1_1	-16.443594
Normal_Normal_Normal_AATAGAGGTCTCCTGT.1_1	-36.11134
Normal_Normal_Normal_AATAGAGGTGTTTGCA.1_1	-4.582302
Normal_Normal_Normal_AATCACGAGCTGACTT.1_1	0.000719
Normal_Normal_Normal_AATCACGAGGGACACT.1_1	-0.04993
Normal_Normal_Normal_AATCACGAGTAATACG.1_1	-9.085682
Normal_Normal_Normal_AATCACGCAAATGGTA.1_1	-0.051494
Normal_Normal_Normal_AATCACGCAAGTGGAC.1_1	-2.368937
Normal_Normal_Normal_AATCACGCACGGCCAT.1_1	-0.075628
Normal_Normal_Normal_AATCACGCACTAGTAC.1_1	-54.467911
Normal_Normal_Normal_AATCACGCAGCGTGAA.1_1	0.167549
Normal_Normal_Normal_AATCACGGTACTGCCG.1_1	-0.906293
Normal_Normal_Normal_AATCACGGTCATTCCC.1_1	-2.077559
Normal_Normal_Normal_AATCACGGTCCGGTGT.1_1	-0.030067
Normal_Normal_Normal_AATCACGGTGAATATG.1_1	-0.287103
Normal_Normal_Normal_AATCACGGTTCCCAAA.1_1	0.073892
Normal_Normal_Normal_AATCACGTCATGCGGC.1_1	-0.077517
Normal_Normal_Normal_AATCGACAGAATTCAG.1_1	-0.020835
Normal_Normal_Normal_AATCGACAGGCCACCT.1_1	-0.116633
Normal_Normal_Normal_AATCGACAGGCGCTCT.1_1	-0.070012
Normal_Normal_Normal_AATCGACCAATAACCC.1_1	-5.954125
Normal_Normal_Normal_AATCGACCACGCCACA.1_1	0.00312
Normal_Normal_Normal_AATCGACTCACTCGAA.1_1	-0.09313
Normal_Normal_Normal_AATCGACTCGTCGGGT.1_1	-2.077559
Normal_Normal_Normal_AATCGTGAGATTAGAC.1_1	0.010914
Normal_Normal_Normal_AATCGTGAGTTTAGGA.1_1	-0.101126
Normal_Normal_Normal_AATCGTGCACAGTATC.1_1	-0.006618
Normal_Normal_Normal_AATCGTGCACCCAATA.1_1	-85.780983
Normal_Normal_Normal_AATCGTGCATTGAAGA.1_1	-0.026251
Normal_Normal_Normal_AATCGTGGTAACTAAG.1_1	-0.037135
Normal_Normal_Normal_AATCGTGGTCCATAGT.1_1	-5.075108
Normal_Normal_Normal_AATCGTGTCACTGTCC.1_1	-0.045689
Normal_Normal_Normal_AATCGTGTCGACCAAT.1_1	0.441801
Normal_Normal_Normal_AATCGTGTCTATTCGT.1_1	0.233858
Normal_Normal_Normal_AATCGTGTCTTAGGAC.1_1	-0.005062
Normal_Normal_Normal_AATGAAGAGCAAGTGC.1_1	-0.036623
Normal_Normal_Normal_AATGAAGAGGTCTTTG.1_1	0.054555
Normal_Normal_Normal_AATGAAGCACGCCACA.1_1	-7.265309
Normal_Normal_Normal_AATGAAGGTATCACGT.1_1	-21.688326
Normal_Normal_Normal_AATGAAGGTCATCAGT.1_1	-0.050548
Normal_Normal_Normal_AATGAAGGTGAGCAGT.1_1	-0.14761
Normal_Normal_Normal_AATGAAGTCATGCATG.1_1	-0.011478
Normal_Normal_Normal_AATGAAGTCCGGCAGT.1_1	-3.002622
Normal_Normal_Normal_AATGACCAGCACTAAA.1_1	-26.933064
Normal_Normal_Normal_AATGACCAGTAAATGC.1_1	-0.05834
Normal_Normal_Normal_AATGACCCAGCCTACG.1_1	-0.048452
Normal_Normal_Normal_AATGACCCATGACGGA.1_1	-0.008714
Normal_Normal_Normal_AATGACCGTAACACCT.1_1	0.045381
Normal_Normal_Normal_AATGACCGTCTAACTG.1_1	-58.401463
Normal_Normal_Normal_AATGACCGTGCATTAC.1_1	0.172595
Normal_Normal_Normal_AATGACCTCACCTCAC.1_1	-0.153292
Normal_Normal_Normal_AATGCCAAGAGGGTCT.1_1	-12.510043
Normal_Normal_Normal_AATGCCAAGCATAGGC.1_1	-0.036807
Normal_Normal_Normal_AATGCCAAGGGCGAGA.1_1	-0.050404
Normal_Normal_Normal_AATGCCACAACCACAT.1_1	-0.069451
Normal_Normal_Normal_AATGCCACAAGACTGG.1_1	-55.779095
Normal_Normal_Normal_AATGCCACACACCGAC.1_1	-0.056419
Normal_Normal_Normal_AATGCCACATGTCGTA.1_1	-0.06087
Normal_Normal_Normal_AATGCCAGTTCGTTCC.1_1	0.04064
Normal_Normal_Normal_AATGGAAAGACTCCGC.1_1	0.071232
Normal_Normal_Normal_AATGGAAAGCGTCAAG.1_1	-0.015846
Normal_Normal_Normal_AATGGAACACTGTTCC.1_1	-0.017902
Normal_Normal_Normal_AATGGAACATACCACA.1_1	-0.082735
Normal_Normal_Normal_AATGGAACATCACCAA.1_1	-0.731743
Normal_Normal_Normal_AATGGAACATCTGGGC.1_1	0.002765
Normal_Normal_Normal_AATGGAACATTGACTG.1_1	0.511816
Normal_Normal_Normal_AATGGAAGTATGACAA.1_1	-8.576492
Normal_Normal_Normal_AATGGAAGTGTATTGC.1_1	0.12464
Normal_Normal_Normal_AATGGAAGTGTCCACG.1_1	-0.050404
Normal_Normal_Normal_AATGGAAGTTGTACGT.1_1	-0.141452
Normal_Normal_Normal_AATGGAAGTTTGTGGT.1_1	-3.331688
Normal_Normal_Normal_AATGGAATCCCGATCT.1_1	-0.086784
Normal_Normal_Normal_AATGGAATCGAGAAAT.1_1	-1.260094
Normal_Normal_Normal_AATGGAATCGAGAACG.1_1	-0.062821
Normal_Normal_Normal_AATGGCTCACCTCTAC.1_1	-0.070754
Normal_Normal_Normal_AATGGCTCACTGTTCC.1_1	0.068734
Normal_Normal_Normal_AATGGCTCAGATGCGA.1_1	-25.62188
Normal_Normal_Normal_AATGGCTCATAGAAAC.1_1	-2.682841
Normal_Normal_Normal_AATGGCTCATCGGATT.1_1	-0.017488
Normal_Normal_Normal_AATGGCTGTTTGATCG.1_1	0.003384
Normal_Normal_Normal_AATGGCTTCAACCTTT.1_1	-0.054678
Normal_Normal_Normal_AATGGCTTCACCTCAC.1_1	-0.101525
Normal_Normal_Normal_AATGGCTTCCTCTTTC.1_1	-0.341601
Normal_Normal_Normal_AATGGCTTCCTTCTGG.1_1	-0.149378
Normal_Normal_Normal_AATTCCTCAGCTGTAT.1_1	-0.249316
Normal_Normal_Normal_AATTCCTCAGTATTCG.1_1	-0.226178
Normal_Normal_Normal_AATTCCTGTAGAATGT.1_1	0.294957
Normal_Normal_Normal_AATTCCTTCATTTGCT.1_1	-0.049616
Normal_Normal_Normal_AATTCCTTCCAAGCCG.1_1	-16.443594
Normal_Normal_Normal_AATTTCCAGATTGCGG.1_1	-32.177795
Normal_Normal_Normal_AATTTCCCACAATGTC.1_1	-20.377148
Normal_Normal_Normal_AATTTCCGTATTTCTC.1_1	-0.015603
Normal_Normal_Normal_AATTTCCTCATACGAC.1_1	0.039391
Normal_Normal_Normal_AATTTCCTCGGCACTG.1_1	-0.049325
Normal_Normal_Normal_AATTTCCTCTGTCGCT.1_1	-0.008714
Normal_Normal_Normal_AATTTCCTCTTAAGGC.1_1	-19.37232
Normal_Normal_Normal_ACAAAGAAGCGATGGT.1_1	-0.037027
Normal_Normal_Normal_ACAAAGAAGCTCACTA.1_1	-0.054859
Normal_Normal_Normal_ACAAAGAAGGTACCTT.1_1	-0.634373
Normal_Normal_Normal_ACAAAGACAAGCTCTA.1_1	-0.013061
Normal_Normal_Normal_ACAAAGACAATTGAAG.1_1	-37.42252
Normal_Normal_Normal_ACAAAGACACTGAGTT.1_1	-1.851953
Normal_Normal_Normal_ACAAAGACAGTAACGG.1_1	-0.024169
Normal_Normal_Normal_ACAAAGACATCGTCCT.1_1	-26.933064
Normal_Normal_Normal_ACAAAGACATGACGTT.1_1	0.099763
Normal_Normal_Normal_ACAAAGAGTGTAAACA.1_1	-0.050158
Normal_Normal_Normal_ACAACCAAGACAGCTG.1_1	-15.132411
Normal_Normal_Normal_ACAACCAAGATAGCTA.1_1	-0.040059
Normal_Normal_Normal_ACAACCAAGGTAGCAC.1_1	-22.99951
Normal_Normal_Normal_ACAACCAAGGTCACTT.1_1	0.032898
Normal_Normal_Normal_ACAACCACACATTGTG.1_1	0.127716
Normal_Normal_Normal_ACAACCAGTAGATGTA.1_1	-0.427066
Normal_Normal_Normal_ACAACCAGTCGAGATG.1_1	-0.196534
Normal_Normal_Normal_ACAACCAGTTTGCCGG.1_1	-0.095235
Normal_Normal_Normal_ACAACCATCCACCTGT.1_1	-0.008858
Normal_Normal_Normal_ACAACCATCCATTCAT.1_1	-0.129738
Normal_Normal_Normal_ACAAGCTAGCACACAG.1_1	-0.092682
Normal_Normal_Normal_ACAAGCTCACCTCGTT.1_1	-0.114261
Normal_Normal_Normal_ACAAGCTCAGCTACAT.1_1	-0.076593
Normal_Normal_Normal_ACAAGCTCAGGAGACT.1_1	0.112772
Normal_Normal_Normal_ACAAGCTGTAGGAGTC.1_1	-0.248147
Normal_Normal_Normal_ACAAGCTTCGAGAAAT.1_1	-0.007934
Normal_Normal_Normal_ACACAGTCAAATACGA.1_1	-0.013094
Normal_Normal_Normal_ACACAGTCAACCCTAA.1_1	0.18355
Normal_Normal_Normal_ACACAGTCATCCAATG.1_1	-0.019311
Normal_Normal_Normal_ACACAGTGTAGCCCTG.1_1	-0.259586
Normal_Normal_Normal_ACACAGTTCTTCGGAA.1_1	-51.845547
Normal_Normal_Normal_ACACCAACAAGTGATA.1_1	-0.055914
Normal_Normal_Normal_ACACCAACACTTCTCG.1_1	-0.040355
Normal_Normal_Normal_ACACCAATCAACCGAT.1_1	-1.376719
Normal_Normal_Normal_ACACCAATCAGCTGAT.1_1	-4.642942
Normal_Normal_Normal_ACACCAATCGGTCGAC.1_1	-0.067687
Normal_Normal_Normal_ACACCAATCTCCGTGT.1_1	-0.083061
Normal_Normal_Normal_ACACGCGAGAGCCATG.1_1	0.193663
Normal_Normal_Normal_ACACGCGAGCGGGTTA.1_1	-0.034673
Normal_Normal_Normal_ACACGCGAGTTACGTC.1_1	-0.019311
Normal_Normal_Normal_ACACGCGCAGCTGTAT.1_1	-0.050921
Normal_Normal_Normal_ACACGCGCAGTCTCTC.1_1	0.082014
Normal_Normal_Normal_ACACGCGGTAGCTTTG.1_1	-0.152761
Normal_Normal_Normal_ACACGCGGTTGTCTAG.1_1	-0.024747
Normal_Normal_Normal_ACACTGAAGCCTCACG.1_1	-4.058644
Normal_Normal_Normal_ACACTGAAGGAACGCT.1_1	-0.031134
Normal_Normal_Normal_ACACTGAAGTTTCAGC.1_1	-0.028612
Normal_Normal_Normal_ACACTGAAGTTTGCTG.1_1	-0.084357
Normal_Normal_Normal_ACACTGACACTGCTTC.1_1	-0.013082
Normal_Normal_Normal_ACACTGAGTCGTACTA.1_1	-0.033711
Normal_Normal_Normal_ACACTGAGTTCTCACC.1_1	-0.017961
Normal_Normal_Normal_ACACTGATCCCTCGTA.1_1	-0.031247
Normal_Normal_Normal_ACACTGATCCGCTAGG.1_1	-0.038015
Normal_Normal_Normal_ACACTGATCTACCTTA.1_1	-0.019389
Normal_Normal_Normal_ACACTGATCTGTGCGG.1_1	-21.688326
Normal_Normal_Normal_ACACTGATCTTTCTAG.1_1	-5.091681
Normal_Normal_Normal_ACAGAAACAGTTAGGG.1_1	0.153313
Normal_Normal_Normal_ACAGAAATCACCCTTG.1_1	-5.793576
Normal_Normal_Normal_ACAGAAATCCGGTAAT.1_1	0.695339
Normal_Normal_Normal_ACAGAAATCTATTGTC.1_1	-0.032453
Normal_Normal_Normal_ACAGAAATCTCTCGAC.1_1	-0.433405
Normal_Normal_Normal_ACAGCCGAGACCAACG.1_1	0.093575
Normal_Normal_Normal_ACAGCCGAGCTCTATG.1_1	-0.026405
Normal_Normal_Normal_ACAGCCGAGGTCATTC.1_1	0.075154
Normal_Normal_Normal_ACAGCCGGTATCCTCC.1_1	-0.043611
Normal_Normal_Normal_ACAGCCGGTATGGTAA.1_1	-0.008714
Normal_Normal_Normal_ACAGCCGTCAGTAGGG.1_1	-0.102675
Normal_Normal_Normal_ACAGCCGTCCCAGGCA.1_1	-0.577845
Normal_Normal_Normal_ACAGCCGTCGGAGTAG.1_1	-0.016722
Normal_Normal_Normal_ACAGCCGTCGTAGCTA.1_1	-0.007934
Normal_Normal_Normal_ACAGCCGTCGTTCCCA.1_1	-93.803421
Normal_Normal_Normal_ACAGGGAAGCATACTC.1_1	-0.064917
Normal_Normal_Normal_ACAGGGAAGGAATGTT.1_1	-0.085068
Normal_Normal_Normal_ACAGGGACATGCTGCG.1_1	-0.048327
Normal_Normal_Normal_ACAGGGAGTGAGGAAA.1_1	-34.800163
Normal_Normal_Normal_ACAGGGAGTGGTCAAG.1_1	-0.679965
Normal_Normal_Normal_ACAGGGATCACCGACG.1_1	-0.008249
Normal_Normal_Normal_ACAGGGATCCGCGGAT.1_1	-0.426975
Normal_Normal_Normal_ACAGGGATCGCAACAT.1_1	-0.013899
Normal_Normal_Normal_ACAGGGATCTTCGACC.1_1	-3.331688
Normal_Normal_Normal_ACATCCCAGATAGTCA.1_1	-0.165086
Normal_Normal_Normal_ACATCCCAGCCAGAGT.1_1	0.024625
Normal_Normal_Normal_ACATCCCAGCTCTATG.1_1	0.066458
Normal_Normal_Normal_ACATCCCAGGTTCTAC.1_1	-0.095083
Normal_Normal_Normal_ACATCCCCAAATCAGA.1_1	-68.89093
Normal_Normal_Normal_ACATCCCCAAGGTCTT.1_1	-11.329384
Normal_Normal_Normal_ACATCCCGTTCCAGGC.1_1	-0.02415
Normal_Normal_Normal_ACATCCCTCCATACAG.1_1	-0.776923
Normal_Normal_Normal_ACATCGAAGGGACTGT.1_1	-0.106637
Normal_Normal_Normal_ACATCGAAGTATGATG.1_1	-0.291214
Normal_Normal_Normal_ACATCGACATGACCCG.1_1	-0.02128
Normal_Normal_Normal_ACATCGAGTTCTTGCC.1_1	-0.028504
Normal_Normal_Normal_ACATCGATCCCTGTTG.1_1	0.064162
Normal_Normal_Normal_ACATGCAAGGTACAAT.1_1	-0.002509
Normal_Normal_Normal_ACATGCACAACGACAG.1_1	-26.933064
Normal_Normal_Normal_ACATGCACAATGGGTG.1_1	-0.026862
Normal_Normal_Normal_ACATGCAGTACTCGTA.1_1	0.003324
Normal_Normal_Normal_ACATGCAGTCGTGATT.1_1	-0.036635
Normal_Normal_Normal_ACATGCAGTCTGATCA.1_1	-11.908646
Normal_Normal_Normal_ACATGCATCCGGCTTT.1_1	-0.119392
Normal_Normal_Normal_ACATTTCCATGCCGGT.1_1	-0.035364
Normal_Normal_Normal_ACATTTCGTAGGGTAC.1_1	-0.036484
Normal_Normal_Normal_ACATTTCGTATGGAGC.1_1	-8.13027
Normal_Normal_Normal_ACATTTCGTGCAACGA.1_1	0.221402
Normal_Normal_Normal_ACATTTCTCACAAGAA.1_1	-0.699177
Normal_Normal_Normal_ACATTTCTCCCTCGTA.1_1	0.320038
Normal_Normal_Normal_ACATTTCTCTAGGCAT.1_1	-0.047749
Normal_Normal_Normal_ACATTTCTCTGCTTTA.1_1	0.004668
Normal_Normal_Normal_ACCAAACCACTGAGGA.1_1	-0.103628
Normal_Normal_Normal_ACCAAACCAGTCAACT.1_1	-0.099566
Normal_Normal_Normal_ACCAAACCATGCACTA.1_1	-0.080353
Normal_Normal_Normal_ACCAAACCATGGGCAA.1_1	0.304842
Normal_Normal_Normal_ACCAAACGTCTTGTCC.1_1	0.087575
Normal_Normal_Normal_ACCAAACGTGTGAATA.1_1	-0.101814
Normal_Normal_Normal_ACCAAACTCTTGCAAG.1_1	-0.208385
Normal_Normal_Normal_ACCAACAAGCGTTAGG.1_1	-9.977324
Normal_Normal_Normal_ACCAACAAGGATGAGA.1_1	0.104369
Normal_Normal_Normal_ACCAACAAGTTGAATG.1_1	-37.355888
Normal_Normal_Normal_ACCAACAAGTTGCGCC.1_1	-0.071721
Normal_Normal_Normal_ACCAACACACAAGTGG.1_1	-17.754778
Normal_Normal_Normal_ACCAACACAGCACACC.1_1	-0.01187
Normal_Normal_Normal_ACCAACAGTACGAGTG.1_1	-0.014861
Normal_Normal_Normal_ACCAACAGTACTAGCT.1_1	-0.119074
Normal_Normal_Normal_ACCAACAGTCGGTGAA.1_1	-0.043611
Normal_Normal_Normal_ACCAACAGTGCTCTCT.1_1	-0.074246
Normal_Normal_Normal_ACCAACATCACCGGGT.1_1	0.029533
Normal_Normal_Normal_ACCAACATCTTCCCGA.1_1	-0.017545
Normal_Normal_Normal_ACCACAAAGACTCATC.1_1	-0.048327
Normal_Normal_Normal_ACCACAAAGCTAGAGC.1_1	-0.069562
Normal_Normal_Normal_ACCACAACATCTTAGG.1_1	0.457835
Normal_Normal_Normal_ACCACAACATTCCTCG.1_1	-4.642942
Normal_Normal_Normal_ACCACAAGTAGAGGAA.1_1	-0.124486
Normal_Normal_Normal_ACCACAAGTCAAACGG.1_1	-0.673865
Normal_Normal_Normal_ACCACAAGTCATGGCC.1_1	0.014108
Normal_Normal_Normal_ACCACAAGTCGTTCAA.1_1	-0.127412
Normal_Normal_Normal_ACCACAAGTTCGTACA.1_1	-0.109347
Normal_Normal_Normal_ACCACAATCACAATGC.1_1	-3.331688
Normal_Normal_Normal_ACCACAATCCCGTGAG.1_1	-0.130114
Normal_Normal_Normal_ACCACAATCCGTCCTA.1_1	-0.042638
Normal_Normal_Normal_ACCATTTAGAGTTGTA.1_1	-0.322849
Normal_Normal_Normal_ACCATTTAGTAGGCCA.1_1	0.560834
Normal_Normal_Normal_ACCATTTAGTCCTGCG.1_1	-0.527387
Normal_Normal_Normal_ACCATTTAGTGACCTT.1_1	0.0009
Normal_Normal_Normal_ACCATTTCATGGCTAT.1_1	-0.040537
Normal_Normal_Normal_ACCATTTGTCAGATTC.1_1	-0.056778
Normal_Normal_Normal_ACCATTTGTCGCATTA.1_1	-1.049142
Normal_Normal_Normal_ACCATTTGTCTGTGCG.1_1	-4.891253
Normal_Normal_Normal_ACCATTTGTTCGAGCC.1_1	-0.007934
Normal_Normal_Normal_ACCATTTTCATAGGCT.1_1	0.253371
Normal_Normal_Normal_ACCATTTTCCGTGTCT.1_1	0.349337
Normal_Normal_Normal_ACCCAAAAGAGCTGCA.1_1	-3.225513
Normal_Normal_Normal_ACCCAAAAGCAACCAG.1_1	-2.077559
Normal_Normal_Normal_ACCCAAAAGCATTGTC.1_1	-0.12601
Normal_Normal_Normal_ACCCAAAAGTTGCGCC.1_1	-0.09102
Normal_Normal_Normal_ACCCAAACAGTCCGTG.1_1	0.351181
Normal_Normal_Normal_ACCCAAAGTACTCCCT.1_1	-0.260546
Normal_Normal_Normal_ACCCAAAGTAGGAAAG.1_1	-9.887678
Normal_Normal_Normal_ACCCTCAAGCCATGCC.1_1	-0.089787
Normal_Normal_Normal_ACCCTCAAGCGGTAGT.1_1	-0.037531
Normal_Normal_Normal_ACCCTCAAGCGTTAGG.1_1	-0.017368
Normal_Normal_Normal_ACCCTCACACGCACCA.1_1	-2.077559
Normal_Normal_Normal_ACCCTCAGTCGTACAT.1_1	-0.100601
Normal_Normal_Normal_ACCCTCATCAAATGCC.1_1	-0.201499
Normal_Normal_Normal_ACCCTCATCGCCTTTG.1_1	-0.120212
Normal_Normal_Normal_ACCCTCATCTACCAGA.1_1	-9.687443
Normal_Normal_Normal_ACCCTTGAGGAAAGAC.1_1	-0.016783
Normal_Normal_Normal_ACCCTTGAGTGGCGAT.1_1	0.21033
Normal_Normal_Normal_ACCCTTGCAACAGCTT.1_1	-0.030808
Normal_Normal_Normal_ACCCTTGGTAGGTGCA.1_1	-33.488979
Normal_Normal_Normal_ACCCTTGGTGACCGAA.1_1	0.184814
Normal_Normal_Normal_ACCCTTGGTTCGGACC.1_1	0.002859
Normal_Normal_Normal_ACCCTTGTCATAGCAC.1_1	-0.026127
Normal_Normal_Normal_ACCGTTCAGGTGCAGT.1_1	-0.005038
Normal_Normal_Normal_ACCGTTCAGTCAATCC.1_1	0.302252
Normal_Normal_Normal_ACCGTTCAGTCACTAC.1_1	-0.03292
Normal_Normal_Normal_ACCGTTCCACGGAAGT.1_1	-0.274508
Normal_Normal_Normal_ACCGTTCCAGCTCCTT.1_1	-1.372445
Normal_Normal_Normal_ACCGTTCGTATACAGA.1_1	-0.031604
Normal_Normal_Normal_ACCGTTCGTCAAATCC.1_1	-0.007705
Normal_Normal_Normal_ACCGTTCGTCACATTG.1_1	-40.044895
Normal_Normal_Normal_ACCGTTCGTTCACGAT.1_1	-0.019389
Normal_Normal_Normal_ACCGTTCTCGCGTGAC.1_1	-0.224404
Normal_Normal_Normal_ACCGTTCTCTACCAGA.1_1	-0.02415
Normal_Normal_Normal_ACCTACCAGCCTCACG.1_1	-34.800163
Normal_Normal_Normal_ACCTACCAGTATAGAC.1_1	-0.00768
Normal_Normal_Normal_ACCTACCCACAGAGCA.1_1	-2.058538
Normal_Normal_Normal_ACCTACCCACGCACCA.1_1	-1.049142
Normal_Normal_Normal_ACCTACCCATGCCGGT.1_1	-4.739293
Normal_Normal_Normal_ACCTACCGTCTGCGCA.1_1	-0.341872
Normal_Normal_Normal_ACCTACCGTGCCCACA.1_1	-0.040525
Normal_Normal_Normal_ACCTACCGTGGTCTGC.1_1	0.098079
Normal_Normal_Normal_ACCTACCTCAACCTTT.1_1	0.003749
Normal_Normal_Normal_ACCTACCTCCGAGTGC.1_1	0.17593
Normal_Normal_Normal_ACCTACCTCCGGACGT.1_1	0.090182
Normal_Normal_Normal_ACCTACCTCGGTCGAC.1_1	0.340825
Normal_Normal_Normal_ACCTACCTCTAACGGT.1_1	-7.265309
Normal_Normal_Normal_ACCTGAAAGCACACCC.1_1	-0.04319
Normal_Normal_Normal_ACCTGAAAGGATATAC.1_1	-0.297635
Normal_Normal_Normal_ACCTGAAAGGATATGT.1_1	0.097527
Normal_Normal_Normal_ACCTGAAAGTGGCAGT.1_1	0.067754
Normal_Normal_Normal_ACCTGAACAGAACTTC.1_1	-0.029897
Normal_Normal_Normal_ACCTGAAGTTCCACAA.1_1	-0.019389
Normal_Normal_Normal_ACCTGAAGTTCGGTCG.1_1	-0.049368
Normal_Normal_Normal_ACCTGAATCTTCCACG.1_1	-5.954125
Normal_Normal_Normal_ACCTGTCAGTGCCCGT.1_1	-21.688326
Normal_Normal_Normal_ACCTGTCCAACCACGC.1_1	0.002605
Normal_Normal_Normal_ACCTGTCCAACTCATG.1_1	-0.114311
Normal_Normal_Normal_ACCTGTCCAAGCCTGC.1_1	-57.090279
Normal_Normal_Normal_ACCTGTCCACTCCGAG.1_1	-0.130778
Normal_Normal_Normal_ACCTGTCCATCGCTCT.1_1	-0.118048
Normal_Normal_Normal_ACCTGTCTCACACCGG.1_1	-0.092687
Normal_Normal_Normal_ACCTGTCTCGTAACAC.1_1	-0.154834
Normal_Normal_Normal_ACCTGTCTCTTCTTCC.1_1	-0.111926
Normal_Normal_Normal_ACGATCAAGAAGTCAT.1_1	-0.014377
Normal_Normal_Normal_ACGATCAAGGTGAGCT.1_1	-5.954125
Normal_Normal_Normal_ACGATCAAGGTTACAA.1_1	-5.686991
Normal_Normal_Normal_ACGATCACAGCGAACA.1_1	-8.576492
Normal_Normal_Normal_ACGATCAGTACTAACC.1_1	-0.037865
Normal_Normal_Normal_ACGATCAGTAGGATAT.1_1	-0.074679
Normal_Normal_Normal_ACGATCAGTGAGACCA.1_1	-2.728281
Normal_Normal_Normal_ACGATCAGTGGTAACG.1_1	0.235644
Normal_Normal_Normal_ACGATCATCATAGACC.1_1	0.002259
Normal_Normal_Normal_ACGATCATCTCAGTCC.1_1	-0.164847
Normal_Normal_Normal_ACGATCATCTTCTTCC.1_1	-0.033854
Normal_Normal_Normal_ACGATGTAGTAGTCTC.1_1	-0.138214
Normal_Normal_Normal_ACGATGTCACACCTTC.1_1	-0.01656
Normal_Normal_Normal_ACGATGTCAGCACGAA.1_1	0.602116
Normal_Normal_Normal_ACGATGTCAGCTTCGG.1_1	-0.00202
Normal_Normal_Normal_ACGATGTCAGGACTTT.1_1	0.366826
Normal_Normal_Normal_ACGATGTCAGTTCTAG.1_1	-0.084417
Normal_Normal_Normal_ACGATGTCATCGTGGC.1_1	-3.649081
Normal_Normal_Normal_ACGATGTGTAGTGTGG.1_1	-0.050732
Normal_Normal_Normal_ACGATGTTCCTCACGT.1_1	-0.02415
Normal_Normal_Normal_ACGATGTTCTACTATC.1_1	-0.043621
Normal_Normal_Normal_ACGCACGAGAACGTGC.1_1	-0.02026
Normal_Normal_Normal_ACGCACGCACTCACTC.1_1	-1.049142
Normal_Normal_Normal_ACGCACGCAGATTTCG.1_1	-0.108613
Normal_Normal_Normal_ACGCACGGTACGACAG.1_1	-0.468542
Normal_Normal_Normal_ACGCACGGTCACTAGT.1_1	0.285619
Normal_Normal_Normal_ACGCACGGTGTCCCTT.1_1	-0.076833
Normal_Normal_Normal_ACGCACGTCTAGACAC.1_1	-0.150059
Normal_Normal_Normal_ACGCACGTCTGCCTGT.1_1	-9.122186
Normal_Normal_Normal_ACGGAAGAGAACAGGA.1_1	-0.014492
Normal_Normal_Normal_ACGGAAGAGTTGGAGC.1_1	-0.127412
Normal_Normal_Normal_ACGGAAGCATGCGGTC.1_1	0.082812
Normal_Normal_Normal_ACGGAAGGTCCAGCAC.1_1	0.241331
Normal_Normal_Normal_ACGGAAGGTGCGTGCT.1_1	-0.052149
Normal_Normal_Normal_ACGGAAGGTTCAGCTA.1_1	0.107543
Normal_Normal_Normal_ACGGGTCAGTCATCCA.1_1	0.082634
Normal_Normal_Normal_ACGGGTCCAAATAAGC.1_1	-0.055335
Normal_Normal_Normal_ACGGGTCCAGTGTGCC.1_1	-0.083927
Normal_Normal_Normal_ACGGGTCTCCCATTCG.1_1	-0.038605
Normal_Normal_Normal_ACGGTCGCACCTCTAC.1_1	-6.688078
Normal_Normal_Normal_ACGGTCGCAGACAAGC.1_1	-0.051498
Normal_Normal_Normal_ACGGTCGCAGCCATTA.1_1	0.266382
Normal_Normal_Normal_ACGGTCGGTAGCTAAA.1_1	0.438907
Normal_Normal_Normal_ACGGTCGGTTTGCCGG.1_1	0.176417
Normal_Normal_Normal_ACGGTCGTCCCTCTAG.1_1	-0.022629
Normal_Normal_Normal_ACGGTCGTCTCTCCGA.1_1	0.010094
Normal_Normal_Normal_ACGGTTAAGACGACGT.1_1	-0.110968
Normal_Normal_Normal_ACGGTTAAGAGTCCGA.1_1	-25.62188
Normal_Normal_Normal_ACGGTTAAGCAACTCT.1_1	-0.107009
Normal_Normal_Normal_ACGGTTAAGTCATGAA.1_1	-0.007934
Normal_Normal_Normal_ACGGTTAAGTGCGCTC.1_1	-7.581293
Normal_Normal_Normal_ACGGTTACACATATCG.1_1	-0.074532
Normal_Normal_Normal_ACGGTTAGTAGGAGGG.1_1	-0.028504
Normal_Normal_Normal_ACGGTTATCACAAGAA.1_1	-0.161486
Normal_Normal_Normal_ACGGTTATCCAGCAAT.1_1	-0.009881
Normal_Normal_Normal_ACGTAACAGTCACGCC.1_1	-2.077559
Normal_Normal_Normal_ACGTAACCACGATAGG.1_1	-42.667259
Normal_Normal_Normal_ACGTAACCACTCCTGT.1_1	0.13751
Normal_Normal_Normal_ACGTAACGTTCCAAAC.1_1	0.138713
Normal_Normal_Normal_ACGTAACGTTGGGCCT.1_1	-0.008714
Normal_Normal_Normal_ACGTAACTCGCGCCAA.1_1	-0.032919
Normal_Normal_Normal_ACGTACAAGAACCGCA.1_1	0.156418
Normal_Normal_Normal_ACGTACACAGCCCACA.1_1	-0.074368
Normal_Normal_Normal_ACGTACACATAATCCG.1_1	-0.071512
Normal_Normal_Normal_ACGTACAGTATGCTTG.1_1	-0.094242
Normal_Normal_Normal_ACGTACAGTCTATGAC.1_1	-54.467911
Normal_Normal_Normal_ACGTAGTAGATGCGAC.1_1	0.20033
Normal_Normal_Normal_ACGTAGTAGCAATAGT.1_1	-0.069811
Normal_Normal_Normal_ACGTAGTAGCTGCCAC.1_1	-205.253983
Normal_Normal_Normal_ACGTAGTAGGCAGGTT.1_1	-0.340827
Normal_Normal_Normal_ACGTAGTCAAGCGCTC.1_1	0.280666
Normal_Normal_Normal_ACGTAGTCAAGGTACG.1_1	-0.007934
Normal_Normal_Normal_ACGTAGTCACTAAACC.1_1	-12.510043
Normal_Normal_Normal_ACGTAGTCAGGAATAT.1_1	-36.11134
Normal_Normal_Normal_ACGTAGTCATAAGCAA.1_1	-0.019389
Normal_Normal_Normal_ACGTAGTGTACTCAAC.1_1	-0.026744
Normal_Normal_Normal_ACGTAGTGTGGTCAAG.1_1	-0.075204
Normal_Normal_Normal_ACGTAGTGTTAACCTG.1_1	-45.289627
Normal_Normal_Normal_ACGTCCTAGACTGTTC.1_1	-0.042967
Normal_Normal_Normal_ACGTCCTAGGTTCAGG.1_1	-0.008249
Normal_Normal_Normal_ACGTCCTCAACCCGCA.1_1	-43.978447
Normal_Normal_Normal_ACGTCCTCACTTCTCG.1_1	-0.069286
Normal_Normal_Normal_ACGTCCTCAGAGGCTA.1_1	-0.019389
Normal_Normal_Normal_ACGTCCTCATATCTCT.1_1	-0.659678
Normal_Normal_Normal_ACGTCCTGTGCAATAA.1_1	-1.436222
Normal_Normal_Normal_ACGTCCTGTTCATCTT.1_1	0.06371
Normal_Normal_Normal_ACGTCCTTCTGCACCT.1_1	0.005937
Normal_Normal_Normal_ACGTCCTTCTTCTCAA.1_1	-0.266018
Normal_Normal_Normal_ACGTTCCAGAGGATCC.1_1	-0.043114
Normal_Normal_Normal_ACGTTCCAGGAGGTTC.1_1	0.19356
Normal_Normal_Normal_ACGTTCCAGGTTCATC.1_1	-0.045511
Normal_Normal_Normal_ACGTTCCCACACCAGC.1_1	-9.887678
Normal_Normal_Normal_ACGTTCCCACCATATG.1_1	-1.582993
Normal_Normal_Normal_ACGTTCCCAGTGTACT.1_1	-5.323118
Normal_Normal_Normal_ACGTTCCCATAGCTGT.1_1	-0.048253
Normal_Normal_Normal_ACGTTCCTCGAGTACT.1_1	-6.834165
Normal_Normal_Normal_ACGTTCCTCGGATTAC.1_1	-0.067712
Normal_Normal_Normal_ACGTTCCTCGTGTTCC.1_1	-2.450309
Normal_Normal_Normal_ACGTTCCTCTCGGTCT.1_1	-0.010965
Normal_Normal_Normal_ACTACGAAGCGCTGAA.1_1	-0.008249
Normal_Normal_Normal_ACTACGAAGGCATCGA.1_1	-0.88068
Normal_Normal_Normal_ACTACGAAGGGAACAA.1_1	-42.667259
Normal_Normal_Normal_ACTACGAAGTGCTCAT.1_1	0.026915
Normal_Normal_Normal_ACTACGAGTATCTTCT.1_1	-9.887678
Normal_Normal_Normal_ACTACGAGTATGTCAC.1_1	-0.013082
Normal_Normal_Normal_ACTACGAGTCGAATGG.1_1	-0.179283
Normal_Normal_Normal_ACTACGATCTACGGGC.1_1	-67.579735
Normal_Normal_Normal_ACTATCTAGATCGCCC.1_1	-12.452559
Normal_Normal_Normal_ACTATCTAGGCACTCC.1_1	0.153893
Normal_Normal_Normal_ACTATCTAGTCTAGAA.1_1	-0.836497
Normal_Normal_Normal_ACTATCTCAGCTGAGA.1_1	-3.331688
Normal_Normal_Normal_ACTATCTGTGACTGAG.1_1	-0.11359
Normal_Normal_Normal_ACTATCTTCCACGTGG.1_1	0.048824
Normal_Normal_Normal_ACTATCTTCCCGAGTG.1_1	-9.916313
Normal_Normal_Normal_ACTATCTTCCCGATCT.1_1	-0.02098
Normal_Normal_Normal_ACTATCTTCGCAGTTA.1_1	0.165194
Normal_Normal_Normal_ACTATCTTCTCTGCCA.1_1	-43.978447
Normal_Normal_Normal_ACTATGGAGTGGTTGG.1_1	-0.084166
Normal_Normal_Normal_ACTATGGGTATTGGCT.1_1	-0.013899
Normal_Normal_Normal_ACTATGGGTGTAAATG.1_1	0.010324
Normal_Normal_Normal_ACTATGGTCCAACTAG.1_1	-0.121364
Normal_Normal_Normal_ACTATTCAGACATAAC.1_1	-2.250997
Normal_Normal_Normal_ACTATTCAGCGTGAAC.1_1	-0.036201
Normal_Normal_Normal_ACTATTCCAGCTGTGC.1_1	0.180563
Normal_Normal_Normal_ACTATTCGTATGGGAC.1_1	-0.049368
Normal_Normal_Normal_ACTATTCTCAAGCCAT.1_1	-0.215002
Normal_Normal_Normal_ACTATTCTCTGAGAAA.1_1	-0.015687
Normal_Normal_Normal_ACTATTCTCTGTCCGT.1_1	-0.013082
Normal_Normal_Normal_ACTCCCAAGCAGGCAT.1_1	-0.057769
Normal_Normal_Normal_ACTCCCAAGTGAGGTC.1_1	-0.073076
Normal_Normal_Normal_ACTCCCAAGTGCGCTC.1_1	-0.561338
Normal_Normal_Normal_ACTCCCACATGACGGA.1_1	-0.389802
Normal_Normal_Normal_ACTCCCATCATTGCTT.1_1	0.332184
Normal_Normal_Normal_ACTCCCATCCGCCTAT.1_1	0.723584
Normal_Normal_Normal_ACTCCCATCCTTTAGT.1_1	-0.017488
Normal_Normal_Normal_ACTCTCGAGACTCCGC.1_1	-13.059975
Normal_Normal_Normal_ACTCTCGAGTCACTAC.1_1	-0.008249
Normal_Normal_Normal_ACTCTCGCATAAGATG.1_1	-1.56844
Normal_Normal_Normal_ACTCTCGCATCTGTTT.1_1	0.113942
Normal_Normal_Normal_ACTCTCGTCCACAGGC.1_1	-0.341872
Normal_Normal_Normal_ACTCTCGTCCCTCATG.1_1	-0.043537
Normal_Normal_Normal_ACTCTCGTCGATCCCT.1_1	-1.700402
Normal_Normal_Normal_ACTCTCGTCGCAGATT.1_1	-0.127778
Normal_Normal_Normal_ACTGATGAGCTTTCTT.1_1	0.610739
Normal_Normal_Normal_ACTGATGAGGTCACTT.1_1	-0.014492
Normal_Normal_Normal_ACTGATGAGTGGATTA.1_1	-0.014211
Normal_Normal_Normal_ACTGATGCACAGCATT.1_1	-0.118184
Normal_Normal_Normal_ACTGATGCAGCGTACC.1_1	-0.019389
Normal_Normal_Normal_ACTGATGCATAGCACT.1_1	-0.106561
Normal_Normal_Normal_ACTGATGGTAGAATAC.1_1	-7.265309
Normal_Normal_Normal_ACTGATGGTCTCAGAT.1_1	-0.075819
Normal_Normal_Normal_ACTGCAAAGTACCATC.1_1	-0.008714
Normal_Normal_Normal_ACTGCAAAGTATGGCG.1_1	-0.075916
Normal_Normal_Normal_ACTGCAACATACAGAA.1_1	-0.416361
Normal_Normal_Normal_ACTGCAAGTCGAGATG.1_1	-0.046217
Normal_Normal_Normal_ACTGCAAGTCGCACGT.1_1	-8.576492
Normal_Normal_Normal_ACTGCAAGTGTACGCC.1_1	-0.26101
Normal_Normal_Normal_ACTGCAAGTTATGTGC.1_1	-0.038523
Normal_Normal_Normal_ACTGCAAGTTGTCTAG.1_1	-0.17183
Normal_Normal_Normal_ACTGCAATCAGCGTCG.1_1	-0.023759
Normal_Normal_Normal_ACTGTCCAGGACGGAG.1_1	-0.060726
Normal_Normal_Normal_ACTGTCCAGTTGCCCG.1_1	-75.446838
Normal_Normal_Normal_ACTGTCCAGTTTAGGA.1_1	-0.050598
Normal_Normal_Normal_ACTGTCCCACAATGAA.1_1	-0.084104
Normal_Normal_Normal_ACTGTCCCAGGCCCTA.1_1	-0.564862
Normal_Normal_Normal_ACTGTCCGTTCTGAGT.1_1	-4.548013
Normal_Normal_Normal_ACTGTCCTCACTGATG.1_1	0.136375
Normal_Normal_Normal_ACTGTCCTCGCTTAAG.1_1	-0.148691
Normal_Normal_Normal_ACTGTCCTCTGCTTTA.1_1	-1.049142
Normal_Normal_Normal_ACTGTGAAGGCACTCC.1_1	-42.667259
Normal_Normal_Normal_ACTGTGAAGGCGATAC.1_1	-0.014396
Normal_Normal_Normal_ACTGTGAAGTCGTTAC.1_1	-0.010013
Normal_Normal_Normal_ACTGTGACAAGAGTAT.1_1	-0.194232
Normal_Normal_Normal_ACTGTGACAATGAAAC.1_1	-2.69473
Normal_Normal_Normal_ACTGTGACAGAGCTAG.1_1	0.201398
Normal_Normal_Normal_ACTGTGAGTATCACCA.1_1	-0.007934
Normal_Normal_Normal_ACTGTGAGTTTACCAG.1_1	-0.187859
Normal_Normal_Normal_ACTGTGAGTTTGTTGG.1_1	-1.830907
Normal_Normal_Normal_ACTTAGGAGAATCTAG.1_1	-0.086011
Normal_Normal_Normal_ACTTAGGAGATAGCAT.1_1	0.040991
Normal_Normal_Normal_ACTTAGGCACAAACGG.1_1	-4.642942
Normal_Normal_Normal_ACTTAGGCACCGGCTA.1_1	-5.954125
Normal_Normal_Normal_ACTTAGGCATCCGCGA.1_1	-0.090152
Normal_Normal_Normal_ACTTAGGCATCTCAAG.1_1	-0.07594
Normal_Normal_Normal_ACTTAGGGTATCACCA.1_1	-0.433405
Normal_Normal_Normal_ACTTAGGGTTATGGTC.1_1	-2.684083
Normal_Normal_Normal_ACTTAGGGTTGTTGCA.1_1	-3.231581
Normal_Normal_Normal_ACTTAGGTCCCGTTCA.1_1	-0.066775
Normal_Normal_Normal_ACTTAGGTCGACACTA.1_1	-6.904842
Normal_Normal_Normal_ACTTAGGTCTCGTCAC.1_1	-0.0781
Normal_Normal_Normal_ACTTATCAGAGGGTGG.1_1	-0.608761
Normal_Normal_Normal_ACTTATCAGAGTACCG.1_1	-1.802988
Normal_Normal_Normal_ACTTATCAGCACCTGC.1_1	-0.144692
Normal_Normal_Normal_ACTTATCAGCAGTCTT.1_1	-0.043427
Normal_Normal_Normal_ACTTATCAGCTAGAAT.1_1	-0.094074
Normal_Normal_Normal_ACTTATCTCACGGTCG.1_1	-0.086703
Normal_Normal_Normal_ACTTATCTCAGACCTA.1_1	-34.800163
Normal_Normal_Normal_ACTTATCTCATTGCTT.1_1	-0.084112
Normal_Normal_Normal_ACTTATCTCCACGGAC.1_1	-43.978447
Normal_Normal_Normal_ACTTCCGAGCATGTTC.1_1	-0.136577
Normal_Normal_Normal_ACTTCCGAGTCAAGCG.1_1	-8.576492
Normal_Normal_Normal_ACTTCCGCAAGCACAG.1_1	-4.406915
Normal_Normal_Normal_ACTTCCGCACAAGCTT.1_1	-0.022685
Normal_Normal_Normal_ACTTCCGCAGAGGACT.1_1	-7.105313
Normal_Normal_Normal_ACTTCCGGTACAGCGA.1_1	-9.887678
Normal_Normal_Normal_ACTTCCGGTGACCGAA.1_1	-0.02462
Normal_Normal_Normal_ACTTCCGGTGCTGCAC.1_1	-2.821497
Normal_Normal_Normal_ACTTCGCAGATGTAGT.1_1	-0.341872
Normal_Normal_Normal_ACTTCGCAGCCGAACA.1_1	-63.88868
Normal_Normal_Normal_ACTTCGCAGCTTAAGA.1_1	-24.310698
Normal_Normal_Normal_ACTTCGCAGTGGCGAT.1_1	1.243115
Normal_Normal_Normal_ACTTCGCCACAACATC.1_1	-92.492241
Normal_Normal_Normal_ACTTCGCCAGGTTACT.1_1	0.063501
Normal_Normal_Normal_ACTTCGCCAGTCTGGC.1_1	-0.053773
Normal_Normal_Normal_ACTTCGCCATCCGAGC.1_1	-0.100388
Normal_Normal_Normal_ACTTCGCTCACCCTGT.1_1	-8.576492
Normal_Normal_Normal_ACTTCGCTCACGACTA.1_1	0.086308
Normal_Normal_Normal_ACTTCGCTCGCTAGCG.1_1	-0.079068
Normal_Normal_Normal_ACTTTCAAGCCAAGCA.1_1	0.291644
Normal_Normal_Normal_ACTTTCAAGGTAGCAC.1_1	-24.310698
Normal_Normal_Normal_ACTTTCAGTAGGACCA.1_1	-0.0533
Normal_Normal_Normal_ACTTTCATCACCTGTC.1_1	-0.052657
Normal_Normal_Normal_ACTTTCATCGATGGAG.1_1	-0.053232
Normal_Normal_Normal_ACTTTCATCTTCCTAA.1_1	-0.145245
Normal_Normal_Normal_ACTTTGTAGAAATTCG.1_1	0.142786
Normal_Normal_Normal_ACTTTGTAGACGGTCA.1_1	-0.030486
Normal_Normal_Normal_ACTTTGTCACTAGGCC.1_1	-0.075788
Normal_Normal_Normal_ACTTTGTCAGATCCAT.1_1	-13.821227
Normal_Normal_Normal_ACTTTGTCATTCACCC.1_1	0.111556
Normal_Normal_Normal_ACTTTGTGTACGACAG.1_1	-0.042975
Normal_Normal_Normal_ACTTTGTGTCGGCTAC.1_1	-0.042967
Normal_Normal_Normal_ACTTTGTGTCGTATTG.1_1	0.001576
Normal_Normal_Normal_ACTTTGTGTTATGACC.1_1	-0.634373
Normal_Normal_Normal_ACTTTGTGTTGTTTGG.1_1	-0.087325
Normal_Normal_Normal_ACTTTGTTCCCACAGG.1_1	-0.035454
Normal_Normal_Normal_ACTTTGTTCCTCGATC.1_1	-0.341872
Normal_Normal_Normal_ACTTTGTTCTCAACGA.1_1	-0.008249
Normal_Normal_Normal_ACTTTGTTCTGCGGCA.1_1	-0.042576
Normal_Normal_Normal_AGAAATGAGCTTTCTT.1_1	-0.083782
Normal_Normal_Normal_AGAAATGAGGAAGTGA.1_1	-0.05015
Normal_Normal_Normal_AGAAATGAGTAGACAT.1_1	-0.214787
Normal_Normal_Normal_AGAAATGCACGACGCT.1_1	-15.132411
Normal_Normal_Normal_AGAAATGCAGAGTTGG.1_1	-0.073605
Normal_Normal_Normal_AGAAATGCATCCGGTG.1_1	-0.04344
Normal_Normal_Normal_AGAAATGCATTATGCG.1_1	-0.070151
Normal_Normal_Normal_AGAAATGGTGAGATCG.1_1	-4.642942
Normal_Normal_Normal_AGAAATGTCGATTGAC.1_1	-3.987303
Normal_Normal_Normal_AGAAATGTCTAGTCAG.1_1	-0.031342
Normal_Normal_Normal_AGAAATGTCTCGGTAA.1_1	-5.954125
Normal_Normal_Normal_AGAAATGTCTTACGTT.1_1	-0.013912
Normal_Normal_Normal_AGAACAACAGGAGGTT.1_1	-33.488979
Normal_Normal_Normal_AGAACAACATAGCACT.1_1	3.927979
Normal_Normal_Normal_AGAACAACATTATGCG.1_1	0.130101
Normal_Normal_Normal_AGAACAAGTACAATAG.1_1	-0.019932
Normal_Normal_Normal_AGAACAAGTATGTCTG.1_1	-3.331688
Normal_Normal_Normal_AGAACAAGTTTGGAGG.1_1	-0.118535
Normal_Normal_Normal_AGAACCTAGAAGCTCG.1_1	-0.113182
Normal_Normal_Normal_AGAACCTAGACATCCT.1_1	0.024016
Normal_Normal_Normal_AGAACCTAGAGCCATG.1_1	-0.135551
Normal_Normal_Normal_AGAACCTAGATTAGTG.1_1	0.086015
Normal_Normal_Normal_AGAACCTCAAGAATGT.1_1	-0.108112
Normal_Normal_Normal_AGAACCTGTAAGCTCT.1_1	-0.310936
Normal_Normal_Normal_AGAACCTGTATCAAGA.1_1	-0.07732
Normal_Normal_Normal_AGAACCTTCACCCATC.1_1	-0.019389
Normal_Normal_Normal_AGAACCTTCACTGTCC.1_1	-0.019389
Normal_Normal_Normal_AGAACCTTCGAGTTGT.1_1	-0.042668
Normal_Normal_Normal_AGAACCTTCGGAGATG.1_1	-0.033711
Normal_Normal_Normal_AGAACCTTCTTCCCAG.1_1	-6.530243
Normal_Normal_Normal_AGAAGCGAGTATGCAA.1_1	-0.514012
Normal_Normal_Normal_AGAAGCGCACTTCATT.1_1	-0.037299
Normal_Normal_Normal_AGAAGCGCATGTCTAG.1_1	-1.509511
Normal_Normal_Normal_AGAAGCGTCCGCAGTG.1_1	-82.002762
Normal_Normal_Normal_AGAAGTACACAGTCAT.1_1	0.827741
Normal_Normal_Normal_AGAAGTACAGAGTCTT.1_1	-0.135937
Normal_Normal_Normal_AGAAGTACATCGGATT.1_1	-0.038221
Normal_Normal_Normal_AGAAGTACATGACCCG.1_1	-0.052959
Normal_Normal_Normal_AGAAGTATCTGCGATA.1_1	0.50952
Normal_Normal_Normal_AGACAAAAGGTACAGC.1_1	0.438264
Normal_Normal_Normal_AGACAAAAGTTACGTC.1_1	-0.045483
Normal_Normal_Normal_AGACAAACATAACGGG.1_1	-0.028504
Normal_Normal_Normal_AGACAAAGTCACCGCA.1_1	-42.667259
Normal_Normal_Normal_AGACAAATCGCGGACT.1_1	-0.069369
Normal_Normal_Normal_AGACACTAGAATTCAG.1_1	-0.127412
Normal_Normal_Normal_AGACACTAGTTGGCTT.1_1	-0.002948
Normal_Normal_Normal_AGACACTCATATCGGT.1_1	0.082797
Normal_Normal_Normal_AGACACTGTCGGAAAC.1_1	-0.067504
Normal_Normal_Normal_AGACACTGTGGTCCCA.1_1	-0.052325
Normal_Normal_Normal_AGACACTTCATTGCCC.1_1	-0.106721
Normal_Normal_Normal_AGACACTTCTGTCCCA.1_1	-0.251915
Normal_Normal_Normal_AGACAGGAGCCGATAG.1_1	-0.168754
Normal_Normal_Normal_AGACAGGAGTATGATG.1_1	-0.117989
Normal_Normal_Normal_AGACAGGCAAGTACCT.1_1	-4.647542
Normal_Normal_Normal_AGACAGGCACCGCTAG.1_1	-0.033854
Normal_Normal_Normal_AGACAGGTCCACGGAC.1_1	-0.100953
Normal_Normal_Normal_AGACAGGTCCCTTGTG.1_1	0.002949
Normal_Normal_Normal_AGACAGGTCTCTGACC.1_1	-1.819399
Normal_Normal_Normal_AGACCATAGCCATTCA.1_1	-0.07928
Normal_Normal_Normal_AGACCATCAATCGCAT.1_1	-8.143346
Normal_Normal_Normal_AGACCATCAGTTAGGG.1_1	-0.283524
Normal_Normal_Normal_AGACCATCATCCTAAG.1_1	-10.8742
Normal_Normal_Normal_AGACCATTCCCTCTAG.1_1	0.103253
Normal_Normal_Normal_AGACCATTCGAGCCAC.1_1	-0.065707
Normal_Normal_Normal_AGACCCGAGAGCAGAA.1_1	-0.032438
Normal_Normal_Normal_AGACCCGAGCCACTCG.1_1	-0.01267
Normal_Normal_Normal_AGACCCGAGTAATCCC.1_1	-0.028504
Normal_Normal_Normal_AGACCCGCAGCTTTGA.1_1	-0.015709
Normal_Normal_Normal_AGACCCGGTTATAGAG.1_1	0.158277
Normal_Normal_Normal_AGACCCGTCACTGCTC.1_1	-11.198861
Normal_Normal_Normal_AGACTCAAGATCGCCC.1_1	-0.064944
Normal_Normal_Normal_AGACTCACAACCAGAG.1_1	0.097765
Normal_Normal_Normal_AGACTCACAAGCGCAA.1_1	0.254506
Normal_Normal_Normal_AGACTCACAGGCTATT.1_1	-0.026744
Normal_Normal_Normal_AGACTCACATAGACTC.1_1	-0.089523
Normal_Normal_Normal_AGACTCAGTCAGTCGC.1_1	-12.510043
Normal_Normal_Normal_AGACTCAGTTGGCTAT.1_1	-0.039865
Normal_Normal_Normal_AGACTCATCCATACTT.1_1	-5.916118
Normal_Normal_Normal_AGACTCATCGATTGGT.1_1	-0.085751
Normal_Normal_Normal_AGAGAATAGGAACTCG.1_1	-5.954125
Normal_Normal_Normal_AGAGAATCAGAACCGA.1_1	-3.284742
Normal_Normal_Normal_AGAGAATCATCTGTTT.1_1	-53.156738
Normal_Normal_Normal_AGAGAATGTTCTCTAT.1_1	-7.265309
Normal_Normal_Normal_AGAGAATTCGCCTTTG.1_1	0.080945
Normal_Normal_Normal_AGAGAGCAGATCACCT.1_1	-0.078189
Normal_Normal_Normal_AGAGAGCAGCTGGCTC.1_1	-0.053103
Normal_Normal_Normal_AGAGAGCAGGATTTCC.1_1	-0.01534
Normal_Normal_Normal_AGAGAGCCAGTCTCTC.1_1	-0.055018
Normal_Normal_Normal_AGAGAGCCATGCCGCA.1_1	-4.642942
Normal_Normal_Normal_AGAGAGCGTAAGCAAT.1_1	-2.098758
Normal_Normal_Normal_AGAGAGCGTATTGACC.1_1	-0.049325
Normal_Normal_Normal_AGAGAGCGTGACTCGC.1_1	-0.042653
Normal_Normal_Normal_AGAGAGCGTGATGTAA.1_1	-0.143212
Normal_Normal_Normal_AGAGAGCTCACTCCGT.1_1	0.333616
Normal_Normal_Normal_AGAGAGCTCCACGGAC.1_1	-0.080773
Normal_Normal_Normal_AGAGAGCTCCCTTGGT.1_1	-0.055271
Normal_Normal_Normal_AGAGAGCTCTCACCCA.1_1	0.165631
Normal_Normal_Normal_AGAGCAGAGCTCTTCC.1_1	-0.026127
Normal_Normal_Normal_AGAGCAGAGTGGAATT.1_1	-0.228833
Normal_Normal_Normal_AGAGCAGCAATCGTCA.1_1	-1.79924
Normal_Normal_Normal_AGAGCAGGTAAGTAGT.1_1	-0.124446
Normal_Normal_Normal_AGAGCAGGTTGGCCGT.1_1	0.096723
Normal_Normal_Normal_AGAGCCCAGCTGACCC.1_1	-9.887678
Normal_Normal_Normal_AGAGCCCAGGCTCTAT.1_1	-34.800163
Normal_Normal_Normal_AGAGCCCAGTAATACG.1_1	-0.011211
Normal_Normal_Normal_AGAGCCCCATGACTAC.1_1	-57.090279
Normal_Normal_Normal_AGAGCCCCATGTACGT.1_1	-5.954125
Normal_Normal_Normal_AGAGCCCTCAGGAAAT.1_1	-0.436932
Normal_Normal_Normal_AGAGCCCTCTGCTAGA.1_1	-0.101618
Normal_Normal_Normal_AGAGCCCTCTGTAACG.1_1	0.329083
Normal_Normal_Normal_AGATAGAAGCTGGTGA.1_1	-1.234695
Normal_Normal_Normal_AGATAGACACGACCTG.1_1	-0.059618
Normal_Normal_Normal_AGATAGAGTCTTTCTA.1_1	0.032824
Normal_Normal_Normal_AGATAGAGTTCTCAGA.1_1	-9.746424
Normal_Normal_Normal_AGATAGATCCGAAATC.1_1	-0.07232
Normal_Normal_Normal_AGATAGATCTGCCCTA.1_1	-0.013901
Normal_Normal_Normal_AGATCCAAGGATATGT.1_1	-22.99951
Normal_Normal_Normal_AGATCCACAGACCAAG.1_1	-0.1293
Normal_Normal_Normal_AGATCCACATAACAGA.1_1	-0.02026
Normal_Normal_Normal_AGATCCACATCGATGT.1_1	-6.514669
Normal_Normal_Normal_AGATCCAGTAGGTCAG.1_1	-0.019389
Normal_Normal_Normal_AGATCCAGTATCAGGG.1_1	-0.734722
Normal_Normal_Normal_AGATCCATCATAGAGA.1_1	0.228073
Normal_Normal_Normal_AGATCCATCCGAGAAG.1_1	-0.108103
Normal_Normal_Normal_AGATCCATCTACCACC.1_1	0.003486
Normal_Normal_Normal_AGATCGTCATTCAGGT.1_1	-0.06596
Normal_Normal_Normal_AGATCGTGTATAGGGC.1_1	-0.031289
Normal_Normal_Normal_AGATCGTGTCAAGCGA.1_1	-0.051413
Normal_Normal_Normal_AGATCGTGTCCAGCGT.1_1	-0.069873
Normal_Normal_Normal_AGATCGTGTTGGAGGT.1_1	-0.622075
Normal_Normal_Normal_AGATCGTTCACTGAAC.1_1	-8.240112
Normal_Normal_Normal_AGATCGTTCCGACGGT.1_1	-0.080276
Normal_Normal_Normal_AGATGAAAGAAGCTCG.1_1	-0.080033
Normal_Normal_Normal_AGATGAAAGAAGTCAT.1_1	-2.614102
Normal_Normal_Normal_AGATGAAAGGATGGCT.1_1	-12.797082
Normal_Normal_Normal_AGATGAAAGTTGTCAC.1_1	-0.082646
Normal_Normal_Normal_AGATGAACAACAAGTA.1_1	-1.049142
Normal_Normal_Normal_AGATGAAGTTGGGTAG.1_1	0.090876
Normal_Normal_Normal_AGATGAATCCAGTTCC.1_1	0.209775
Normal_Normal_Normal_AGATGAATCCATTGGA.1_1	-0.091564
Normal_Normal_Normal_AGATGCTCAGCGAACA.1_1	-0.004224
Normal_Normal_Normal_AGATGCTCAGCTGTAT.1_1	-79.380394
Normal_Normal_Normal_AGATGCTCAGTTGGTT.1_1	0.295045
Normal_Normal_Normal_AGATGCTCATGCAGCC.1_1	-0.088217
Normal_Normal_Normal_AGATGCTCATGGCCAC.1_1	-0.046496
Normal_Normal_Normal_AGATGCTGTGCCCACA.1_1	-0.016783
Normal_Normal_Normal_AGATGCTGTGGCCACT.1_1	0.00931
Normal_Normal_Normal_AGATGCTTCTATCACT.1_1	-3.564803
Normal_Normal_Normal_AGCATCAAGAGGTATT.1_1	-0.125951
Normal_Normal_Normal_AGCATCACAATTAGGA.1_1	0.205631
Normal_Normal_Normal_AGCATCACACTAGGTT.1_1	-0.440161
Normal_Normal_Normal_AGCATCACAGTCGGAA.1_1	-5.954125
Normal_Normal_Normal_AGCATCAGTATCACCA.1_1	-0.259415
Normal_Normal_Normal_AGCATCAGTATCGAAA.1_1	-4.642942
Normal_Normal_Normal_AGCATCAGTCTTTATC.1_1	-0.028504
Normal_Normal_Normal_AGCATCAGTGTACGCC.1_1	-0.12833
Normal_Normal_Normal_AGCATCAGTGTGTGGA.1_1	-0.132788
Normal_Normal_Normal_AGCATCAGTTAGGACG.1_1	-0.109048
Normal_Normal_Normal_AGCATCAGTTCCACAA.1_1	-0.054764
Normal_Normal_Normal_AGCATCAGTTGGTACT.1_1	-0.385842
Normal_Normal_Normal_AGCATCATCACTTGGA.1_1	-0.061153
Normal_Normal_Normal_AGCCAATAGCACGATG.1_1	0.203266
Normal_Normal_Normal_AGCCAATTCACACGAT.1_1	0.337643
Normal_Normal_Normal_AGCCAATTCTGAACGT.1_1	-0.132661
Normal_Normal_Normal_AGCCACGAGAATAACC.1_1	-0.035138
Normal_Normal_Normal_AGCCACGAGGATTTAG.1_1	0.230481
Normal_Normal_Normal_AGCCACGAGTTCGCAT.1_1	0.020652
Normal_Normal_Normal_AGCCACGCAAGCCATT.1_1	-0.082226
Normal_Normal_Normal_AGCCACGCAAGGACAC.1_1	-0.072713
Normal_Normal_Normal_AGCCACGCAATACCTG.1_1	-0.027187
Normal_Normal_Normal_AGCCACGCAATGTCTG.1_1	0.071474
Normal_Normal_Normal_AGCCACGTCCGGACGT.1_1	-0.041557
Normal_Normal_Normal_AGCCACGTCGCCATAA.1_1	-0.133776
Normal_Normal_Normal_AGCCAGCAGAGTACCG.1_1	-8.56384
Normal_Normal_Normal_AGCCAGCAGCACCGAA.1_1	-0.068584
Normal_Normal_Normal_AGCCAGCAGTCAATCC.1_1	0.111668
Normal_Normal_Normal_AGCCAGCAGTGGCCTC.1_1	-0.134089
Normal_Normal_Normal_AGCCAGCCACTAGGTT.1_1	0.025755
Normal_Normal_Normal_AGCCAGCCAGCTGCCA.1_1	-0.023904
Normal_Normal_Normal_AGCCAGCGTCCTTAAG.1_1	-0.007934
Normal_Normal_Normal_AGCCAGCGTCTTTCTA.1_1	-0.049171
Normal_Normal_Normal_AGCCAGCGTTGCTCAA.1_1	-13.821227
Normal_Normal_Normal_AGCCAGCTCCCTCAAC.1_1	0.095351
Normal_Normal_Normal_AGCCAGCTCGCGCCAA.1_1	0.292889
Normal_Normal_Normal_AGCCAGCTCTCGTCGT.1_1	9.420132
Normal_Normal_Normal_AGCCAGCTCTGTCGCT.1_1	-0.023429
Normal_Normal_Normal_AGCCAGCTCTTAAGGC.1_1	-0.007934
Normal_Normal_Normal_AGCGATTAGGCAGGTT.1_1	0.518987
Normal_Normal_Normal_AGCGATTCAAGCAATA.1_1	-0.108899
Normal_Normal_Normal_AGCGATTCAATGGCAG.1_1	-1.247417
Normal_Normal_Normal_AGCGATTCACCCTGTT.1_1	-114.782333
Normal_Normal_Normal_AGCGATTCAGCGAACA.1_1	-0.145192
Normal_Normal_Normal_AGCGATTGTCGCTGCA.1_1	-0.291214
Normal_Normal_Normal_AGCGCCAAGAAGCTGC.1_1	-0.008249
Normal_Normal_Normal_AGCGCCACACCTTCGT.1_1	-1.70382
Normal_Normal_Normal_AGCGCCAGTCAGGCAA.1_1	-0.016783
Normal_Normal_Normal_AGCGCCATCATACGGT.1_1	0.020515
Normal_Normal_Normal_AGCGCCATCCAACACA.1_1	-22.99951
Normal_Normal_Normal_AGCGCCATCCATCTGC.1_1	-0.048056
Normal_Normal_Normal_AGCGCCATCCTAGCGG.1_1	-0.002065
Normal_Normal_Normal_AGCGCCATCCTCTCGA.1_1	-0.007715
Normal_Normal_Normal_AGCGCTGAGCGAATGC.1_1	-0.038523
Normal_Normal_Normal_AGCGCTGCATGACAAA.1_1	-0.013901
Normal_Normal_Normal_AGCGCTGGTGGATCAG.1_1	-9.887678
Normal_Normal_Normal_AGCGCTGGTTGCAACT.1_1	-0.002188
Normal_Normal_Normal_AGCGCTGTCCTAGAGT.1_1	-0.044267
Normal_Normal_Normal_AGCGCTGTCTTGCGCT.1_1	-0.188948
Normal_Normal_Normal_AGCGTATAGCGACCCT.1_1	-0.045938
Normal_Normal_Normal_AGCGTATCAAGCGCAA.1_1	-0.027089
Normal_Normal_Normal_AGCGTATCAATTCGTG.1_1	-0.013082
Normal_Normal_Normal_AGCGTATCACACGGAA.1_1	-0.008714
Normal_Normal_Normal_AGCGTATCACGGTCTG.1_1	-0.115204
Normal_Normal_Normal_AGCGTATCACTGTGTA.1_1	-0.019389
Normal_Normal_Normal_AGCGTCGCAAGCTCTA.1_1	-17.754778
Normal_Normal_Normal_AGCGTCGCAATTGCAC.1_1	-0.100739
Normal_Normal_Normal_AGCGTCGCATGGCGCT.1_1	-2.077559
Normal_Normal_Normal_AGCGTCGGTCTGTCCT.1_1	0.219784
Normal_Normal_Normal_AGCTACAAGATACCAA.1_1	-0.02954
Normal_Normal_Normal_AGCTACAAGCGGGTTA.1_1	-196.075745
Normal_Normal_Normal_AGCTACAAGGATGGCT.1_1	-0.008714
Normal_Normal_Normal_AGCTACAAGTGGGAAA.1_1	1.369472
Normal_Normal_Normal_AGCTACACAAAGACTA.1_1	-0.03495
Normal_Normal_Normal_AGCTACACAGGTATGG.1_1	-0.112475
Normal_Normal_Normal_AGCTACAGTGTTATCG.1_1	-0.754436
Normal_Normal_Normal_AGCTCAAAGATACGAT.1_1	0.332433
Normal_Normal_Normal_AGCTCAAAGCTAAATG.1_1	-4.352983
Normal_Normal_Normal_AGCTCAAAGTAGGAAG.1_1	-0.762769
Normal_Normal_Normal_AGCTCAACATATGCGT.1_1	0.034892
Normal_Normal_Normal_AGCTCAAGTGGGCTTC.1_1	-0.046071
Normal_Normal_Normal_AGCTTCCAGCGATGAC.1_1	-0.052812
Normal_Normal_Normal_AGCTTCCAGGGCCCTT.1_1	-20.377148
Normal_Normal_Normal_AGCTTCCAGGTTAAAC.1_1	-12.510043
Normal_Normal_Normal_AGCTTCCAGTTGCCTA.1_1	-0.122328
Normal_Normal_Normal_AGCTTCCCAACCAGAG.1_1	-0.008714
Normal_Normal_Normal_AGCTTCCCACATTACG.1_1	-8.576492
Normal_Normal_Normal_AGCTTCCCAGGCCCTA.1_1	-3.492242
Normal_Normal_Normal_AGCTTCCCATGATAGA.1_1	-0.115673
Normal_Normal_Normal_AGCTTCCCATGCGGTC.1_1	-0.341872
Normal_Normal_Normal_AGCTTCCGTTAGTTCG.1_1	-9.887678
Normal_Normal_Normal_AGCTTCCGTTGTTTGG.1_1	-0.037614
Normal_Normal_Normal_AGCTTCCTCGTCCTTG.1_1	0.477995
Normal_Normal_Normal_AGCTTCCTCTATCGGA.1_1	0.703402
Normal_Normal_Normal_AGGAAATCAAACGTGG.1_1	0.001365
Normal_Normal_Normal_AGGAAATCACTTGGCG.1_1	-0.010013
Normal_Normal_Normal_AGGAAATCAGGTAGTG.1_1	-0.053823
Normal_Normal_Normal_AGGAATAAGAGCATAT.1_1	-0.047325
Normal_Normal_Normal_AGGAATAAGATCCCAT.1_1	1.939822
Normal_Normal_Normal_AGGAATAAGATGAAGG.1_1	-0.634373
Normal_Normal_Normal_AGGAATAAGGCTAGCA.1_1	-0.114495
Normal_Normal_Normal_AGGAATAAGTACCATC.1_1	0.088708
Normal_Normal_Normal_AGGAATAAGTGGTTGG.1_1	-0.761124
Normal_Normal_Normal_AGGAATACAAGGTCGA.1_1	-0.121791
Normal_Normal_Normal_AGGAATACAATCCTTT.1_1	0.305977
Normal_Normal_Normal_AGGAATACATCGATAC.1_1	-25.62188
Normal_Normal_Normal_AGGAATAGTCCTGTTC.1_1	-0.07286
Normal_Normal_Normal_AGGAATAGTGTGCTTA.1_1	-0.083888
Normal_Normal_Normal_AGGAATAGTTTCACTT.1_1	-0.112697
Normal_Normal_Normal_AGGAATATCCGGGACT.1_1	-16.225702
Normal_Normal_Normal_AGGACGAAGAGGTCGT.1_1	0.012781
Normal_Normal_Normal_AGGACGAAGATTTGCC.1_1	-9.086917
Normal_Normal_Normal_AGGACGAAGGTATTGA.1_1	-5.97562
Normal_Normal_Normal_AGGACGAAGTTCGGTT.1_1	-0.019389
Normal_Normal_Normal_AGGACGACAAGGACAC.1_1	-0.309659
Normal_Normal_Normal_AGGACGACATAATCGC.1_1	0.024479
Normal_Normal_Normal_AGGACGATCCCGTTCA.1_1	-0.120293
Normal_Normal_Normal_AGGACTTAGGTCGCCT.1_1	0.073653
Normal_Normal_Normal_AGGACTTCAAGTACCT.1_1	-0.017991
Normal_Normal_Normal_AGGACTTCATCCCGTT.1_1	-0.017991
Normal_Normal_Normal_AGGACTTCATGTTTGG.1_1	-9.608792
Normal_Normal_Normal_AGGACTTGTAGGAAAG.1_1	-0.023773
Normal_Normal_Normal_AGGACTTGTCCCGCAA.1_1	-0.153998
Normal_Normal_Normal_AGGACTTTCAAGCCAT.1_1	-10.446666
Normal_Normal_Normal_AGGACTTTCACTGATG.1_1	-0.016952
Normal_Normal_Normal_AGGACTTTCATACGAC.1_1	0.245027
Normal_Normal_Normal_AGGACTTTCGCTGACG.1_1	-0.433405
Normal_Normal_Normal_AGGACTTTCTAGGCAT.1_1	-0.017545
Normal_Normal_Normal_AGGAGGTAGTTTGAGA.1_1	-0.033151
Normal_Normal_Normal_AGGAGGTCAATTGCCA.1_1	-1.051809
Normal_Normal_Normal_AGGAGGTCAGCTACAT.1_1	0.009965
Normal_Normal_Normal_AGGAGGTGTATACCTG.1_1	-0.056363
Normal_Normal_Normal_AGGAGGTGTGGCTTGC.1_1	-0.112135
Normal_Normal_Normal_AGGAGGTTCAAACTGC.1_1	-0.084838
Normal_Normal_Normal_AGGAGGTTCAGCAATC.1_1	-0.04993
Normal_Normal_Normal_AGGATAAAGTACTCGT.1_1	-0.032418
Normal_Normal_Normal_AGGATAACAATGTGGG.1_1	-0.059525
Normal_Normal_Normal_AGGATAACACCAACAT.1_1	-0.031872
Normal_Normal_Normal_AGGATAACACTGGACC.1_1	0.139082
Normal_Normal_Normal_AGGATAACACTTACAG.1_1	-0.000413
Normal_Normal_Normal_AGGATAACAGCGAACA.1_1	-0.123042
Normal_Normal_Normal_AGGATAAGTGGGTTGA.1_1	0.078666
Normal_Normal_Normal_AGGATAAGTTTACGTG.1_1	-0.048555
Normal_Normal_Normal_AGGATAATCCCGGTAG.1_1	-0.007934
Normal_Normal_Normal_AGGATAATCGGAGCAA.1_1	-1.570011
Normal_Normal_Normal_AGGATCTAGGCTTAGG.1_1	-0.851423
Normal_Normal_Normal_AGGATCTCAATGCAGG.1_1	-0.260467
Normal_Normal_Normal_AGGATCTCACACTGGC.1_1	-0.074313
Normal_Normal_Normal_AGGATCTCATTGGCAT.1_1	0.000736
Normal_Normal_Normal_AGGATCTGTCAGGCAA.1_1	-0.029348
Normal_Normal_Normal_AGGATCTGTGGTCTCG.1_1	-0.045806
Normal_Normal_Normal_AGGATCTGTTCAAGGG.1_1	-0.063265
Normal_Normal_Normal_AGGATCTTCAATCCGA.1_1	-0.043757
Normal_Normal_Normal_AGGATCTTCTTTGATC.1_1	-1.049142
Normal_Normal_Normal_AGGCATTCAAATGATG.1_1	0.435145
Normal_Normal_Normal_AGGCATTCAATTAGGA.1_1	0.916527
Normal_Normal_Normal_AGGCATTCACATGACT.1_1	-0.061054
Normal_Normal_Normal_AGGCATTGTTCTTGTT.1_1	-0.117186
Normal_Normal_Normal_AGGCATTTCTCGCAGG.1_1	0.181809
Normal_Normal_Normal_AGGCATTTCTTGGATG.1_1	2.027893
Normal_Normal_Normal_AGGCCACAGGGCAGTT.1_1	-7.265309
Normal_Normal_Normal_AGGCCACCAAATTGGA.1_1	-0.105683
Normal_Normal_Normal_AGGCCACCACCAAAGG.1_1	0.135853
Normal_Normal_Normal_AGGCCACCACCCAATA.1_1	-0.023579
Normal_Normal_Normal_AGGCCACCAGGTCCGT.1_1	-0.081306
Normal_Normal_Normal_AGGCCACGTAGTTACC.1_1	-0.008443
Normal_Normal_Normal_AGGCCACGTCCCGGTA.1_1	-0.062068
Normal_Normal_Normal_AGGCCACGTTTCGTTT.1_1	-3.331688
Normal_Normal_Normal_AGGCTGCAGAGTGACC.1_1	-0.066485
Normal_Normal_Normal_AGGCTGCAGGTGCTGA.1_1	-0.008714
Normal_Normal_Normal_AGGCTGCAGTTCATGC.1_1	-0.029429
Normal_Normal_Normal_AGGCTGCCAACTGCCG.1_1	-0.013066
Normal_Normal_Normal_AGGCTGCCACAACCGC.1_1	-0.043757
Normal_Normal_Normal_AGGCTGCCACGAGAAC.1_1	-25.62188
Normal_Normal_Normal_AGGCTGCCAGGCGAAT.1_1	0.556115
Normal_Normal_Normal_AGGCTGCCAGTCGGTC.1_1	0.508991
Normal_Normal_Normal_AGGCTGCCATCGCTGG.1_1	-0.138387
Normal_Normal_Normal_AGGCTGCTCAAACCCA.1_1	0.833845
Normal_Normal_Normal_AGGGAGTAGAGCATTA.1_1	-34.800163
Normal_Normal_Normal_AGGGAGTAGCACGATG.1_1	-9.497074
Normal_Normal_Normal_AGGGAGTCATCGCTGG.1_1	-0.082404
Normal_Normal_Normal_AGGGAGTGTCGAACGA.1_1	-0.075117
Normal_Normal_Normal_AGGGAGTTCCTAGCCT.1_1	-0.128962
Normal_Normal_Normal_AGGGAGTTCGGTAGAG.1_1	-1.875657
Normal_Normal_Normal_AGGGAGTTCTGAATGC.1_1	0.619352
Normal_Normal_Normal_AGGGAGTTCTTCGCTG.1_1	-0.058351
Normal_Normal_Normal_AGGGCCTGTACCATAC.1_1	0.179784
Normal_Normal_Normal_AGGGCCTGTCAGTTTG.1_1	-0.076825
Normal_Normal_Normal_AGGGCCTGTTAGGAGC.1_1	-0.034954
Normal_Normal_Normal_AGGGCCTTCAACACGT.1_1	-61.02383
Normal_Normal_Normal_AGGGCCTTCGAACTCA.1_1	-3.331688
Normal_Normal_Normal_AGGGCTCAGCGTCGAA.1_1	-0.045492
Normal_Normal_Normal_AGGGCTCCAATTCGTG.1_1	0.158513
Normal_Normal_Normal_AGGGCTCGTCCATCTC.1_1	-0.019389
Normal_Normal_Normal_AGGGCTCGTCTTGCGG.1_1	-0.146645
Normal_Normal_Normal_AGGGCTCTCCGCTTAC.1_1	0.005985
Normal_Normal_Normal_AGGGTCCAGACGTCCC.1_1	-0.008714
Normal_Normal_Normal_AGGGTCCAGTAGCTCT.1_1	-47.911995
Normal_Normal_Normal_AGGGTCCAGTAGGGTC.1_1	0.132024
Normal_Normal_Normal_AGGGTCCGTCACTCTC.1_1	-0.003124
Normal_Normal_Normal_AGGGTCCTCTAGCCAA.1_1	0.150869
Normal_Normal_Normal_AGGGTGAAGAAACCCG.1_1	-0.063017
Normal_Normal_Normal_AGGGTGAAGACTTCGT.1_1	-0.080098
Normal_Normal_Normal_AGGGTGAAGATGCTTC.1_1	-0.040574
Normal_Normal_Normal_AGGGTGAAGGATACAT.1_1	-0.260982
Normal_Normal_Normal_AGGGTGACACCAGACC.1_1	-0.01672
Normal_Normal_Normal_AGGGTGAGTCGCGGTT.1_1	-0.107363
Normal_Normal_Normal_AGGGTGAGTTAAGGAT.1_1	0.075778
Normal_Normal_Normal_AGGGTGATCCGCTGTT.1_1	-0.03253
Normal_Normal_Normal_AGGGTTTAGACTCAAA.1_1	-0.123739
Normal_Normal_Normal_AGGGTTTAGATCGCTT.1_1	-0.0239
Normal_Normal_Normal_AGGGTTTAGCTAGATA.1_1	-0.076126
Normal_Normal_Normal_AGGGTTTCAATTGAAG.1_1	0.517035
Normal_Normal_Normal_AGGGTTTCAGCCCAGT.1_1	-0.02026
Normal_Normal_Normal_AGGGTTTCAGGCGATA.1_1	-0.219175
Normal_Normal_Normal_AGGGTTTCATATGAAG.1_1	-0.052445
Normal_Normal_Normal_AGGGTTTGTACAAACA.1_1	-16.443594
Normal_Normal_Normal_AGGGTTTGTATGACAA.1_1	-0.019076
Normal_Normal_Normal_AGGGTTTGTTCGAACT.1_1	0.199833
Normal_Normal_Normal_AGGTAGGAGACGATAT.1_1	-0.418408
Normal_Normal_Normal_AGGTAGGAGCCTGGAA.1_1	-64.95739
Normal_Normal_Normal_AGGTAGGAGTACAGAT.1_1	-0.092624
Normal_Normal_Normal_AGGTAGGCAATTCTCT.1_1	-0.062766
Normal_Normal_Normal_AGGTAGGGTTAGAGTA.1_1	-0.074677
Normal_Normal_Normal_AGGTCATCAGTATACC.1_1	-0.036864
Normal_Normal_Normal_AGGTCATCATTGCTTT.1_1	-0.017545
Normal_Normal_Normal_AGGTCATGTCGGCACT.1_1	-0.063619
Normal_Normal_Normal_AGGTCATGTCTGCCTT.1_1	-0.059979
Normal_Normal_Normal_AGGTCATGTTTACTGG.1_1	-0.254267
Normal_Normal_Normal_AGGTCATTCCAATGCA.1_1	-0.068315
Normal_Normal_Normal_AGGTCATTCCTCCACA.1_1	0.709091
Normal_Normal_Normal_AGGTCATTCGGCTCTT.1_1	-0.001972
Normal_Normal_Normal_AGGTCTAAGATGGCGT.1_1	-0.014492
Normal_Normal_Normal_AGGTCTAAGTGCAAAT.1_1	0.223567
Normal_Normal_Normal_AGGTCTACACTTTATC.1_1	-6.205707
Normal_Normal_Normal_AGGTCTACAGCTCCTT.1_1	-0.104027
Normal_Normal_Normal_AGGTCTAGTCTCACGG.1_1	-0.019311
Normal_Normal_Normal_AGGTCTATCACCTGGG.1_1	-9.887678
Normal_Normal_Normal_AGGTCTATCATCGCAA.1_1	0.003037
Normal_Normal_Normal_AGGTCTATCCATCTGC.1_1	-13.736626
Normal_Normal_Normal_AGGTCTATCCGTAGGC.1_1	-0.031604
Normal_Normal_Normal_AGGTCTATCCTTCGAC.1_1	0.087657
Normal_Normal_Normal_AGGTCTATCTCTGCTG.1_1	-8.576492
Normal_Normal_Normal_AGGTGTTAGCTAAGTA.1_1	-0.152137
Normal_Normal_Normal_AGGTGTTAGTAGCTCT.1_1	-0.581866
Normal_Normal_Normal_AGGTGTTCAATGAAAC.1_1	-5.954125
Normal_Normal_Normal_AGGTGTTCACAAATCC.1_1	0.096697
Normal_Normal_Normal_AGGTGTTCACCTGCTT.1_1	0.040833
Normal_Normal_Normal_AGGTGTTCATAACGGG.1_1	-0.128505
Normal_Normal_Normal_AGGTGTTCATCAGCTA.1_1	-0.0243
Normal_Normal_Normal_AGGTGTTGTGCCTGAC.1_1	-0.07928
Normal_Normal_Normal_AGGTTACAGTGCCAGA.1_1	-0.088744
Normal_Normal_Normal_AGGTTACAGTGTTGAA.1_1	-0.01672
Normal_Normal_Normal_AGGTTACCACTAAACC.1_1	0.116876
Normal_Normal_Normal_AGGTTACCAGCCGGTT.1_1	-80.691574
Normal_Normal_Normal_AGGTTACTCCTTATAC.1_1	-1.388445
Normal_Normal_Normal_AGGTTACTCTACTTCA.1_1	-0.098352
Normal_Normal_Normal_AGGTTACTCTTGGGCG.1_1	-0.020892
Normal_Normal_Normal_AGGTTGTGTGAACGGT.1_1	-2.077559
Normal_Normal_Normal_AGGTTGTTCAATCTCT.1_1	-0.007934
Normal_Normal_Normal_AGGTTGTTCCGGGACT.1_1	-0.016599
Normal_Normal_Normal_AGGTTGTTCCTAGCGG.1_1	-15.132411
Normal_Normal_Normal_AGGTTGTTCGCAGATT.1_1	-0.032238
Normal_Normal_Normal_AGGTTGTTCTGAGGTT.1_1	-0.08452
Normal_Normal_Normal_AGTAACCAGAACGCGT.1_1	-0.149721
Normal_Normal_Normal_AGTAACCAGAAGTCCG.1_1	-0.024889
Normal_Normal_Normal_AGTAACCAGACACACG.1_1	-0.037165
Normal_Normal_Normal_AGTAACCAGGCACGAT.1_1	-0.568327
Normal_Normal_Normal_AGTAACCGTAGGTCAG.1_1	-0.13848
Normal_Normal_Normal_AGTAACCGTTTGGGTT.1_1	-0.049654
Normal_Normal_Normal_AGTAACCTCATACAGC.1_1	-0.247351
Normal_Normal_Normal_AGTAACCTCCAAGCCG.1_1	-0.047229
Normal_Normal_Normal_AGTAACCTCCCGTTCA.1_1	0.106053
Normal_Normal_Normal_AGTAACCTCTCATGCC.1_1	-173.785599
Normal_Normal_Normal_AGTAACCTCTTCACGC.1_1	-0.078293
Normal_Normal_Normal_AGTACCAAGATACCAA.1_1	-0.799001
Normal_Normal_Normal_AGTACCAAGCTCTATG.1_1	0.084876
Normal_Normal_Normal_AGTACCACACTAAACC.1_1	-0.019389
Normal_Normal_Normal_AGTACCACAGGGTTGA.1_1	-0.110242
Normal_Normal_Normal_AGTACCAGTACGGATG.1_1	-9.349311
Normal_Normal_Normal_AGTACCAGTACGGTTT.1_1	-1.287692
Normal_Normal_Normal_AGTACCAGTCCTGTCT.1_1	-0.043136
Normal_Normal_Normal_AGTACCAGTTTGATCG.1_1	-0.008249
Normal_Normal_Normal_AGTACCATCATTGCCC.1_1	-0.046496
Normal_Normal_Normal_AGTACCATCCAAAGGG.1_1	-0.08088
Normal_Normal_Normal_AGTACTGAGAAGGTAG.1_1	2.589616
Normal_Normal_Normal_AGTACTGAGATCGCCC.1_1	-0.072708
Normal_Normal_Normal_AGTACTGAGCGCGTTC.1_1	-0.082726
Normal_Normal_Normal_AGTACTGAGTAGCAAT.1_1	-0.118338
Normal_Normal_Normal_AGTACTGAGTCGAGGT.1_1	0.519909
Normal_Normal_Normal_AGTACTGCAAATCAAG.1_1	-0.119503
Normal_Normal_Normal_AGTACTGCAACAAAGT.1_1	-11.921002
Normal_Normal_Normal_AGTACTGCAAGAAATC.1_1	-0.31262
Normal_Normal_Normal_AGTACTGCAATTAGGA.1_1	0.004941
Normal_Normal_Normal_AGTACTGGTCCTACAA.1_1	-0.127778
Normal_Normal_Normal_AGTACTGTCAAGCTGT.1_1	0.074492
Normal_Normal_Normal_AGTAGCTAGCTAATCC.1_1	-2.077559
Normal_Normal_Normal_AGTAGCTAGGAAGAAC.1_1	-6.03861
Normal_Normal_Normal_AGTAGCTAGGTTCAGG.1_1	-0.069106
Normal_Normal_Normal_AGTAGCTCACTTGAGT.1_1	-0.036845
Normal_Normal_Normal_AGTAGCTCAGCTGGTC.1_1	0.148794
Normal_Normal_Normal_AGTAGCTGTCATAAAG.1_1	-36.11134
Normal_Normal_Normal_AGTAGCTGTCCCAAAT.1_1	0.010624
Normal_Normal_Normal_AGTAGCTGTTTCGTTT.1_1	-5.883188
Normal_Normal_Normal_AGTAGCTTCCGATGCG.1_1	-14.309107
Normal_Normal_Normal_AGTAGCTTCCTAGCGG.1_1	-0.009904
Normal_Normal_Normal_AGTAGCTTCCTATTGT.1_1	-2.245476
Normal_Normal_Normal_AGTAGCTTCTCACGAA.1_1	-5.954125
Normal_Normal_Normal_AGTAGTCAGCGAGTCA.1_1	-0.043255
Normal_Normal_Normal_AGTAGTCCAAGAGGCT.1_1	0.560422
Normal_Normal_Normal_AGTAGTCGTACGAGCA.1_1	-0.03312
Normal_Normal_Normal_AGTAGTCTCATTACCT.1_1	-0.031604
Normal_Normal_Normal_AGTAGTCTCATTGAGC.1_1	-0.029092
Normal_Normal_Normal_AGTAGTCTCTTGATTC.1_1	-0.14761
Normal_Normal_Normal_AGTCAACAGGATTACA.1_1	-3.423767
Normal_Normal_Normal_AGTCAACAGTGTAGAT.1_1	-0.710409
Normal_Normal_Normal_AGTCAACAGTTGTAAG.1_1	-0.037714
Normal_Normal_Normal_AGTCAACCAAGGTCAG.1_1	-0.075379
Normal_Normal_Normal_AGTCAACCACATACTG.1_1	-0.017488
Normal_Normal_Normal_AGTCAACCACGTATAC.1_1	0.078551
Normal_Normal_Normal_AGTCAACGTAAGAACT.1_1	-2.063021
Normal_Normal_Normal_AGTCAACGTGCCTTTC.1_1	0.391506
Normal_Normal_Normal_AGTCAACTCAAAGAAC.1_1	-0.109624
Normal_Normal_Normal_AGTCACAAGTCAACAA.1_1	0.06308
Normal_Normal_Normal_AGTCACACAGTGGTGA.1_1	-0.064594
Normal_Normal_Normal_AGTCACACATGGAATA.1_1	-0.140285
Normal_Normal_Normal_AGTCACAGTGCGGATA.1_1	-0.057261
Normal_Normal_Normal_AGTCACAGTGCGGTAA.1_1	-2.496677
Normal_Normal_Normal_AGTCATGAGCTTCTAG.1_1	-0.047019
Normal_Normal_Normal_AGTCATGAGTCCGCGT.1_1	-0.043255
Normal_Normal_Normal_AGTCATGCACAGCTGC.1_1	-0.049616
Normal_Normal_Normal_AGTCATGCACCAGCCA.1_1	-33.488979
Normal_Normal_Normal_AGTCATGCACGAGGTA.1_1	-0.081512
Normal_Normal_Normal_AGTCATGGTAATGATG.1_1	-36.11134
Normal_Normal_Normal_AGTCATGGTACTGACT.1_1	-0.039858
Normal_Normal_Normal_AGTCATGGTCACAGTT.1_1	-2.077559
Normal_Normal_Normal_AGTCATGGTCCTCCTA.1_1	-0.072801
Normal_Normal_Normal_AGTCATGGTGTAGGAC.1_1	-8.054646
Normal_Normal_Normal_AGTCATGTCACCGGGT.1_1	-2.077559
Normal_Normal_Normal_AGTCATGTCGAAGCAG.1_1	-0.122538
Normal_Normal_Normal_AGTCATGTCGACATCA.1_1	-2.878556
Normal_Normal_Normal_AGTCTCCAGGACAGCT.1_1	-0.049816
Normal_Normal_Normal_AGTCTCCAGTAGACCG.1_1	-0.547269
Normal_Normal_Normal_AGTCTCCCAACATACC.1_1	-0.058351
Normal_Normal_Normal_AGTCTCCCAAGTACCT.1_1	0.099323
Normal_Normal_Normal_AGTCTCCCAATACCTG.1_1	-0.024059
Normal_Normal_Normal_AGTCTCCGTCCTTTGC.1_1	-0.168168
Normal_Normal_Normal_AGTCTCCTCATCGCAA.1_1	-0.036254
Normal_Normal_Normal_AGTGACTAGAAGTGTT.1_1	-0.15401
Normal_Normal_Normal_AGTGACTAGCCGATTT.1_1	-10.767879
Normal_Normal_Normal_AGTGACTAGCCTGGAA.1_1	-3.965871
Normal_Normal_Normal_AGTGACTAGCTGACCC.1_1	0.104635
Normal_Normal_Normal_AGTGACTCACCACATA.1_1	-0.031604
Normal_Normal_Normal_AGTGACTCACTTGAAC.1_1	-0.024735
Normal_Normal_Normal_AGTGACTGTATCGCGC.1_1	-0.715487
Normal_Normal_Normal_AGTGACTTCACCCTGT.1_1	-0.168932
Normal_Normal_Normal_AGTGACTTCAGTGTTG.1_1	-0.102509
Normal_Normal_Normal_AGTGACTTCCGATTAG.1_1	-0.252535
Normal_Normal_Normal_AGTGACTTCTAGACCA.1_1	-0.195067
Normal_Normal_Normal_AGTGATCAGCCTGCCA.1_1	-0.113249
Normal_Normal_Normal_AGTGATCAGGCATTTC.1_1	-0.054375
Normal_Normal_Normal_AGTGATCCAAATTAGG.1_1	-0.022904
Normal_Normal_Normal_AGTGATCCACTTCAGA.1_1	-22.99951
Normal_Normal_Normal_AGTGATCGTTGGGCCT.1_1	-1.586387
Normal_Normal_Normal_AGTGATCTCATGCTAG.1_1	0.050472
Normal_Normal_Normal_AGTGATCTCGTCCTTG.1_1	-8.576492
Normal_Normal_Normal_AGTGCCGAGTCTAACC.1_1	-0.019709
Normal_Normal_Normal_AGTGCCGGTACACGTT.1_1	-0.010013
Normal_Normal_Normal_AGTGCCGGTATGCTTG.1_1	0.16791
Normal_Normal_Normal_AGTGCCGGTCACTACA.1_1	-0.026127
Normal_Normal_Normal_AGTGCCGGTCTGCGCA.1_1	-1.61558
Normal_Normal_Normal_AGTGCCGGTTCCAAAC.1_1	-0.050664
Normal_Normal_Normal_AGTGCCGTCAGAACCT.1_1	-0.061247
Normal_Normal_Normal_AGTGCCGTCGCCAGTG.1_1	-0.080853
Normal_Normal_Normal_AGTGTTGAGAGTGTGC.1_1	-0.008714
Normal_Normal_Normal_AGTGTTGCATCCGAAT.1_1	-33.488979
Normal_Normal_Normal_AGTGTTGCATGACTGT.1_1	-0.079651
Normal_Normal_Normal_AGTGTTGGTGGTTTAC.1_1	-0.082544
Normal_Normal_Normal_AGTGTTGGTGTTCATG.1_1	-0.076312
Normal_Normal_Normal_AGTGTTGTCATAAGGA.1_1	-0.078234
Normal_Normal_Normal_AGTTAGCAGACTCAAA.1_1	-0.076495
Normal_Normal_Normal_AGTTAGCGTCTCACAA.1_1	-3.331688
Normal_Normal_Normal_AGTTAGCGTGTTCGAT.1_1	-3.252692
Normal_Normal_Normal_AGTTCCCAGTCATAGA.1_1	-0.07468
Normal_Normal_Normal_AGTTCCCCAAAGACTA.1_1	-0.107304
Normal_Normal_Normal_AGTTCCCCAAAGGCGT.1_1	-0.014497
Normal_Normal_Normal_AGTTCCCCAAGTTTGC.1_1	-3.919379
Normal_Normal_Normal_AGTTCCCCATTCTTCA.1_1	-34.800163
Normal_Normal_Normal_AGTTCCCGTGCCTGAC.1_1	-0.406655
Normal_Normal_Normal_AGTTCCCTCAACTTTC.1_1	-2.077559
Normal_Normal_Normal_AGTTCCCTCACCTTAT.1_1	-3.331688
Normal_Normal_Normal_AGTTCGAAGATACCAA.1_1	-0.031952
Normal_Normal_Normal_AGTTCGACAAACCGGA.1_1	-0.683438
Normal_Normal_Normal_AGTTCGACAACAGCCC.1_1	-0.634373
Normal_Normal_Normal_AGTTCGACATCCGGCA.1_1	-0.013082
Normal_Normal_Normal_AGTTCGAGTTCCAGGC.1_1	0.193293
Normal_Normal_Normal_AGTTCGATCCAATCTT.1_1	-0.21082
Normal_Normal_Normal_ATACCGAAGCTCACTA.1_1	-0.049495
Normal_Normal_Normal_ATACCGACAGGCTATT.1_1	0.281633
Normal_Normal_Normal_ATACCTTCACCTCAGG.1_1	-11.198861
Normal_Normal_Normal_ATACCTTGTAAGATCA.1_1	-0.071394
Normal_Normal_Normal_ATACCTTGTATGCTAC.1_1	-0.077973
Normal_Normal_Normal_ATACCTTGTTACTCAG.1_1	0.121862
Normal_Normal_Normal_ATACCTTGTTGTTGCA.1_1	-0.114535
Normal_Normal_Normal_ATACCTTGTTTGACAC.1_1	-0.135457
Normal_Normal_Normal_ATACTTCAGTTTGCTG.1_1	-19.065962
Normal_Normal_Normal_ATACTTCCAGAGACTG.1_1	-0.045069
Normal_Normal_Normal_ATACTTCGTCCGAAGA.1_1	-1.852029
Normal_Normal_Normal_ATACTTCGTCGTCTCT.1_1	-0.273791
Normal_Normal_Normal_ATACTTCGTCTAGGCC.1_1	-0.110342
Normal_Normal_Normal_ATACTTCTCATCGTAG.1_1	-0.027396
Normal_Normal_Normal_ATACTTCTCCAAACCA.1_1	0.193655
Normal_Normal_Normal_ATACTTCTCCCTTGGT.1_1	-0.634373
Normal_Normal_Normal_ATACTTCTCCTACCGT.1_1	-0.081704
Normal_Normal_Normal_ATACTTCTCCTTCTAA.1_1	-0.008714
Normal_Normal_Normal_ATACTTCTCGACGAGA.1_1	-0.037107
Normal_Normal_Normal_ATAGACCAGTTTCTTC.1_1	-9.887678
Normal_Normal_Normal_ATAGACCCAAATCGGG.1_1	-0.074389
Normal_Normal_Normal_ATAGACCCACGCTATA.1_1	-0.341872
Normal_Normal_Normal_ATAGACCCAGGACTAG.1_1	0.633881
Normal_Normal_Normal_ATAGACCCAGTTCTAG.1_1	-24.310698
Normal_Normal_Normal_ATAGACCCATCAGTGT.1_1	-0.008714
Normal_Normal_Normal_ATAGACCGTACCGTCG.1_1	-92.492241
Normal_Normal_Normal_ATAGACCGTGCGGCTT.1_1	-6.56869
Normal_Normal_Normal_ATAGACCGTGCTCCGA.1_1	-0.060574
Normal_Normal_Normal_ATAGACCGTTTACGAC.1_1	-0.112636
Normal_Normal_Normal_ATAGAGACAAGCGATG.1_1	-0.09411
Normal_Normal_Normal_ATAGAGACAATCGCGC.1_1	-0.034648
Normal_Normal_Normal_ATAGAGACACCAACAT.1_1	-0.017991
Normal_Normal_Normal_ATAGAGAGTATCATGC.1_1	0.001865
Normal_Normal_Normal_ATAGAGATCCAACCAA.1_1	-0.055282
Normal_Normal_Normal_ATAGGCTAGCCAAGGT.1_1	-5.954125
Normal_Normal_Normal_ATAGGCTAGGCGACAT.1_1	-0.048131
Normal_Normal_Normal_ATAGGCTCATAGAGGC.1_1	-0.069016
Normal_Normal_Normal_ATAGGCTGTACAGAGC.1_1	-0.037714
Normal_Normal_Normal_ATAGGCTGTCCGAAAG.1_1	0.126062
Normal_Normal_Normal_ATAGGCTGTCTGCGCA.1_1	-0.027488
Normal_Normal_Normal_ATAGGCTTCATCTATC.1_1	-0.008714
Normal_Normal_Normal_ATATCCTAGTTGTACC.1_1	0.041316
Normal_Normal_Normal_ATATCCTCATACCAGT.1_1	-0.01672
Normal_Normal_Normal_ATATCCTGTACCTAAC.1_1	-0.016903
Normal_Normal_Normal_ATATCCTGTGCATGTT.1_1	-0.132907
Normal_Normal_Normal_ATATCCTGTGCCTATA.1_1	-4.190556
Normal_Normal_Normal_ATATCCTTCTTCACGC.1_1	-0.046058
Normal_Normal_Normal_ATATCCTTCTTGGCTC.1_1	0.71762
Normal_Normal_Normal_ATCACAGAGGACGGAG.1_1	-0.042668
Normal_Normal_Normal_ATCACAGAGGTTCCGC.1_1	-0.067376
Normal_Normal_Normal_ATCACAGCAGCTACCG.1_1	0.101372
Normal_Normal_Normal_ATCACAGCATGGGCAA.1_1	0.054743
Normal_Normal_Normal_ATCACAGGTATCGCTA.1_1	-0.082162
Normal_Normal_Normal_ATCACAGGTCTCTCAC.1_1	0.103638
Normal_Normal_Normal_ATCACAGTCAGTAGGG.1_1	-25.62188
Normal_Normal_Normal_ATCACAGTCATGACAC.1_1	0.936431
Normal_Normal_Normal_ATCACGAAGCGATGAC.1_1	-0.078878
Normal_Normal_Normal_ATCACGACACATCATG.1_1	-0.028089
Normal_Normal_Normal_ATCACGAGTCGTTGGC.1_1	-3.075124
Normal_Normal_Normal_ATCACGAGTGAGACCA.1_1	-0.702823
Normal_Normal_Normal_ATCACGATCGCTGACG.1_1	0.436788
Normal_Normal_Normal_ATCACGATCTAACGCA.1_1	-3.284168
Normal_Normal_Normal_ATCACGATCTGTCGCT.1_1	-0.126841
Normal_Normal_Normal_ATCACGATCTTCTGGC.1_1	-17.754778
Normal_Normal_Normal_ATCACTTAGCTAATCC.1_1	-0.011457
Normal_Normal_Normal_ATCACTTAGGGAGGGT.1_1	-0.062561
Normal_Normal_Normal_ATCACTTCACGGTGCT.1_1	-1.389282
Normal_Normal_Normal_ATCACTTCAGCATTGT.1_1	-1.049142
Normal_Normal_Normal_ATCACTTGTACGGCAA.1_1	-11.198861
Normal_Normal_Normal_ATCACTTGTCTCAGAT.1_1	-3.039914
Normal_Normal_Normal_ATCACTTTCGCTTGAA.1_1	-0.22031
Normal_Normal_Normal_ATCAGGTAGTGCCGAA.1_1	1.191162
Normal_Normal_Normal_ATCAGGTAGTTCCTGA.1_1	-2.89891
Normal_Normal_Normal_ATCAGGTCAGCACACC.1_1	-0.127412
Normal_Normal_Normal_ATCAGGTCATACAGCT.1_1	-0.628596
Normal_Normal_Normal_ATCAGGTTCAGCAATC.1_1	-0.070119
Normal_Normal_Normal_ATCAGGTTCGGAGTAG.1_1	-0.053977
Normal_Normal_Normal_ATCATTCAGCACTCAT.1_1	-0.372797
Normal_Normal_Normal_ATCATTCAGCTAAACA.1_1	-0.046648
Normal_Normal_Normal_ATCATTCAGTGACCTT.1_1	0.050456
Normal_Normal_Normal_ATCATTCAGTGCAGGT.1_1	-0.141661
Normal_Normal_Normal_ATCATTCAGTTGCATC.1_1	-0.08956
Normal_Normal_Normal_ATCATTCCACGAAGAC.1_1	-0.008249
Normal_Normal_Normal_ATCATTCGTTATCCAG.1_1	-0.045258
Normal_Normal_Normal_ATCATTCTCGAGAAAT.1_1	0.112628
Normal_Normal_Normal_ATCATTCTCTTGGAAC.1_1	-0.089598
Normal_Normal_Normal_ATCCACCAGACACACG.1_1	-0.127412
Normal_Normal_Normal_ATCCACCCAAGATGTA.1_1	-0.008714
Normal_Normal_Normal_ATCCACCCAATCGTCA.1_1	-0.017902
Normal_Normal_Normal_ATCCACCCATATCGGT.1_1	-0.034648
Normal_Normal_Normal_ATCCACCCATCCGAAT.1_1	-0.011707
Normal_Normal_Normal_ATCCACCGTTGAAGTA.1_1	2.156916
Normal_Normal_Normal_ATCCACCTCCACGGGT.1_1	0.002592
Normal_Normal_Normal_ATCCATTAGGTCGCCT.1_1	-0.072209
Normal_Normal_Normal_ATCCATTCAAGCCATT.1_1	0.069808
Normal_Normal_Normal_ATCCATTCAAGGTCGA.1_1	-0.118547
Normal_Normal_Normal_ATCCATTGTATTTCTC.1_1	0.000036
Normal_Normal_Normal_ATCCATTGTGGTAACG.1_1	-1.623761
Normal_Normal_Normal_ATCCATTGTGTCCGTG.1_1	-0.116801
Normal_Normal_Normal_ATCCATTGTTCTAACG.1_1	-3.331688
Normal_Normal_Normal_ATCCATTTCAACCCGG.1_1	-0.127412
Normal_Normal_Normal_ATCCATTTCCAGCACG.1_1	-0.341872
Normal_Normal_Normal_ATCCATTTCGGTCTGG.1_1	0.002392
Normal_Normal_Normal_ATCCCTGAGAGGCCAT.1_1	-0.104185
Normal_Normal_Normal_ATCCCTGAGGCTCTCG.1_1	-0.032919
Normal_Normal_Normal_ATCCCTGCAGACAAGC.1_1	-3.895474
Normal_Normal_Normal_ATCCCTGCATGGGCAA.1_1	-0.017545
Normal_Normal_Normal_ATCCCTGGTACGATCT.1_1	-0.040644
Normal_Normal_Normal_ATCCCTGGTAGTCCTA.1_1	-6.423532
Normal_Normal_Normal_ATCCCTGTCGACATCA.1_1	-24.310698
Normal_Normal_Normal_ATCCCTGTCGTAACAC.1_1	-0.701269
Normal_Normal_Normal_ATCCCTGTCTCCCAAC.1_1	-0.02415
Normal_Normal_Normal_ATCCCTGTCTGGAAGG.1_1	-3.730297
Normal_Normal_Normal_ATCCGTCAGATACAGT.1_1	-0.02415
Normal_Normal_Normal_ATCCGTCAGATCGGTG.1_1	-1.99842
Normal_Normal_Normal_ATCCGTCCAAAGAGTT.1_1	-0.013912
Normal_Normal_Normal_ATCCGTCCAAGTATAG.1_1	0.032631
Normal_Normal_Normal_ATCCGTCCACAGTACT.1_1	-0.02026
Normal_Normal_Normal_ATCCGTCCAGAGGCAT.1_1	-29.555429
Normal_Normal_Normal_ATCCGTCCAGTCAACT.1_1	-0.034826
Normal_Normal_Normal_ATCCGTCGTTATCTGG.1_1	-0.070757
Normal_Normal_Normal_ATCCTATCATACACCA.1_1	-0.466545
Normal_Normal_Normal_ATCCTATGTCTCGCGA.1_1	-0.128093
Normal_Normal_Normal_ATCCTATGTGCATGTT.1_1	-5.954125
Normal_Normal_Normal_ATCCTATGTTAGAAAC.1_1	-0.019389
Normal_Normal_Normal_ATCCTATGTTCGGCGT.1_1	-0.023938
Normal_Normal_Normal_ATCCTATGTTCTTAGG.1_1	0.043703
Normal_Normal_Normal_ATCGATGAGACGCAGT.1_1	0.007302
Normal_Normal_Normal_ATCGATGAGGACAAGA.1_1	-29.555429
Normal_Normal_Normal_ATCGATGCACCGTGCA.1_1	-0.086759
Normal_Normal_Normal_ATCGATGCACGCGTGT.1_1	-0.05743
Normal_Normal_Normal_ATCGATGCATTGACTG.1_1	-0.033218
Normal_Normal_Normal_ATCGATGTCCTCTAAT.1_1	1.492675
Normal_Normal_Normal_ATCGATGTCGTAACCA.1_1	-0.073224
Normal_Normal_Normal_ATCGCCTAGGAAAGGT.1_1	-0.016896
Normal_Normal_Normal_ATCGCCTCATCGGATT.1_1	-0.101892
Normal_Normal_Normal_ATCGCCTGTCCAGAAG.1_1	1.112964
Normal_Normal_Normal_ATCGCCTTCAATCGGT.1_1	-0.155538
Normal_Normal_Normal_ATCGCCTTCCGAGGCT.1_1	-0.013082
Normal_Normal_Normal_ATCGGATAGCCTGCCA.1_1	-6.463573
Normal_Normal_Normal_ATCGGATAGGTAGCAC.1_1	0.488406
Normal_Normal_Normal_ATCGGATAGGTGCTTT.1_1	-0.123426
Normal_Normal_Normal_ATCGGATAGGTTAGTA.1_1	-0.634373
Normal_Normal_Normal_ATCGGATCAATGACCT.1_1	-33.488979
Normal_Normal_Normal_ATCGGATCAGGTCTCG.1_1	0.004739
Normal_Normal_Normal_ATCGGATGTCGTACAT.1_1	-0.104909
Normal_Normal_Normal_ATCGGATGTGGACAGT.1_1	-6.047457
Normal_Normal_Normal_ATCGGATTCCGAGCTG.1_1	-0.071408
Normal_Normal_Normal_ATCGGATTCTGGTTGA.1_1	-9.654026
Normal_Normal_Normal_ATCGGCGAGCGAACTG.1_1	-0.055771
Normal_Normal_Normal_ATCGGCGCAACAGCCC.1_1	-0.013913
Normal_Normal_Normal_ATCGGCGCAGCTATTG.1_1	0.325698
Normal_Normal_Normal_ATCGGCGGTGCATGTT.1_1	0.061983
Normal_Normal_Normal_ATCGGCGGTTGTTGCA.1_1	-0.060811
Normal_Normal_Normal_ATCGGCGTCAGATTGC.1_1	-0.074747
Normal_Normal_Normal_ATCGGCGTCCGCCTAT.1_1	-0.061703
Normal_Normal_Normal_ATCGTAGGTAGTTAGA.1_1	-0.312924
Normal_Normal_Normal_ATCGTAGTCGGCTGGT.1_1	-0.058382
Normal_Normal_Normal_ATCGTCCAGTTGGCTT.1_1	-0.060114
Normal_Normal_Normal_ATCGTCCCAACGTAAA.1_1	-0.109722
Normal_Normal_Normal_ATCGTCCCAAGCACAG.1_1	-0.031604
Normal_Normal_Normal_ATCGTCCCATTCATCT.1_1	0.206567
Normal_Normal_Normal_ATCGTCCGTCAGTCGC.1_1	-0.033163
Normal_Normal_Normal_ATCGTCCTCCACGAAT.1_1	-0.013082
Normal_Normal_Normal_ATCGTCCTCTGTGCGG.1_1	-0.296879
Normal_Normal_Normal_ATCGTGAAGAAGGATG.1_1	-0.019389
Normal_Normal_Normal_ATCGTGAAGTAGAGTT.1_1	-0.050404
Normal_Normal_Normal_ATCGTGACAGGAGACT.1_1	-0.01187
Normal_Normal_Normal_ATCGTGAGTACGCTTA.1_1	-0.01187
Normal_Normal_Normal_ATCGTGAGTAGAGGAA.1_1	-0.583422
Normal_Normal_Normal_ATCGTGAGTCAGACTT.1_1	0.155199
Normal_Normal_Normal_ATCGTGAGTCGTGGTC.1_1	0.032467
Normal_Normal_Normal_ATCGTGAGTTGGGTAG.1_1	-0.038538
Normal_Normal_Normal_ATCGTGATCATCCTAT.1_1	0.082216
Normal_Normal_Normal_ATCGTGATCCTTCTAA.1_1	-5.551066
Normal_Normal_Normal_ATCGTGATCGAAACAA.1_1	0.091014
Normal_Normal_Normal_ATCGTGATCGAAGCCC.1_1	-0.042036
Normal_Normal_Normal_ATCGTGATCGTTGTTT.1_1	-17.754778
Normal_Normal_Normal_ATCGTGATCTCCACTG.1_1	-3.105337
Normal_Normal_Normal_ATCGTGATCTCCGTGT.1_1	-0.634373
Normal_Normal_Normal_ATCTCTAAGAGTCCGA.1_1	-7.265309
Normal_Normal_Normal_ATCTCTAAGCAATAGT.1_1	-0.078013
Normal_Normal_Normal_ATCTCTACAGACTGCC.1_1	-0.03748
Normal_Normal_Normal_ATCTCTATCATATGGC.1_1	-0.11359
Normal_Normal_Normal_ATCTCTATCGTGCTCT.1_1	-0.082559
Normal_Normal_Normal_ATCTTCAAGATGCTAA.1_1	0.210963
Normal_Normal_Normal_ATCTTCACAGGTTCAT.1_1	0.096965
Normal_Normal_Normal_ATCTTCAGTAGTTAGA.1_1	-0.080853
Normal_Normal_Normal_ATCTTCATCAAATGCC.1_1	-2.340056
Normal_Normal_Normal_ATCTTCATCACCATAG.1_1	-0.067709
Normal_Normal_Normal_ATCTTCATCAGAGTGG.1_1	-0.634373
Normal_Normal_Normal_ATCTTCATCCACAGCG.1_1	-0.063367
Normal_Normal_Normal_ATCTTCATCTCAACCC.1_1	0.52543
Normal_Normal_Normal_ATCTTCATCTCATGCC.1_1	-17.754778
Normal_Normal_Normal_ATCTTCATCTGATTCT.1_1	-17.414518
Normal_Normal_Normal_ATGAAAGAGCTGTTCA.1_1	-0.309662
Normal_Normal_Normal_ATGAAAGAGGGTACAC.1_1	-0.766106
Normal_Normal_Normal_ATGAAAGGTACCAGAG.1_1	-0.291214
Normal_Normal_Normal_ATGAAAGGTAGTATAG.1_1	-0.155661
Normal_Normal_Normal_ATGAAAGGTGCCGAAA.1_1	-0.797207
Normal_Normal_Normal_ATGAAAGGTGTACGCC.1_1	0.772262
Normal_Normal_Normal_ATGAAAGGTTAAACCC.1_1	-0.306331
Normal_Normal_Normal_ATGACCACAACAGAGC.1_1	-0.082714
Normal_Normal_Normal_ATGACCACACCCATAA.1_1	0.138501
Normal_Normal_Normal_ATGACCACAGCGAGTA.1_1	-0.013082
Normal_Normal_Normal_ATGACCACATCGATCA.1_1	0.054536
Normal_Normal_Normal_ATGACCAGTCACGCTG.1_1	-0.073993
Normal_Normal_Normal_ATGACCAGTCATCGCG.1_1	-0.128629
Normal_Normal_Normal_ATGACCAGTCGCTTGG.1_1	-0.031722
Normal_Normal_Normal_ATGACCATCAATCTCT.1_1	-31.400726
Normal_Normal_Normal_ATGACCATCAGCGCGT.1_1	-12.510043
Normal_Normal_Normal_ATGACCATCAGGACAG.1_1	-0.143965
Normal_Normal_Normal_ATGAGGGCATCTTTCA.1_1	-0.043602
Normal_Normal_Normal_ATGAGGGGTGACTGTT.1_1	-0.083689
Normal_Normal_Normal_ATGAGGGTCCCATAGA.1_1	-0.384089
Normal_Normal_Normal_ATGAGGGTCCGTGGTG.1_1	-0.040525
Normal_Normal_Normal_ATGAGTCAGACAAGCC.1_1	-0.072011
Normal_Normal_Normal_ATGAGTCAGACAGCTG.1_1	-26.933064
Normal_Normal_Normal_ATGAGTCAGACATGCG.1_1	0.241541
Normal_Normal_Normal_ATGAGTCCACAGGATG.1_1	-0.035447
Normal_Normal_Normal_ATGAGTCGTCAGTCGC.1_1	0.371746
Normal_Normal_Normal_ATGAGTCTCACCTGGG.1_1	-0.019311
Normal_Normal_Normal_ATGAGTCTCAGGAGAC.1_1	-0.02026
Normal_Normal_Normal_ATGAGTCTCGGACTGC.1_1	-45.289627
Normal_Normal_Normal_ATGATCGAGATAGGGA.1_1	-46.600815
Normal_Normal_Normal_ATGATCGAGGATTTAG.1_1	-5.954125
Normal_Normal_Normal_ATGATCGAGGTAACTA.1_1	0.123763
Normal_Normal_Normal_ATGATCGAGTATGGCG.1_1	-0.013912
Normal_Normal_Normal_ATGATCGCAATTTCGG.1_1	-0.034318
Normal_Normal_Normal_ATGATCGGTCCTGGGT.1_1	-0.031958
Normal_Normal_Normal_ATGATCGGTCGTGATT.1_1	-0.27506
Normal_Normal_Normal_ATGATCGGTGCCTGCA.1_1	-0.047729
Normal_Normal_Normal_ATGATCGGTTACCCAA.1_1	-0.033245
Normal_Normal_Normal_ATGATCGGTTTGCAGT.1_1	-0.033933
Normal_Normal_Normal_ATGATCGTCAAGTTGC.1_1	0.032972
Normal_Normal_Normal_ATGATCGTCGCCTCTA.1_1	-0.02515
Normal_Normal_Normal_ATGCATGAGGGTCTTT.1_1	-11.682755
Normal_Normal_Normal_ATGCATGCAAGCTGTT.1_1	-0.137419
Normal_Normal_Normal_ATGCATGCACAAAGTA.1_1	-0.055265
Normal_Normal_Normal_ATGCATGCACTGCACG.1_1	-0.125208
Normal_Normal_Normal_ATGCATGGTCACCCTT.1_1	-4.642942
Normal_Normal_Normal_ATGCATGGTTCTCCCA.1_1	-0.064936
Normal_Normal_Normal_ATGCATGTCAGTGCGC.1_1	-83.313957
Normal_Normal_Normal_ATGCATGTCGATGCTA.1_1	-11.610858
Normal_Normal_Normal_ATGCATGTCTATCGGA.1_1	0.522415
Normal_Normal_Normal_ATGCCTCAGACGGATC.1_1	-0.223925
Normal_Normal_Normal_ATGCCTCAGAGGTTTA.1_1	-0.155804
Normal_Normal_Normal_ATGCCTCCATGTGCCG.1_1	-0.082139
Normal_Normal_Normal_ATGCCTCGTCCACACG.1_1	-0.064506
Normal_Normal_Normal_ATGCCTCGTCTTGTCC.1_1	-9.979486
Normal_Normal_Normal_ATGCCTCGTTCCGCTT.1_1	-0.070775
Normal_Normal_Normal_ATGCCTCGTTCTGACA.1_1	-0.224953
Normal_Normal_Normal_ATGCCTCGTTTGTTGG.1_1	-0.075478
Normal_Normal_Normal_ATGCCTCTCGTGCGAC.1_1	-0.012554
Normal_Normal_Normal_ATGCCTCTCTCGCAGG.1_1	-0.141843
Normal_Normal_Normal_ATGCGATAGCTGACAG.1_1	-0.238582
Normal_Normal_Normal_ATGCGATAGGTAGTAT.1_1	-0.143748
Normal_Normal_Normal_ATGCGATAGTAACAGT.1_1	0.032656
Normal_Normal_Normal_ATGCGATAGTGGAATT.1_1	-0.039538
Normal_Normal_Normal_ATGCGATTCTGTCCCA.1_1	-0.088677
Normal_Normal_Normal_ATGGAGGAGGTATAGT.1_1	-0.162209
Normal_Normal_Normal_ATGGAGGAGTTGCTCA.1_1	-5.954125
Normal_Normal_Normal_ATGGAGGCAAGTCCAT.1_1	-0.077713
Normal_Normal_Normal_ATGGAGGCAGAAACCG.1_1	0.819867
Normal_Normal_Normal_ATGGAGGCAGATCCAT.1_1	-0.03748
Normal_Normal_Normal_ATGGAGGCAGCCCAGT.1_1	-0.119948
Normal_Normal_Normal_ATGGAGGTCCGTGTGG.1_1	-0.014492
Normal_Normal_Normal_ATGGATCAGTCACTGT.1_1	-0.653135
Normal_Normal_Normal_ATGGATCCACTGGCCA.1_1	-0.028504
Normal_Normal_Normal_ATGGATCTCGCATTAG.1_1	0.300551
Normal_Normal_Normal_ATGGGAGAGATACATG.1_1	0.001683
Normal_Normal_Normal_ATGGGAGAGCACTAGG.1_1	-1.379158
Normal_Normal_Normal_ATGGGAGCACAAGTTC.1_1	-8.576492
Normal_Normal_Normal_ATGGGAGCAGGAACCA.1_1	0.005004
Normal_Normal_Normal_ATGGGAGGTCCGTTTC.1_1	-8.372924
Normal_Normal_Normal_ATGGGAGGTGAGTGAC.1_1	-0.061365
Normal_Normal_Normal_ATGGGAGGTTTAAGGA.1_1	-12.510043
Normal_Normal_Normal_ATGGGAGTCCCAATAG.1_1	-0.036872
Normal_Normal_Normal_ATGGGAGTCTGGCCAG.1_1	-0.341872
Normal_Normal_Normal_ATGGGTTAGGAGAGGC.1_1	-0.058351
Normal_Normal_Normal_ATGGGTTAGTCACGCC.1_1	-0.12041
Normal_Normal_Normal_ATGGGTTCAAGCGAGT.1_1	-0.062726
Normal_Normal_Normal_ATGGGTTGTACCTGTA.1_1	-0.122639
Normal_Normal_Normal_ATGGGTTGTGGTTTGT.1_1	-0.01672
Normal_Normal_Normal_ATGGGTTTCCAGTGCG.1_1	-0.241299
Normal_Normal_Normal_ATGGGTTTCGAGCACC.1_1	-49.223171
Normal_Normal_Normal_ATGGGTTTCTGGTGGC.1_1	-0.096131
Normal_Normal_Normal_ATGGTTGAGAAGTATC.1_1	0.269311
Normal_Normal_Normal_ATGGTTGAGATGATTG.1_1	-0.077902
Normal_Normal_Normal_ATGGTTGAGCAGGCTA.1_1	-0.017545
Normal_Normal_Normal_ATGGTTGAGTAAACAC.1_1	-0.075511
Normal_Normal_Normal_ATGGTTGAGTCTGGAG.1_1	-0.088677
Normal_Normal_Normal_ATGGTTGCAACTCCAA.1_1	-0.010013
Normal_Normal_Normal_ATGGTTGCACTCTCGT.1_1	-0.129074
Normal_Normal_Normal_ATGGTTGCAGACCAAG.1_1	0.119715
Normal_Normal_Normal_ATGGTTGCAGTAGTTC.1_1	-0.008249
Normal_Normal_Normal_ATGGTTGGTAGCGATG.1_1	-0.02819
Normal_Normal_Normal_ATGGTTGGTCATCCGG.1_1	0.104884
Normal_Normal_Normal_ATGGTTGGTCCTCCTA.1_1	0.223959
Normal_Normal_Normal_ATGGTTGTCGCAGTCG.1_1	0.007038
Normal_Normal_Normal_ATGGTTGTCGTGGCGT.1_1	0.402502
Normal_Normal_Normal_ATGTCCCAGAGAACCC.1_1	-165.918488
Normal_Normal_Normal_ATGTCCCCACCATATG.1_1	-5.961704
Normal_Normal_Normal_ATGTCCCCACGATTCA.1_1	-0.139796
Normal_Normal_Normal_ATGTCCCCATCAGCAT.1_1	-2.077559
Normal_Normal_Normal_ATGTCCCGTGATACCT.1_1	-0.043198
Normal_Normal_Normal_ATGTCCCTCCGTAGGC.1_1	-0.02415
Normal_Normal_Normal_ATGTCCCTCGGTCACG.1_1	-4.377075
Normal_Normal_Normal_ATGTCCCTCTACACAG.1_1	-10.815782
Normal_Normal_Normal_ATGTCCCTCTTTCAGT.1_1	-0.029092
Normal_Normal_Normal_ATGTCTTAGACGAAGA.1_1	-7.265309
Normal_Normal_Normal_ATGTCTTAGCCGGAAT.1_1	-1.891089
Normal_Normal_Normal_ATGTCTTAGCTGTGCC.1_1	-0.049371
Normal_Normal_Normal_ATGTCTTCAATACCTG.1_1	-0.036598
Normal_Normal_Normal_ATGTCTTCAGCTTCGG.1_1	-0.041104
Normal_Normal_Normal_ATGTCTTGTGATGTAA.1_1	-0.682374
Normal_Normal_Normal_ATGTCTTTCGAAACAA.1_1	-0.085202
Normal_Normal_Normal_ATGTCTTTCTGGGCGT.1_1	-0.026127
Normal_Normal_Normal_ATTACCTCAGATTAAG.1_1	-10.204976
Normal_Normal_Normal_ATTACCTCATCATGAC.1_1	-19.065962
Normal_Normal_Normal_ATTACCTGTATAGGGC.1_1	0.379525
Normal_Normal_Normal_ATTACCTGTATGATCC.1_1	-0.371312
Normal_Normal_Normal_ATTACCTGTCCGACGT.1_1	0.340187
Normal_Normal_Normal_ATTACCTGTGCAGGAT.1_1	-0.008249
Normal_Normal_Normal_ATTACCTGTTGCTAGT.1_1	0.377267
Normal_Normal_Normal_ATTACCTTCTATCCAT.1_1	0.040787
Normal_Normal_Normal_ATTACTCAGACATCCT.1_1	-0.176742
Normal_Normal_Normal_ATTACTCAGAGGATCC.1_1	-0.122726
Normal_Normal_Normal_ATTACTCCAATGTCTG.1_1	-0.043136
Normal_Normal_Normal_ATTACTCCACGTACTA.1_1	-0.122953
Normal_Normal_Normal_ATTACTCGTAGTTCCA.1_1	-0.026739
Normal_Normal_Normal_ATTACTCGTCAATGGG.1_1	0.002231
Normal_Normal_Normal_ATTACTCGTGCATTTG.1_1	-0.007934
Normal_Normal_Normal_ATTACTCGTTTCCAAG.1_1	0.190778
Normal_Normal_Normal_ATTACTCTCGAACACT.1_1	-3.331688
Normal_Normal_Normal_ATTACTCTCTCATTGT.1_1	-0.139931
Normal_Normal_Normal_ATTACTCTCTGCGAGC.1_1	-0.038605
Normal_Normal_Normal_ATTACTCTCTTTGATC.1_1	-0.089613
Normal_Normal_Normal_ATTATCCAGCACTCAT.1_1	-0.207704
Normal_Normal_Normal_ATTATCCCACCTAAAC.1_1	0.028133
Normal_Normal_Normal_ATTATCCCACGAAAGC.1_1	-0.758015
Normal_Normal_Normal_ATTATCCCAGGCCCTA.1_1	-40.966125
Normal_Normal_Normal_ATTATCCCAGTAGTGG.1_1	0.138976
Normal_Normal_Normal_ATTATCCGTACTGGGA.1_1	-53.156738
Normal_Normal_Normal_ATTATCCTCACTGAAC.1_1	-0.638908
Normal_Normal_Normal_ATTATCCTCGTACCTC.1_1	0.093484
Normal_Normal_Normal_ATTATCCTCTTACTGT.1_1	-0.066479
Normal_Normal_Normal_ATTCACTAGCACTAGG.1_1	-0.06086
Normal_Normal_Normal_ATTCACTCACGAAAGC.1_1	-46.600815
Normal_Normal_Normal_ATTCACTCATTCCTCG.1_1	-7.265309
Normal_Normal_Normal_ATTCACTGTTTGCAGT.1_1	-8.576492
Normal_Normal_Normal_ATTCACTTCACCTGTC.1_1	-8.63535
Normal_Normal_Normal_ATTCACTTCAGTCCGG.1_1	0.098463
Normal_Normal_Normal_ATTCACTTCTACACAG.1_1	-0.016952
Normal_Normal_Normal_ATTCACTTCTGGCCGA.1_1	0.111757
Normal_Normal_Normal_ATTCAGGAGCCAGACA.1_1	0.003749
Normal_Normal_Normal_ATTCAGGCAATTCTTC.1_1	-74.135666
Normal_Normal_Normal_ATTCAGGCATCGCCTT.1_1	-7.265309
Normal_Normal_Normal_ATTCAGGGTCAGGTGA.1_1	-112.159981
Normal_Normal_Normal_ATTCAGGGTGGGTTGA.1_1	-0.068901
Normal_Normal_Normal_ATTCAGGGTTGTCTAG.1_1	-0.010013
Normal_Normal_Normal_ATTCAGGTCAGTGTCA.1_1	-0.056285
Normal_Normal_Normal_ATTCATCCACAGCGCT.1_1	-0.03299
Normal_Normal_Normal_ATTCATCCACCTGCTT.1_1	-9.580636
Normal_Normal_Normal_ATTCATCCAGACCTGC.1_1	-0.077402
Normal_Normal_Normal_ATTCATCCATGGGTTT.1_1	0.479615
Normal_Normal_Normal_ATTCATCGTGCAGGAT.1_1	-5.954125
Normal_Normal_Normal_ATTCATCGTGTTAGCT.1_1	-0.169839
Normal_Normal_Normal_ATTCATCGTTCATCGA.1_1	-0.070989
Normal_Normal_Normal_ATTCATCTCGTTCCTG.1_1	-0.008361
Normal_Normal_Normal_ATTCCATAGAGAGGTA.1_1	-0.052485
Normal_Normal_Normal_ATTCCATAGCCAAGTG.1_1	-0.6983
Normal_Normal_Normal_ATTCCATAGCTCAGAG.1_1	-0.008249
Normal_Normal_Normal_ATTCCATAGGTAACTA.1_1	-0.063497
Normal_Normal_Normal_ATTCCATAGTCATTGC.1_1	-0.100479
Normal_Normal_Normal_ATTCCATAGTTAACAG.1_1	-0.048327
Normal_Normal_Normal_ATTCCATCAGAGTCAG.1_1	-0.087171
Normal_Normal_Normal_ATTCCATCATCGATAC.1_1	-20.377148
Normal_Normal_Normal_ATTCCCGAGAGAGTGA.1_1	-0.026911
Normal_Normal_Normal_ATTCCCGCAAGGCTTT.1_1	-0.038618
Normal_Normal_Normal_ATTCCCGCACCAGCCA.1_1	-0.092808
Normal_Normal_Normal_ATTCCCGCACGAGGAT.1_1	-0.008714
Normal_Normal_Normal_ATTCCCGCACGGCACT.1_1	-0.153233
Normal_Normal_Normal_ATTCCCGCACTACAGT.1_1	-0.024714
Normal_Normal_Normal_ATTCCCGCATTGAGGG.1_1	-0.002085
Normal_Normal_Normal_ATTCCCGTCGTCTCAC.1_1	-0.090852
Normal_Normal_Normal_ATTCCTAAGCATCAAA.1_1	-0.041319
Normal_Normal_Normal_ATTCCTAAGCCGAATG.1_1	-0.077566
Normal_Normal_Normal_ATTCCTATCTCTATAC.1_1	0.161887
Normal_Normal_Normal_ATTCGTTCAGCGACCT.1_1	-0.121343
Normal_Normal_Normal_ATTCGTTCATCATTTC.1_1	0.018152
Normal_Normal_Normal_ATTCTACAGTGCCCGT.1_1	-0.070181
Normal_Normal_Normal_ATTCTACCACCGTGAC.1_1	-30.86661
Normal_Normal_Normal_ATTCTACGTCTGCAAT.1_1	-0.323789
Normal_Normal_Normal_ATTCTACTCATGTCTT.1_1	-0.00202
Normal_Normal_Normal_ATTCTACTCCTCACTG.1_1	0.447
Normal_Normal_Normal_ATTCTTGAGGTTGAGC.1_1	0.00302
Normal_Normal_Normal_ATTCTTGGTACCAATC.1_1	-0.069823
Normal_Normal_Normal_ATTCTTGTCATCCTAT.1_1	-0.007934
Normal_Normal_Normal_ATTGGGTAGTGACACG.1_1	-0.020105
Normal_Normal_Normal_ATTGGGTAGTGGTGAC.1_1	-0.300491
Normal_Normal_Normal_ATTGGGTCAAACCGGA.1_1	-0.057541
Normal_Normal_Normal_ATTGGGTCAAGCTGCC.1_1	-0.198139
Normal_Normal_Normal_ATTGGGTCAATCGCCG.1_1	-0.029429
Normal_Normal_Normal_ATTGGGTCACAATGTC.1_1	-0.634373
Normal_Normal_Normal_ATTGGGTCAGAGGCAT.1_1	0.307264
Normal_Normal_Normal_ATTGGGTTCGGCAGTC.1_1	-21.688326
Normal_Normal_Normal_ATTGTTCAGATTAGCA.1_1	0.602473
Normal_Normal_Normal_ATTGTTCAGTGGGAAA.1_1	0.000983
Normal_Normal_Normal_ATTGTTCCAATTGAGA.1_1	-0.016896
Normal_Normal_Normal_ATTGTTCCAGCAGTAG.1_1	-0.008249
Normal_Normal_Normal_ATTGTTCCAGCATCTA.1_1	-0.178467
Normal_Normal_Normal_ATTGTTCGTACGATTC.1_1	0.17935
Normal_Normal_Normal_ATTGTTCGTCACTCAA.1_1	-0.051428
Normal_Normal_Normal_ATTGTTCGTCTCGCGA.1_1	0.40807
Normal_Normal_Normal_ATTGTTCTCATTCCTA.1_1	0.042851
Normal_Normal_Normal_ATTGTTCTCGGTCGGT.1_1	-0.042924
Normal_Normal_Normal_ATTGTTCTCTAGACCA.1_1	-0.101814
Normal_Normal_Normal_ATTTACCAGTAAGGGA.1_1	-0.087556
Normal_Normal_Normal_ATTTACCAGTTCGGTT.1_1	-0.063798
Normal_Normal_Normal_ATTTACCCAAGATGTA.1_1	-0.100587
Normal_Normal_Normal_ATTTACCCAGAAATCA.1_1	-0.078022
Normal_Normal_Normal_ATTTACCTCCGTGCGA.1_1	-0.195094
Normal_Normal_Normal_ATTTACCTCTTCGATT.1_1	-0.098318
Normal_Normal_Normal_ATTTCACAGAGTAACT.1_1	-9.887678
Normal_Normal_Normal_ATTTCACCAGATCCTA.1_1	-0.502973
Normal_Normal_Normal_ATTTCACCATGGGTCC.1_1	-1.796508
Normal_Normal_Normal_ATTTCACCATTACTCT.1_1	-5.954125
Normal_Normal_Normal_ATTTCACGTGTTACAC.1_1	-0.100365
Normal_Normal_Normal_ATTTCACGTTCAGCTA.1_1	-0.103472
Normal_Normal_Normal_ATTTCACTCTCGGCTT.1_1	-1.770156
Normal_Normal_Normal_ATTTCTGAGAACAAGG.1_1	0.074745
Normal_Normal_Normal_ATTTCTGAGAGAGTGA.1_1	-0.323496
Normal_Normal_Normal_ATTTCTGCAAGCTGCC.1_1	-0.044707
Normal_Normal_Normal_ATTTCTGCACAGGATG.1_1	-0.010013
Normal_Normal_Normal_ATTTCTGCAGAGGACT.1_1	-0.008714
Normal_Normal_Normal_ATTTCTGGTATTTCCT.1_1	-0.036034
Normal_Normal_Normal_ATTTCTGGTGCACAAG.1_1	-0.036732
Normal_Normal_Normal_ATTTCTGGTGTACAGG.1_1	-0.174624
Normal_Normal_Normal_ATTTCTGGTTTGGAAA.1_1	0.318649
Normal_Normal_Normal_ATTTCTGTCATCCCGT.1_1	-1.693032
Normal_Normal_Normal_ATTTCTGTCGTGCAGC.1_1	-4.642942
Normal_Normal_Normal_CAAAGAAAGGTTACCT.1_1	-0.079253
Normal_Normal_Normal_CAAAGAACAAGTGATA.1_1	-1.914927
Normal_Normal_Normal_CAAAGAACAGGGACTA.1_1	-0.019145
Normal_Normal_Normal_CAAAGAAGTACAGTAA.1_1	-0.065979
Normal_Normal_Normal_CAAAGAAGTAGCGTAG.1_1	0.090729
Normal_Normal_Normal_CAAAGAATCATCTCTA.1_1	0.722939
Normal_Normal_Normal_CAAAGAATCGAAATCC.1_1	-0.017921
Normal_Normal_Normal_CAACAACAGAGTTGAT.1_1	-0.007934
Normal_Normal_Normal_CAACAACAGCGACATG.1_1	-0.029429
Normal_Normal_Normal_CAACAACAGTAGGAAG.1_1	0.053012
Normal_Normal_Normal_CAACAACAGTGCTAGG.1_1	-0.02605
Normal_Normal_Normal_CAACAACCAACAAGAT.1_1	0.009864
Normal_Normal_Normal_CAACAACCAACGAGGT.1_1	-0.050404
Normal_Normal_Normal_CAACAACCACCCAAGC.1_1	-0.01314
Normal_Normal_Normal_CAACAACCAGCTATTG.1_1	-0.047287
Normal_Normal_Normal_CAACAACGTATTGCCA.1_1	-0.073391
Normal_Normal_Normal_CAACAACTCATCGCTC.1_1	0.321049
Normal_Normal_Normal_CAACAGTCAAACCACT.1_1	-0.078488
Normal_Normal_Normal_CAACAGTCACCCTATC.1_1	-0.010879
Normal_Normal_Normal_CAACAGTGTACCAATC.1_1	-4.642942
Normal_Normal_Normal_CAACAGTGTGTGCCTG.1_1	-0.167453
Normal_Normal_Normal_CAACAGTGTTATAGCC.1_1	-7.345623
Normal_Normal_Normal_CAACAGTTCACAACCA.1_1	-0.008076
Normal_Normal_Normal_CAACAGTTCACACCCT.1_1	0.022267
Normal_Normal_Normal_CAACAGTTCATGCCCT.1_1	-0.03916
Normal_Normal_Normal_CAACAGTTCATTACGG.1_1	-0.013066
Normal_Normal_Normal_CAACCAAAGCAAATCA.1_1	0.349839
Normal_Normal_Normal_CAACCAAAGCAACCAG.1_1	-0.008612
Normal_Normal_Normal_CAACCAAAGCACTTTG.1_1	-0.065847
Normal_Normal_Normal_CAACCAAAGTAACAGT.1_1	-0.11238
Normal_Normal_Normal_CAACCAAGTCCCTAAA.1_1	-0.029633
Normal_Normal_Normal_CAACCAAGTGCCTACG.1_1	-0.149636
Normal_Normal_Normal_CAACCAATCCGGTTCT.1_1	-5.366963
Normal_Normal_Normal_CAACCTCAGAGCAGAA.1_1	0.236663
Normal_Normal_Normal_CAACCTCAGAGGGCGA.1_1	0.0733
Normal_Normal_Normal_CAACCTCAGGTAGTAT.1_1	-0.053586
Normal_Normal_Normal_CAACCTCGTCCTGAAT.1_1	-7.265309
Normal_Normal_Normal_CAACCTCGTCGGAACA.1_1	-9.887678
Normal_Normal_Normal_CAACCTCGTGTTCATG.1_1	-1.660668
Normal_Normal_Normal_CAACCTCTCAGTCAGT.1_1	-3.274139
Normal_Normal_Normal_CAACCTCTCATGCGGC.1_1	-0.056848
Normal_Normal_Normal_CAACGATCACCCAATA.1_1	-3.331688
Normal_Normal_Normal_CAACGATCACCGGAAA.1_1	-0.001891
Normal_Normal_Normal_CAACGATCAGTCACGC.1_1	-0.086631
Normal_Normal_Normal_CAACGATGTAGGCTCC.1_1	-0.097669
Normal_Normal_Normal_CAACGATTCCATGATG.1_1	-0.120226
Normal_Normal_Normal_CAACGATTCCTCAGGG.1_1	-0.023864
Normal_Normal_Normal_CAACGATTCGCTAAAC.1_1	-5.954125
Normal_Normal_Normal_CAACGATTCGGATTAC.1_1	0.142348
Normal_Normal_Normal_CAACGATTCGTTCGCT.1_1	-0.024573
Normal_Normal_Normal_CAACGGCAGGGATCGT.1_1	-0.289411
Normal_Normal_Normal_CAACGGCCAAAGTATG.1_1	-0.120748
Normal_Normal_Normal_CAACGGCGTAATCAGA.1_1	-0.127412
Normal_Normal_Normal_CAAGACTAGAGAAGGT.1_1	-0.084452
Normal_Normal_Normal_CAAGACTCAGACCATT.1_1	-0.041597
Normal_Normal_Normal_CAAGACTGTCTCGGGT.1_1	-0.70438
Normal_Normal_Normal_CAAGACTGTTAGCTAC.1_1	-0.281788
Normal_Normal_Normal_CAAGACTTCGACGACC.1_1	-0.045628
Normal_Normal_Normal_CAAGAGGAGCCTGAAG.1_1	-0.030934
Normal_Normal_Normal_CAAGAGGAGGAGCAAA.1_1	-57.090279
Normal_Normal_Normal_CAAGAGGAGGTAGCCA.1_1	-0.066355
Normal_Normal_Normal_CAAGAGGCAAGGTCAG.1_1	0.398115
Normal_Normal_Normal_CAAGAGGCACTTCATT.1_1	-11.77327
Normal_Normal_Normal_CAAGAGGCAGACACCC.1_1	-0.548038
Normal_Normal_Normal_CAAGAGGCATGAATCC.1_1	-0.004255
Normal_Normal_Normal_CAAGAGGGTCTTGGTA.1_1	-0.385842
Normal_Normal_Normal_CAAGAGGTCATTGCGA.1_1	-0.158084
Normal_Normal_Normal_CAAGAGGTCGGAAACG.1_1	-0.062251
Normal_Normal_Normal_CAAGCTAAGGGACACT.1_1	-0.031638
Normal_Normal_Normal_CAAGCTAAGTATGTAG.1_1	-14.788282
Normal_Normal_Normal_CAAGCTAAGTCAGAGC.1_1	-0.007934
Normal_Normal_Normal_CAAGCTAAGTCATACC.1_1	0.005935
Normal_Normal_Normal_CAAGCTAAGTTAGTAG.1_1	-0.634373
Normal_Normal_Normal_CAAGCTACACAGTGTT.1_1	-34.800163
Normal_Normal_Normal_CAAGCTACACGTAACT.1_1	-0.013901
Normal_Normal_Normal_CAAGCTACATGGGTTT.1_1	-15.681826
Normal_Normal_Normal_CAAGCTAGTGTAACGG.1_1	-0.108291
Normal_Normal_Normal_CAAGCTAGTGTATACC.1_1	-7.107707
Normal_Normal_Normal_CAAGCTATCACGGACC.1_1	0.032742
Normal_Normal_Normal_CAAGCTATCAGTGTTG.1_1	-0.059676
Normal_Normal_Normal_CAAGCTATCATCTATC.1_1	-0.102897
Normal_Normal_Normal_CAAGGGAAGATGCAGC.1_1	-0.028733
Normal_Normal_Normal_CAAGGGAAGCTCCATA.1_1	0.005004
Normal_Normal_Normal_CAAGGGAAGTAGGCCA.1_1	-20.377148
Normal_Normal_Normal_CAAGGGACAACAGATA.1_1	-15.132411
Normal_Normal_Normal_CAAGGGAGTAATACCC.1_1	0.403092
Normal_Normal_Normal_CAAGGGAGTACCGTCG.1_1	-0.095465
Normal_Normal_Normal_CAAGGGAGTTCGGTTA.1_1	-3.331688
Normal_Normal_Normal_CAAGGGATCATTGTGG.1_1	-78.069214
Normal_Normal_Normal_CAATACGAGACGATAT.1_1	-0.099017
Normal_Normal_Normal_CAATACGAGAGGATGA.1_1	-0.667979
Normal_Normal_Normal_CAATACGAGCTAGCCC.1_1	-0.180495
Normal_Normal_Normal_CAATACGCACGTAACT.1_1	-5.954125
Normal_Normal_Normal_CAATACGCATACCGTA.1_1	-79.380394
Normal_Normal_Normal_CAATACGCATCGTTCC.1_1	-0.01672
Normal_Normal_Normal_CAATACGGTACCCGCA.1_1	-0.076414
Normal_Normal_Normal_CAATACGTCCACTTTA.1_1	-30.86661
Normal_Normal_Normal_CAATACGTCTCGACGG.1_1	-0.044326
Normal_Normal_Normal_CAATACGTCTGAACGT.1_1	-11.505014
Normal_Normal_Normal_CAATCGAAGCGAGGAG.1_1	-0.02438
Normal_Normal_Normal_CAATCGAAGCTTTCTT.1_1	-0.026744
Normal_Normal_Normal_CAATCGAAGGGTACAC.1_1	-0.043453
Normal_Normal_Normal_CAATCGAGTGAGTCAG.1_1	-0.033437
Normal_Normal_Normal_CAATCGATCCGATAGT.1_1	0.081258
Normal_Normal_Normal_CAATCGATCTTGGAAC.1_1	-0.105008
Normal_Normal_Normal_CAATGACAGAGCCCAA.1_1	-0.125328
Normal_Normal_Normal_CAATGACAGCCAAGCA.1_1	-6.570191
Normal_Normal_Normal_CAATGACAGCGGTAGT.1_1	-0.031872
Normal_Normal_Normal_CAATGACCACATGAAA.1_1	-0.206297
Normal_Normal_Normal_CAATGACCATACCATG.1_1	-0.153233
Normal_Normal_Normal_CAATGACGTACTGTTG.1_1	-2.371754
Normal_Normal_Normal_CAATGACGTAGACGGT.1_1	0.250981
Normal_Normal_Normal_CAATGACGTCGAAACG.1_1	-0.089437
Normal_Normal_Normal_CAATGACGTCTCTCAC.1_1	-0.008007
Normal_Normal_Normal_CAATGACGTCTGTGAT.1_1	-0.035493
Normal_Normal_Normal_CAATGACGTGGAGAAA.1_1	-0.346121
Normal_Normal_Normal_CAATGACGTGGCTAGA.1_1	-0.241669
Normal_Normal_Normal_CAATGACTCTAAGGAA.1_1	-0.137637
Normal_Normal_Normal_CAATTTCAGAGTCAAT.1_1	-0.014492
Normal_Normal_Normal_CAATTTCAGGTACAAT.1_1	-12.510043
Normal_Normal_Normal_CAATTTCCACCATAAC.1_1	0.242061
Normal_Normal_Normal_CAATTTCCATTCTGTT.1_1	-89.382843
Normal_Normal_Normal_CAATTTCGTCAGCGTC.1_1	-7.265309
Normal_Normal_Normal_CAATTTCGTTTACGAC.1_1	-0.122538
Normal_Normal_Normal_CAATTTCTCATTGCCC.1_1	0.072159
[truncated: 5,802 more rows]
