# Supplementary material for: Systematically Revealing Quantitative Multi‐Target Integrative Effects of Plants With Artificial Intelligence Method
Source: Plant Biotechnol J. 2025 Aug 18;23(12):5510–35. doi: 10.1111/pbi.70321 (PMC12665060; doi:10.1111/pbi.70321)
Supplement: Supplementary file 1 — File S1: pbi70321‐sup‐0001‐FileS1‐S18.zip. [file PBI-23-5510-s001.zip › supplementary file 1 to 18/supplementary file 9 The top 50 differentially expressed genes of MTIS of NK in advanced atherosclerosis group.tsv]

status	family	pval	qval	gene_short_name	use_for_ordering
OK	negbinomial.size	0	0	GNLY	TRUE
OK	negbinomial.size	0	0	HSPA1A	TRUE
OK	negbinomial.size	0	0	HLA-DRB1	TRUE
OK	negbinomial.size	0	0	MYOM2	TRUE
OK	negbinomial.size	0	0	RPS20	TRUE
OK	negbinomial.size	0	0	FABP4	TRUE
OK	negbinomial.size	0	0	MT2A	TRUE
OK	negbinomial.size	0	0	MT1X	TRUE
OK	negbinomial.size	0	0	RPL13A	TRUE
OK	negbinomial.size	1.95748808882302e-320	1.80911029406398e-317	IGKC	TRUE
OK	negbinomial.size	3.67140115023196e-312	3.0846444936767e-309	MT1E	TRUE
OK	negbinomial.size	1.45488327830081e-297	1.12050260483801e-294	S100A9	TRUE
OK	negbinomial.size	6.2531451588194e-285	4.44550519675453e-282	HSPA1B	TRUE
OK	negbinomial.size	2.57343450287307e-255	1.69883440539664e-252	JUN	TRUE
OK	negbinomial.size	1.92853255130705e-251	1.18823318927865e-248	MT1G	TRUE
OK	negbinomial.size	2.62207209998973e-247	1.51457439675657e-244	HSP90AA1	TRUE
OK	negbinomial.size	4.89144396082841e-231	2.65921912270448e-228	CRIP1	TRUE
OK	negbinomial.size	2.62801662234935e-221	1.34934053465293e-218	DNAJB1	TRUE
OK	negbinomial.size	2.60799738794103e-218	1.26858483470269e-215	HBB	TRUE
OK	negbinomial.size	3.12818693644684e-217	1.44553518333209e-214	AREG	TRUE
OK	negbinomial.size	9.47696453624195e-204	4.17076696399753e-201	IGHA2	TRUE
OK	negbinomial.size	2.30907189366044e-196	9.70020110964082e-194	S100A8	TRUE
OK	negbinomial.size	3.98046231150271e-192	1.59945359490904e-189	JUNB	TRUE
OK	negbinomial.size	4.64564704113883e-192	1.78896124809188e-189	RPL7	TRUE
OK	negbinomial.size	1.18903730176127e-177	4.39563309715107e-175	IFITM1	TRUE
OK	negbinomial.size	1.03571649809822e-174	3.68157379823991e-172	FOSB	TRUE
OK	negbinomial.size	1.86824697173982e-167	6.3949401899331e-165	GZMK	TRUE
OK	negbinomial.size	2.96832951429638e-143	9.79760763254541e-141	ZFP36	TRUE
OK	negbinomial.size	5.30580534564295e-143	1.6909052760149e-140	MT-ND3	TRUE
OK	negbinomial.size	5.14404717072889e-142	1.58470946506255e-139	HSPA6	TRUE
OK	negbinomial.size	8.91269769377022e-140	2.6571339382524e-137	CD48	TRUE
OK	negbinomial.size	2.41474180183313e-139	6.9740761664193e-137	SRGN	TRUE
OK	negbinomial.size	2.34314208458052e-125	6.56221792293732e-123	MT-ND4L	TRUE
OK	negbinomial.size	2.11278846063904e-122	5.74305616271353e-120	MYL2	TRUE
OK	negbinomial.size	8.55340226609243e-120	2.25858696409218e-117	ID2	TRUE
OK	negbinomial.size	4.41239052336381e-119	1.13275870047023e-116	RPS2	TRUE
OK	negbinomial.size	1.71905028622416e-112	4.29390885007668e-110	ZFP36L2	TRUE
OK	negbinomial.size	1.97181665599582e-112	4.79566566702984e-110	MT-CO1	TRUE
OK	negbinomial.size	1.37285051096621e-110	3.25330369803839e-108	ITGB1	TRUE
OK	negbinomial.size	2.12096485653758e-107	4.90048930103007e-105	HLA-A	TRUE
OK	negbinomial.size	3.16619600775596e-106	7.13706914723917e-104	CXCR4	TRUE
OK	negbinomial.size	3.30593777771815e-100	7.27463736706455e-98	HLA-DRA	TRUE
OK	negbinomial.size	5.97597830939143e-100	1.2844184077999e-97	DUSP1	TRUE
OK	negbinomial.size	8.43142244842255e-100	1.77098196064366e-97	CD36	TRUE
OK	negbinomial.size	2.0609801514079e-99	4.23279523540263e-97	IGHG4	TRUE
OK	negbinomial.size	5.9538238015965e-98	1.19620086031206e-95	DNAJA1	TRUE
OK	negbinomial.size	1.15829755003953e-90	2.27765658669476e-88	FOS	TRUE
OK	negbinomial.size	2.65869999052417e-89	5.11910527342175e-87	IGLC2	TRUE
OK	negbinomial.size	1.17867042497965e-88	2.22311674850243e-86	RPS16	TRUE
OK	negbinomial.size	3.49007100487963e-86	6.45104724541951e-84	VWF	TRUE
