# Supplementary material for: Systematically Revealing Quantitative Multi‐Target Integrative Effects of Plants With Artificial Intelligence Method
Source: Plant Biotechnol J. 2025 Aug 18;23(12):5510–35. doi: 10.1111/pbi.70321 (PMC12665060; doi:10.1111/pbi.70321)
Supplement: Supplementary file 1 — File S1: pbi70321‐sup‐0001‐FileS1‐S18.zip. [file PBI-23-5510-s001.zip › supplementary file 1 to 18/supplementary file 11 The top 50 differentially expressed genes of MTIS of T in advanced atherosclerosis group.tsv]

status	family	pval	qval	gene_short_name	use_for_ordering
OK	negbinomial.size	0	0	MT2A	TRUE
OK	negbinomial.size	0	0	MT1X	TRUE
OK	negbinomial.size	0	0	IGLC2	TRUE
OK	negbinomial.size	2.0121054317828e-266	3.08656973235481e-263	MT1G	TRUE
OK	negbinomial.size	7.4830276624905e-260	9.18317154740834e-257	MT1E	TRUE
OK	negbinomial.size	1.89576042655038e-253	1.93873099621886e-250	RPL13A	TRUE
OK	negbinomial.size	3.58353590845005e-249	3.14122519060707e-246	RPS20	TRUE
OK	negbinomial.size	5.1982002203148e-249	3.98701956898145e-246	HBB	TRUE
OK	negbinomial.size	1.44000458887473e-246	9.81763128592813e-244	IGHA1	TRUE
OK	negbinomial.size	3.44351433576347e-226	2.11294039642447e-223	FABP4	TRUE
OK	negbinomial.size	1.36665225249776e-183	7.62343474666024e-181	CFD	TRUE
OK	negbinomial.size	2.04919380242089e-181	1.04782109763788e-178	CCL4L2	TRUE
OK	negbinomial.size	5.39801302897812e-180	2.54786214967767e-177	HSPA1A	TRUE
OK	negbinomial.size	2.32203382423156e-166	1.01771425324892e-163	HSP90AA1	TRUE
OK	negbinomial.size	2.76989964733615e-155	1.13307361573698e-152	RPL7	TRUE
OK	negbinomial.size	6.81649883576036e-155	2.6141273035141e-152	S100A9	TRUE
OK	negbinomial.size	1.27652689600997e-149	4.60751119642188e-147	DCN	TRUE
OK	negbinomial.size	2.06546084012168e-128	7.0409265083259e-126	MT-ND3	TRUE
OK	negbinomial.size	2.47105504016528e-118	7.98020722444955e-116	HBA2	TRUE
OK	negbinomial.size	2.20488085907443e-115	6.76457447564036e-113	IGHM	TRUE
OK	negbinomial.size	3.14074741563004e-113	9.17696482966948e-111	HSP90AB1	TRUE
OK	negbinomial.size	1.97806497205113e-112	5.51700303113898e-110	HLA-DRB1	TRUE
OK	negbinomial.size	5.27475544490269e-112	1.40721301782274e-109	FBLN1	TRUE
OK	negbinomial.size	1.4785081379013e-110	3.78005247256765e-108	CRIP1	TRUE
OK	negbinomial.size	1.12754323790173e-109	2.767442123106e-107	MGP	TRUE
OK	negbinomial.size	2.11707789453621e-104	4.99630383110546e-102	DNAJA1	TRUE
OK	negbinomial.size	4.52682118079815e-102	1.02876202834731e-99	GSN	TRUE
OK	negbinomial.size	6.243672408449e-100	1.36825621065154e-97	S100A8	TRUE
OK	negbinomial.size	4.00235154411968e-97	8.4684238188684e-95	CD48	TRUE
OK	negbinomial.size	9.32250312705494e-96	1.90676263958697e-93	MT-ND4L	TRUE
OK	negbinomial.size	7.53475994927453e-94	1.49139635641124e-91	DNAJB1	TRUE
OK	negbinomial.size	1.79539706041748e-93	3.44267386335051e-91	HBA1	TRUE
OK	negbinomial.size	3.28929472073007e-90	6.11609466860597e-88	C7	TRUE
OK	negbinomial.size	4.04294985140057e-83	7.29633537888056e-81	CCL4	TRUE
OK	negbinomial.size	1.27903314944302e-79	2.24232782999497e-77	APOD	TRUE
OK	negbinomial.size	1.45764353881928e-78	2.48447243172086e-76	CCL3	TRUE
OK	negbinomial.size	2.61080368950465e-75	4.32970038886501e-73	MYL2	TRUE
OK	negbinomial.size	4.25661579030862e-74	6.87331433929834e-72	HSPA1B	TRUE
OK	negbinomial.size	1.14509496289929e-73	1.80161607496154e-71	HSPE1	TRUE
OK	negbinomial.size	3.11192143296048e-73	4.77368747816137e-71	RPS2	TRUE
OK	negbinomial.size	1.3872692768965e-71	2.07616689830168e-69	AC020916.1	TRUE
OK	negbinomial.size	8.34865610217431e-67	1.21969890102242e-64	KLF6	TRUE
OK	negbinomial.size	9.09866447798745e-67	1.29835826132398e-64	HSPH1	TRUE
OK	negbinomial.size	1.20086809059938e-66	1.67466513725405e-64	IGHG4	TRUE
OK	negbinomial.size	6.03270696053722e-66	8.22593109107919e-64	HSPA6	TRUE
OK	negbinomial.size	4.92601910507259e-64	6.57088113667943e-62	RPS11	TRUE
OK	negbinomial.size	3.09340789585687e-62	4.03854273382506e-60	IGFBP6	TRUE
OK	negbinomial.size	9.6194353476877e-62	1.22968448527941e-59	HSPD1	TRUE
OK	negbinomial.size	1.18443774603631e-61	1.48320612442425e-59	JUNB	TRUE
OK	negbinomial.size	1.91219743793371e-61	2.34664869583225e-59	HLA-DRA	TRUE
