# Supplementary material for: Systematically Revealing Quantitative Multi‐Target Integrative Effects of Plants With Artificial Intelligence Method
Source: Plant Biotechnol J. 2025 Aug 18;23(12):5510–35. doi: 10.1111/pbi.70321 (PMC12665060; doi:10.1111/pbi.70321)
Supplement: Supplementary file 1 — File S1: pbi70321‐sup‐0001‐FileS1‐S18.zip. [file PBI-23-5510-s001.zip › supplementary file 1 to 18/Supplementary file 4 common targets between hawthorn and atherosclerosis.txt]

GSTM1
IL1A
CAV1
HMOX1
GSTP1
XDH
CDKN1C
IGF2
IL1B
MPO
CTSD
CRP
TGFB1
STAT1
NCOA2
NR3C2
PPARG
HSF1
CXCL10
ADRB2
BCL2
PPARA
NFE2L2
MMP2
PLAT
OLR1
ESR1
IKBKB
AR
PON1
NOS2
MMP3
VEGFA
CASP3
SELE
MMP1
IRS1
RELA
EGF
NCF1
NR1I2
ICAM1
ESR2
ADRB1
LTA4H
VCAM1
PARP1
PPARD
