# Supplementary material for: Systematically Revealing Quantitative Multi‐Target Integrative Effects of Plants With Artificial Intelligence Method
Source: Plant Biotechnol J. 2025 Aug 18;23(12):5510–35. doi: 10.1111/pbi.70321 (PMC12665060; doi:10.1111/pbi.70321)
Supplement: Supplementary file 1 — File S1: pbi70321‐sup‐0001‐FileS1‐S18.zip. [file PBI-23-5510-s001.zip › supplementary file 1 to 18/Supplementary file 3 Targets from TTD OMIM and NCBI.txt]

0
SRY
LRG1
STK11
IL10
ICA1
BCO1
H6PD
CPS1
TGM2
PLCG1
MAST4
SMAD1
AURKA
ANGPTL3
ZMPSTE24
TMCO1
NRP1
DAB2IP
IGF2
NCEH1
RARRES2
C4A
MCAM
F11R
MMP2
F2R
MICB
P2RX7
CXCR3
SIRT3
LCAT
MIR146A
CREB3L3
VLDLR
GASAL1
CD40
ELN
P2RY12
PON3
MMP3
CILP2
CD160
CD34
NDUFS3
PDGFR
GPR146
P2RY2
KLF4
PTGES
ICAM1
PCMT1
CAV1
CYP19A1
PDE1A
ZPR1
CMPK2
ALOX5AP
LGALS12
SRC
FGF1
MIR193A
HMGB2
SELENOS
PPM1B
PFN3
SERPIND1
IL1RN
APOA2
NOS2
KCNJ5
OR2B7P
UNC5B
TNFSF13B
ARSB
KLF5
DICER1
SLC1A4
MIR92A1
NR4A3
USF1
TNNT2
SUB1
DLGAP4
NOX1
CCL23
APOE
TLR1
GDF15
MIR23B
MIRLET7B
CCDC178
UCN2
CDKN3
CTSB
IRGM
IL17A
NTN1
DHX9
ACP5
MTUS1
EYS
PAFAH1B3
EPHX2
SEMA3E
CRISP2
TNFRSF25
TNFSF10
MECP2
GCKR
ADH1B
IKBKE
MIR339
CEMIP
SCARB1
FADS1
FES
CANX
HSPA12B
EGF
CA2
FGF23
GH1
AKT1
GPR26
SMPD3
MIR30C2
CEL
MARK4
CXCR2
PLAT
PCNT
ANGPTL2
TGFBI
IL6ST
LIPG
UCA1
SOCS3
OR6A2
ADAMTS3
NFATC3
MIR638
PSMA6
ARG2
PALLD
NKAPL
ANXA1
PROC
CD163
MICA
PAX5
STAT3
ITGA2
NOX5
HSF1
CTSS
CHI3L1
PCSK6
MIR19B2
ADAMTS7
NAXE
LTA
NPR3
CYP7B1
DANCR
MIR155
PLIN1
FBXO3
MIR6873
KISS1
TFPI
ITGB4
C1QTNF1
PLA2G10
PDGFD
CLEC4E
NR3C1
FCGR3B
SERPINF1
MIR221
BAMBI
FURIN
IL37
SFTPD
C5
MIR17
MYBL1
METTL14
TNFSF4
MIR210
HIF1A
ITGB3
GAS6
MIR199A2
NPPB
GREM1
TRHDE
HOMER1
BTLA
PPARGC1A
MIR103A1
ADRB2
APOC3
GCLC
CAPG
RIPK2
KCNN4
LOC157273
CD59
MIR200B
HDAC4
NR3C2
GNAS
MIR204
MIR216A
TRIB3
CYP27A1
FGF21
GRN
CX3CL1
CSF1
ACSL1
FN1
HP
ADAM10
TREM1
RNF213
NFKB1
IL18
PLG
TRA
SLC5A10
ANG
HMOX1
NPM1
MIR192
VAMP3
TNFSF11
CDR1-AS
PDSS2
XDH
TRB
MARCO
GPR18
GRIA
HACD4
CTSL
CDC20B
SQLE
CNOT3
BLVRB
ADIPOQ
GNB3
MIR34A
IL23R
PLA2G2A
ELAVL1
AHSG
TM4SF5
HAS2
MIR663B
CX3CR1
FABP2
GGT1
TFEB
AGTR1
PTPN22
LRP1
CYP17A1
LDLR
KDR
RUNX3
SPRYD4
NFATC2
ITGAM
STING1
NOS3
IL21
IL7R
THBS2
ANKRD6
ANXA5
VKORC1
NUDT21
FGFR3
COL4A2
ALMS1
ILK
TNFRSF9
TET2
PECAM1
DOCK4
PPARA
MFGE8
CD68
ICOS
ITGAV
TLR6
TXNRD2
RORA
CDH4
SNHG8
MYO5A
FOXO1
MIR3188
LTB4R
APP
FOXO3
CORIN
ADGRL2
HTR1A
APOA1-AS
C1QTNF3
CDKN2B
ALDH2
KL
RNF111
MGAT5B
IL12A
GPBP1
FPR2
MIR550A3
SELE
RCN2
MIR34B
PGLYRP1
CDKN1B
PSMD6
PTGDS
PARK7
AAK1
NEXN-AS1
MAPK7
IL1RAP
IKBKB
SOST
BMP2
SULT2B1
CD36
SMAD4
GSTA4
EDN1
HGFAC
CD248
ANGPTL4
LTBR
CD70
FADS2
HSPB1
MIR183
LGALS2
ITGB5
NPC1L1
CXCR4
PTEN
IL32
ADAM33
MIR335
RHBDF2
FOXA3
PF4
CADPS
MIR106A
AFF3
HSPD1
SIRT6
TGFBR1
CCR6
RTN4
MEF2C
HBEGF
SYNCRIPP1
SPPL2A
CYBB
MIR132
SYK
NGF
MIR28
ROBO4
ABCA1
CCNB2
EVA1A
VWF
CDKN1C
MIR211
ZNF202
WDFY4
ALB
ADAM9
TUSC1
MIR217
SQSTM1
ANGPT2
CARMN
MIR142
ENO1
FPR1
HCG11
PIK3CB
MIR490
MIR10B
MIR137
MIR15A
DGKH
ATHS
ADORA2A
RFPL1
PAK1
CXCL13
CASP3
MIRLET7D
MIR185
EEF2K
RELA
HMGB1
BRAP
IL6
GHSR
G6PC2
MIR1264
LRRIQ3
LAMC1
JCAD
XBP1
SMLR1
MIR377
HOTTIP
LYN
SLC5A7
OTUB1
GPER1
SOX4
ISM1
FOXC2
GAS5
IGFBP1
GPC4
MIR152
EBI3
PVT1
IL2RA
RSPO2
NTRK2
BPIFB4
PLIN2
HTR2B
FUS
ADAM17
HERC6
NAMPT
MIR1185-2
MIR224
WNT4
MIR106B
NR1H4
GPR55
ADAMTS13
QSOX1
CAMK2D
GNAI2
ACTA2
YTHDF2
OSBPL8
TSPAN4
CYP11B2
YAP1
AHRR
CAPN10
MIR145
CD47
MS4A13
ANGPT1
PIEZO1
ADAM15
PROM1
CTSD
ABCG5
CD40LG
NRG4
LECT2
LRP2
MIR320B2
GPBAR1
ROCK2
CREB1
RNASE3
CARHSP1
MALAT1
F8
TXNRD1
MIR637
KLF2
LOC729217
SORT1
IL1B
ITGB2
SOD2
GNMT
ITGAX
PLAU
TBXAS1
MERTK
MIR92A2
MIR27B
SOD1
RIPK1
HERPUD1
APCS
P38
MMP10
C1S
BDH1
MIR223
HULC
CNTN1
GJA4
KCNMB1
GRK6
NOS1
HNF1A
PPP1R3B
MIR150
APOC2
ADM
LPA
ST6GAL1
MIR499A
CYP2C19
PROZ
RAP1A
FCAMR
VDR
TRAF2
YWHAZ
C1QA
CSRP1
APLN
ADRB3
CXCL16
CTSK
RAP1B
CCL5
DNAH5
CCR1
BRCA1
CDH5
NR4A2
AKT3
PLEK
FOLR2
HOXA1
MIR222
GP6
TLN1
MLKL
TNKS
LPA MRNA
PRDX1
UCP2
PPM1K
COMP
MIR16-1
GPIIB
RSAD2
LGMN
SOCS1
ATG7
CXCL8
MIR34C
TBX21
EREG
SREBF2
RARB
EIF2AK3
WNT5A
LGALS1
TYRO3
TERT
MIR636
ZC3HC1
SCIRT
CD28
PLA2G3
MIR30B
CCR5
TAFA5
PTGES3
SNAI1
RELN
MYLIP
NEWENTRY
CFH
SPPL2B
ITIH4
MIR761
FRS2
ZNF213-AS1
HOXA5
SCRG1
KC6
SELL
MIR186
SLAMF7
NR4A1
NFE2L2
KIF13B
HMGCR
MIR126
PDE4D
CDH1
APOA1
PLPP3
C3
NEAT1
PCOLCE2
TSPO
MIR451A
ATP6V1C2
NEIL3
ARID5B
MIR326
MMP8
FABP5
TPM2
NTM
ADIPOR2
LPAL2
IQGAP1
PLEKHO1
SNHG12
CLEC6A
CDKN2B-AS1
MIR212
NAT8
ACE
APLNR
DKK3
APOA5
CD9
TFPI2
APOBR
ORMDL3
PAPPA
TOR2A
KIT
CDC42
TERF2IP
CTSC
CRY1
HOMER2
GATA2
DDAH1
ACAA2
MTNR1B
AGXT2
JAK1
CXCL12
GDF11
DLGAP1
CERS5
ESM1
AHR
CELSR1
NR1I2
ETFA
INS
ACSL4
SCD
C1QTNF12
ABCG1
MIR124-1HG
FBLIM1
NOS1AP
MIR328
LOC100507053
UTS2R
LRRC18
COL5A1
TXNL4B
MBL2
PIGR
SERPINA1
TNFRSF14
C1QC
MIR22
MIR503
SYVN1
LUM
B2M
FMO3
PTPN2
CYP4V2
ACSL3
ABCC6
IL27
CD5L
MIR512-1
MYOCD
FNDC5
FABP1
CCR2
LNCRNA-ATB
ALOX15
HSPB8
SPHK1
MIR125A
IDO1
ST8SIA1
GSTP1
MIR652
UTS2B
C9ORF50
SERPINA12
UTP20
NR1H3
THBD
EFEMP1
DAP
CCL17
HFE
HLA-DRB1
MIR100
SIRT1
STARD7
TAT
NUGGC
TNFSF13
KLRK1
MAZ
MIR149
FCGR2A
RMST
GPT
TNF
CDK9
CYSLTR1
CAP1
ERN1
SIRPA
NPY
RHOA
AR
NOTCH1
IL23A
CRP MRNA
CYCSP8
COMT
TXNIP
ITGA4
CDK5RAP3
RETNLB
SCUBE1
NR1D1
MIR758
OSBPL1A
MAPK3
GSTO1
PTGIR
ZEB2
IRS2
HGF
HAND2-AS1
MIR19B1
PNPLA3
CD69
VIM
TTR
SGMS2
IGF1
MIR21
TNFRSF11B
STC2
TRIM7
SERPINE1
PARP1
AP1B1
TLR2
CST3
RORG
VEGFA
TNFSF15
TNFRSF1A
PLEKHM1
SPP1
LGALS3
UTS2
COMMD10
MYLK
SAA2
FABP4
ALOX5
PPP1R12A
NDUFB11
VCAM1
MIR26A1
HOXC6
SORBS3
BRINP3
MMP9
APOB
F7
DHCR7
IGFBP3
ADAMTS1
RYR3
PTH
P2RY6
PRKCZ
MIR1185-1
CD4
SHBG
TNFRSF18
KLKB1
CACNA1C
PAFAH1B2
GHRL
MGMT
RBP4
CXCR6
ZFHX3
IL20
DDIT3
ROCK1
NOD2
MT-CYB
GJA1
MCF2L
NEU1
HOTAIR
METTL5
ELOVL2
UCN
NEXN
MIF
TGFB1
NFIL3
LETMD1
UCP1
ARG1
LIPC
PRKAA1
SESN2
MMP14
LCN2
MIR181B1
APOC1
GFOD3P
IL1F10
UBE2I
MIR147A
MIR370
MIR1208
MTOR
ESR2
ADIPOR1
MIR30A
PDPN
KLF3
MIR218-2
MIA3
MIR10A
MIR455
PTGDR2
BGN
OLR1
FCGR3A
TRAM1
LTA4H
CALCA
TNFSF12
BSG
KISS1R
SELPLG
MT-TL1
MIR29A
PTPN6
MIR141
CPT1A
VCL
GDF2
MIR654
LINC03020
F2
F9
AQP1
TMEM258
EDNRB
MIR18A
MIR140
OGG1
ADAMTS5
LIAS
GSN
MIR664A
MIR218-1
SPRY1
MYO7B
CDH13
C1QTNF9
PDK1
DHX38
CHIT1
SP1
JAM3
CASP1
LINC02915
MIR663A
MIR30C1
MMP1
TNFRSF12A
GSC2
MIR30E
SLC12A1
SVEP1
GPX3
PTPRC
VEGFC
SDC1
NAT2
STX17
MIR130A
DDHD2
CHGA
NTS
TREML4
MIR320B1
CDKN2A
ELANE
ADAMTS4
STAT1
IRS1
MIR497
TSPAN2
SOX18
MIR135B
AQP9
CCL2
MIR296
MRAS
DOCK2
SEL1L3
ETS2
GRM8
NCF1
ANGPTL8
MGP
ABCB1
PDGFRB
TP53COR1
C1QL3
MCM3AP-AS1
SH2B3
FASLG
FLT1
APOA4
CD209
JAK2
TBXA2R
PPARD
TOX
CD44
SNX10
CDH7
ENG
PTX3
NPC1
IGF1R
CCL28
AIRE
PTGER2
MYO1E
FOXO4
APCDD1
BDNF
ZBTB20
CXCL10
MIAT
SAMD1
S100A9
IL33
ADAMDEC1
APOL1
CYP27C1
CELSR2
DOCK7
MAPK1
CXCL5
FALEC
LY86
HDAC5
BCL2
DOT1L
MNDA
METTL3
IL6R
HSPA8
MIR143
MIR99A
TNFAIP6
MSTN
CLTCL1
STRN3
ATF3
HAMP
CCL11
LMNA
MMP7
CXCR5
HDAC9
GLS2
F12
FADS3
BNC2
NCOA2
TNC
MEG3
MIR148A
CELA2A
TPSAB1
TXN
BMP4
PDGFC
PEPD
SREBF1
MDK
SDHB
LEP
DKK1
CCL22
CYP2A6
HSPG2
GLO1
PLA2G6
ABCD1
CD74
GLTPD2
NOTCH3
FETUB
GGT2P
ADRB1
NUP98
PIWIL1
LRP6
MIR330
MIR362
GPR65
TIMP1
PON1
SLCO5A1
ALOX12
GALNT2
CRTC1P1
ECE1
PPARG
S100A8
PRKCE
MTHFD2
DNMT3A
NRG1
CACNA2D1
CFB
PCYOX1
TGFB1I1
XIST
DCN
BHLHE40
UHRF1
IL5
USP14
F5
OGN
TPD52
HNRNPC
NGB
ASXL2
CCL3
KERA
TRIM13
PROCR
AKR1B10
VIRMA
GC
MIR19A
MIR206
AGTR2
MIR488
HABP2
CMKLR1
SHANK3
MATR3
NOTCH2
MMP12
DNMT1
LTC4S
LOXL1-AS1
ITGB1
SLC25A1
PLTP
TUBB4A
TUG1
AVP
HPSE
BGLAP
PLA2G7
LINC00299
SOAT1
TLR4
DPP4
ADAM8
CPB2
FOXP3
MTTP
ESR1
S100A12
GSTT1
MIR199A1
TSHB
TIMP3
PLAUR
IL1A
HSPA1A
IGFBP5
PON2
MIR378C
ALDH4A1
AKR1B1
SAA1
NPPA
CP
IRF7
MIRLET7G
ITGA2B
DDAH2
FABP3
PROS1
CYP2C9
NUMB
IL9
PPBP
MPO
RETN
FGFR1
NOX4
IL22
SDC4
IGFALS
CAT
SAMD9
MIR424
MIR135A1
ABI2
MIR1268B
SHB
NINJ2
PTGFR
PTGDR
FGF19
ABO
CNR1
SELP
CPE
HOXA-AS3
MSR1
THOC5
PCSK9 MRNA
BDKRB1
JUN
AXL
APOC3 MRNA
EDNRA
ITLN1
CARD8
H19
RREB1
PXDN
MTHFR
CYP26B1
MAFF
AMH
SOX6
TLN2
PRMT2
F3
KITLG
PSIP1P1
SEMA7A
RHO
NLRC5
SNHG16
ORAI1
ZNF213
PLK1
SELENOP
HSPA4
METRNL
ABCG8
SMAD5
AGER
PTGS2
NFAT5
HEG1
CLEC7A
ZFAS1
LGALS3BP
MIR135A2
LPL
SCARB2
CLIC4
OSM
LDB2
MIR214
PCSK9
IFNG
CA12
GSTM1
USP24
SMAD7
PHACTR1
EDN3
PTGIS
PRTFDC1
CD14
JAG1
TNFAIP3
SMARCD1
NORAD
CDK5
NALF1
MIR122
PSMB8-AS1
RGS5
HPR
ADTRP
TP53
CXCL1
CETP
RTN3
MIR33B
KCNQ1OT1
SLC44A3
EPHA2
CRP
ERCC1
HCAR2
NTNG1
CTNNA3
MIR98
SORCS1
APOH
CSGALNACT2
CD86
OSBP2
LEPR
S1PR3
LOC100130177
HSPA5
TLR7
DHX15
ACKR3
SUCNR1
CTNNB1
C2
APH1B
ACE2
NOTCH4
CYBA
AOC3
MRTFA
EZH2
GTF2E2
IGSF9B
HBA1
CREB3
MIR29B1
ESAM
MIR33A
IL15
SLC6A4
PGF
NF2
AGT
PK
MIR128-1
COL18A1
PPIA
CASC11
CAMP
DLL4
GCG
NLRP3
MIR148B
MIR495
HAVCR2
NRP2
MAN2B1
CASR
