# Supplementary material for: Systematically Revealing Quantitative Multi‐Target Integrative Effects of Plants With Artificial Intelligence Method
Source: Plant Biotechnol J. 2025 Aug 18;23(12):5510–35. doi: 10.1111/pbi.70321 (PMC12665060; doi:10.1111/pbi.70321)
Supplement: Supplementary file 1 — File S1: pbi70321‐sup‐0001‐FileS1‐S18.zip. [file PBI-23-5510-s001.zip › supplementary file 1 to 18/supplementary file 6 MTIS of early stage atherosclerosis group.tsv]

Cell	MTIS
Early_Early_AAACCCAAGAAATGGG.1_1	-3.235043
Early_Early_AAACCCAAGGAGTCTG.1_1	-0.059373
Early_Early_AAACCCACAACATCGT.1_1	-0.258796
Early_Early_AAACCCACACGGCGTT.1_1	-1.080075
Early_Early_AAACCCACATACAGGG.1_1	-0.463641
Early_Early_AAACCCACATGACCCG.1_1	-0.142883
Early_Early_AAACCCATCTCCCATG.1_1	-79.009987
Early_Early_AAACCCATCTCTGGTC.1_1	-0.319497
Early_Early_AAACGAACAATTGGTC.1_1	-0.143619
Early_Early_AAACGAAGTAGTAAGT.1_1	-30.914898
Early_Early_AAACGAAGTGTTAACC.1_1	-0.26177
Early_Early_AAACGAATCCAAGCTA.1_1	-15.532256
Early_Early_AAACGAATCTCTGAGA.1_1	-2.292507
Early_Early_AAACGCTAGGGACCAT.1_1	-16.039434
Early_Early_AAACGCTAGTAGTGCG.1_1	-2.824065
Early_Early_AAACGCTCAAGTTTGC.1_1	-0.291161
Early_Early_AAACGCTCACGCAAAG.1_1	-0.067884
Early_Early_AAACGCTCACGGCACT.1_1	-0.204598
Early_Early_AAACGCTCAGCTCTGG.1_1	-26.66481
Early_Early_AAACGCTGTAATCAAG.1_1	-0.054556
Early_Early_AAACGCTGTCAGTCTA.1_1	-86.222984
Early_Early_AAACGCTGTCCGGTCA.1_1	-0.531008
Early_Early_AAACGCTGTCGAGCTC.1_1	-0.198759
Early_Early_AAACGCTGTCGCCTAG.1_1	-11.998006
Early_Early_AAACGCTGTCTCCTGT.1_1	-0.707722
Early_Early_AAACGCTTCAGCTAGT.1_1	-68.019585
Early_Early_AAACGCTTCTACGGGC.1_1	-0.67389
Early_Early_AAAGAACGTGACTAAA.1_1	-9.909811
Early_Early_AAAGAACGTGTCTTCC.1_1	-0.924774
Early_Early_AAAGAACGTTAGGGAC.1_1	-0.058786
Early_Early_AAAGAACTCCATCCGT.1_1	-0.059443
Early_Early_AAAGAACTCCCACAGG.1_1	-34.210987
Early_Early_AAAGGATAGAGGTCAC.1_1	-4.129165
Early_Early_AAAGGATAGGACACTG.1_1	-47.753674
Early_Early_AAAGGATAGGCGCTCT.1_1	-0.620937
Early_Early_AAAGGATCACCTCTAC.1_1	-101.137833
Early_Early_AAAGGATCAGTTGAAA.1_1	-1.687368
Early_Early_AAAGGATGTAGTAAGT.1_1	-0.109546
Early_Early_AAAGGATGTGATAGAT.1_1	-0.277893
Early_Early_AAAGGATGTTGTTGCA.1_1	-0.028918
Early_Early_AAAGGATTCATCTACT.1_1	-1.07563
Early_Early_AAAGGATTCGACGACC.1_1	-2.077831
Early_Early_AAAGGATTCTGAGAGG.1_1	-2.709902
Early_Early_AAAGGGCAGAAGTATC.1_1	-0.649918
Early_Early_AAAGGGCAGCTGCCAC.1_1	-0.056933
Early_Early_AAAGGGCAGGCTGAAC.1_1	-2.485376
Early_Early_AAAGGGCAGTCCTGCG.1_1	-2.020904
Early_Early_AAAGGGCCAACCGACC.1_1	-4.434071
Early_Early_AAAGGGCCAACCGATT.1_1	-7.220228
Early_Early_AAAGGGCCAATCACGT.1_1	-134.309586
Early_Early_AAAGGGCCAGCGTGAA.1_1	-0.094449
Early_Early_AAAGGGCCATATGAAG.1_1	-3.796453
Early_Early_AAAGGGCGTAAGGCTG.1_1	-0.924599
Early_Early_AAAGGGCGTAATGCTC.1_1	-0.592382
Early_Early_AAAGGGCGTCACCTTC.1_1	-2.186021
Early_Early_AAAGGGCTCGTGCTCT.1_1	-32.490726
Early_Early_AAAGGGCTCTAAGCCA.1_1	-6.651612
Early_Early_AAAGGTAAGACAACTA.1_1	-25.928604
Early_Early_AAAGGTAAGAGGTATT.1_1	-30.73188
Early_Early_AAAGGTAAGGGCAATC.1_1	-2.196921
Early_Early_AAAGGTACAACTGCTA.1_1	-30.457989
Early_Early_AAAGGTACAGAACTTC.1_1	-16.360203
Early_Early_AAAGGTACATTACTCT.1_1	-0.329518
Early_Early_AAAGGTAGTACGAAAT.1_1	-21.07513
Early_Early_AAAGTCCAGGCTCTCG.1_1	-3.702457
Early_Early_AAAGTCCCAGCTACTA.1_1	-0.093591
Early_Early_AAAGTCCGTCTCCCTA.1_1	-1.181814
Early_Early_AAAGTCCTCAGGGATG.1_1	-2.678232
Early_Early_AAAGTCCTCCTTTAGT.1_1	-0.521562
Early_Early_AAAGTCCTCGCCTAGG.1_1	-0.146147
Early_Early_AAAGTCCTCTCATTTG.1_1	-0.041792
Early_Early_AAAGTCCTCTCTATAC.1_1	-0.014715
Early_Early_AAAGTCCTCTGTAACG.1_1	-1.862848
Early_Early_AAAGTGACACCACATA.1_1	-0.223697
Early_Early_AAAGTGACAGGACATG.1_1	-1.463267
Early_Early_AAAGTGACAGGAGACT.1_1	-0.059463
Early_Early_AAAGTGAGTCTTACAG.1_1	-0.29373
Early_Early_AAAGTGATCAGATGCT.1_1	-1.291167
Early_Early_AAAGTGATCCATCACC.1_1	-0.059108
Early_Early_AAAGTGATCTTACGTT.1_1	-19.172302
Early_Early_AAATGGAAGTTACTCG.1_1	-49.77956
Early_Early_AAATGGACACCGAATT.1_1	-1.149235
Early_Early_AAATGGAGTACTGCCG.1_1	-0.148099
Early_Early_AAATGGAGTCTACAAC.1_1	-0.028749
Early_Early_AAATGGAGTGGTCTAT.1_1	-4.112201
Early_Early_AAATGGAGTTGGGTAG.1_1	-2.076618
Early_Early_AAATGGATCATGCCAA.1_1	-7.904998
Early_Early_AACAAAGAGAGTATAC.1_1	-3.461435
Early_Early_AACAAAGAGGCTGTAG.1_1	-22.317036
Early_Early_AACAAAGAGGGTGAGG.1_1	-0.014715
Early_Early_AACAAAGCAAGTTCGT.1_1	-0.444828
Early_Early_AACAAAGCAGCCCACA.1_1	-0.092704
Early_Early_AACAAAGCAGGGACTA.1_1	-0.09665
Early_Early_AACAAAGGTGACAGCA.1_1	-6.056415
Early_Early_AACAAAGGTGCAAGAC.1_1	-146.331238
Early_Early_AACAAAGTCGGTTCAA.1_1	-0.615863
Early_Early_AACAACCAGCCATTGT.1_1	-3.341277
Early_Early_AACAACCAGGCATTTC.1_1	-43.16925
Early_Early_AACAACCAGTCTAGCT.1_1	-80.684608
Early_Early_AACAACCCAACTCCCT.1_1	-1.180807
Early_Early_AACAACCCACCGTCTT.1_1	-95.840294
Early_Early_AACAACCCACGACAGA.1_1	-1.631481
Early_Early_AACAACCCATCGAGCC.1_1	-0.53912
Early_Early_AACAACCGTACTGGGA.1_1	-46.334824
Early_Early_AACAACCGTCCAGCCA.1_1	-48.760738
Early_Early_AACAACCGTTACCTTT.1_1	-0.087907
Early_Early_AACAACCGTTCCGGTG.1_1	-14.862149
Early_Early_AACAACCGTTGGTGTT.1_1	-0.439107
Early_Early_AACAACCTCATTCGGA.1_1	-130.450577
Early_Early_AACAACCTCCAAACCA.1_1	-0.093215
Early_Early_AACAACCTCCGTGGCA.1_1	-69.392662
Early_Early_AACAACCTCCTCTCGA.1_1	-2.010509
Early_Early_AACAACCTCTAGACCA.1_1	-12.450994
Early_Early_AACAAGAAGAGGTATT.1_1	-0.158816
Early_Early_AACAAGAAGTGGAAGA.1_1	-0.209135
Early_Early_AACAAGACACGTTCGG.1_1	-0.265486
Early_Early_AACAAGACAGGCTATT.1_1	-83.818649
Early_Early_AACAAGAGTATCGATC.1_1	-0.053204
Early_Early_AACAAGAGTCTACAAC.1_1	-60.765331
Early_Early_AACAAGAGTGTCTTCC.1_1	-11.50259
Early_Early_AACAAGATCCTGATAG.1_1	-3.985934
Early_Early_AACAAGATCGAGAAGC.1_1	-50.158001
Early_Early_AACAAGATCGTGACTA.1_1	-2.220702
Early_Early_AACACACAGCCGGAAT.1_1	-4.971396
Early_Early_AACACACAGCGCTTCG.1_1	-0.060356
Early_Early_AACACACAGGATACGC.1_1	-0.310782
Early_Early_AACACACAGGCTAAAT.1_1	-0.591968
Early_Early_AACACACCATGGGTCC.1_1	-26.332975
Early_Early_AACACACGTAACCAGG.1_1	-29.556656
Early_Early_AACACACGTCACTCGG.1_1	-0.243739
Early_Early_AACACACGTGAGCTCC.1_1	-1.593597
Early_Early_AACACACGTTTGGCTA.1_1	-4.264725
Early_Early_AACACACTCCCAAGTA.1_1	-0.092734
Early_Early_AACACACTCCCAGGAC.1_1	-8.857582
Early_Early_AACACACTCCGAGCTG.1_1	-16.77177
Early_Early_AACAGGGCACTACTTT.1_1	-4.416025
Early_Early_AACAGGGCAGAGTGTG.1_1	-1.194217
Early_Early_AACAGGGCATGACGTT.1_1	-5.46173
Early_Early_AACAGGGGTACCCACG.1_1	-4.894454
Early_Early_AACAGGGGTGAGTCAG.1_1	-7.724522
Early_Early_AACAGGGGTGCACAAG.1_1	-33.327682
Early_Early_AACAGGGGTGTTGATC.1_1	-2.075674
Early_Early_AACAGGGTCCTATTTG.1_1	-5.541831
Early_Early_AACAGGGTCGCCTTTG.1_1	-15.913355
Early_Early_AACAGGGTCGCGCCAA.1_1	-0.106452
Early_Early_AACAGGGTCGTTCAGA.1_1	-5.006955
Early_Early_AACAGGGTCTAACACG.1_1	-0.51732
Early_Early_AACAGGGTCTTGGAAC.1_1	-1.207863
Early_Early_AACCAACAGCAAGTGC.1_1	-6.202826
Early_Early_AACCAACAGGCACCAA.1_1	-0.986043
Early_Early_AACCAACCACCAAAGG.1_1	-0.807792
Early_Early_AACCAACCACGCTGCA.1_1	-1.659045
Early_Early_AACCAACCACTACAGT.1_1	-0.840421
Early_Early_AACCAACGTCAGCGTC.1_1	-0.094119
Early_Early_AACCAACGTCCGGTGT.1_1	-0.391173
Early_Early_AACCAACGTCGACTGC.1_1	-0.9913
Early_Early_AACCAACGTCGCATGC.1_1	-1.309997
Early_Early_AACCAACGTCGTGATT.1_1	-50.158001
Early_Early_AACCAACGTGGCATCC.1_1	-4.22795
Early_Early_AACCAACGTTTCCCAC.1_1	-0.059463
Early_Early_AACCACAAGACATCCT.1_1	-16.140388
Early_Early_AACCACAAGGTTCAGG.1_1	-18.789009
Early_Early_AACCACACAAACGAGC.1_1	-0.108979
Early_Early_AACCACACAACTCGTA.1_1	-4.909906
Early_Early_AACCACACAGGCAATG.1_1	-59.775333
Early_Early_AACCACACATACATCG.1_1	-0.143462
Early_Early_AACCACATCTTTGATC.1_1	-0.060356
Early_Early_AACCATGAGCGTGCCT.1_1	-0.551243
Early_Early_AACCATGAGTCTAACC.1_1	-0.619183
Early_Early_AACCATGCAGGCACAA.1_1	-0.106231
Early_Early_AACCATGCAGTTAGGG.1_1	-1.473805
Early_Early_AACCATGCATCTGCGG.1_1	-100.368912
Early_Early_AACCATGGTACCCACG.1_1	-1.096592
Early_Early_AACCATGGTCACGTGC.1_1	-1.645669
Early_Early_AACCATGTCAACTGGT.1_1	-20.045628
Early_Early_AACCATGTCCATAGAC.1_1	-62.179661
Early_Early_AACCATGTCCTCCACA.1_1	-40.027607
Early_Early_AACCCAAAGCAATAAC.1_1	-0.091413
Early_Early_AACCCAAAGGTCACCC.1_1	-38.136349
Early_Early_AACCCAAAGGTTCCGC.1_1	-37.011005
Early_Early_AACCCAAAGTCTCGTA.1_1	-1.026677
Early_Early_AACCCAACAAAGAGTT.1_1	-31.708687
Early_Early_AACCCAACAGCATTGT.1_1	-0.668351
Early_Early_AACCCAATCTTCCACG.1_1	-0.028867
Early_Early_AACCTGAAGCCTATCA.1_1	-1.720899
Early_Early_AACCTGAAGGAAGTAG.1_1	-0.298655
Early_Early_AACCTGAAGGATTTGA.1_1	-0.925113
Early_Early_AACCTGAAGTAATCCC.1_1	-13.616743
Early_Early_AACCTGACATCATCTT.1_1	-37.013355
Early_Early_AACCTGAGTAGGCTGA.1_1	-0.141421
Early_Early_AACCTGAGTATAGGGC.1_1	-97.178795
Early_Early_AACCTGAGTCCATACA.1_1	-1.938793
Early_Early_AACCTGAGTTCGTTCC.1_1	-54.317051
Early_Early_AACCTGATCATGAGTC.1_1	-5.374667
Early_Early_AACCTGATCCAGTTCC.1_1	-0.904363
Early_Early_AACCTGATCTAGCCAA.1_1	-13.931397
Early_Early_AACCTTTAGAAACCAT.1_1	-1.540341
Early_Early_AACCTTTAGATCACCT.1_1	-1.373586
Early_Early_AACCTTTCAAAGGAGA.1_1	-81.414314
Early_Early_AACCTTTCAAGCTCTA.1_1	-0.029248
Early_Early_AACCTTTCACAATGTC.1_1	-0.445851
Early_Early_AACCTTTCAGATACTC.1_1	-200.761475
Early_Early_AACCTTTCAGGCTATT.1_1	-24.20756
Early_Early_AACCTTTGTAAGAACT.1_1	-0.028867
Early_Early_AACCTTTGTAGGTACG.1_1	-39.387455
Early_Early_AACCTTTGTATCACGT.1_1	-20.703157
Early_Early_AACCTTTGTGACTCGC.1_1	-0.961378
Early_Early_AACCTTTGTGGACTGA.1_1	-0.291189
Early_Early_AACCTTTGTTCGAGCC.1_1	-3.992081
Early_Early_AACCTTTGTTTGTTCT.1_1	-0.068251
Early_Early_AACCTTTTCACCCTGT.1_1	-4.194263
Early_Early_AACCTTTTCGCCAATA.1_1	-3.643655
Early_Early_AACGAAACAAGACTGG.1_1	-0.382764
Early_Early_AACGAAATCCTATTGT.1_1	-0.531218
Early_Early_AACGAAATCGGCTATA.1_1	-2.347901
Early_Early_AACGAAATCTGCGGGT.1_1	-0.509841
Early_Early_AACGAAATCTTTCAGT.1_1	-1.023031
Early_Early_AACGAAATCTTTGCGC.1_1	-0.591968
Early_Early_AACGGGAAGACATACA.1_1	-25.540741
Early_Early_AACGGGAAGATTGATG.1_1	-1.767212
Early_Early_AACGGGAAGCAAATGT.1_1	-1.954592
Early_Early_AACGGGAAGCACTCAT.1_1	-0.628087
Early_Early_AACGGGACAATAGTGA.1_1	-42.945007
Early_Early_AACGGGACATGACGAG.1_1	-21.52569
Early_Early_AACGGGAGTATCGAAA.1_1	-35.652096
Early_Early_AACGGGAGTATCTTCT.1_1	-71.796989
Early_Early_AACGGGAGTCCTGGTG.1_1	-0.033009
Early_Early_AACGGGAGTCTCACAA.1_1	-0.105493
Early_Early_AACGGGAGTGCAATGG.1_1	-31.248829
Early_Early_AACGGGAGTTACACTG.1_1	-0.056933
Early_Early_AACGGGAGTTATAGCC.1_1	-0.490536
Early_Early_AACGGGAGTTGTCTAG.1_1	-69.479904
Early_Early_AACGGGATCACTTCTA.1_1	-0.591968
Early_Early_AACGGGATCCGAGTGC.1_1	-2.71476
Early_Early_AACGGGATCTCGGTCT.1_1	-1.771623
Early_Early_AACGTCAAGCAGGCTA.1_1	-4.060011
Early_Early_AACGTCAAGGATACGC.1_1	-0.396132
Early_Early_AACGTCAAGGATTCAA.1_1	-0.41768
Early_Early_AACGTCAAGGCATCAG.1_1	-0.687813
Early_Early_AACGTCACAATAACGA.1_1	-0.732326
Early_Early_AACGTCAGTAACGGTG.1_1	-2.18159
Early_Early_AACGTCAGTAAGTAGT.1_1	-0.142491
Early_Early_AACGTCAGTCGCATGC.1_1	-4.117703
Early_Early_AACGTCAGTTCGAGCC.1_1	-47.61248
Early_Early_AACGTCATCATTACTC.1_1	-2.916255
Early_Early_AACGTCATCTGGGCAC.1_1	-0.838995
Early_Early_AACTTCTAGACCTGGA.1_1	-0.028752
Early_Early_AACTTCTAGATGAAGG.1_1	-0.595437
Early_Early_AACTTCTCAGACCAGA.1_1	-9.582364
Early_Early_AACTTCTCAGTGTGGA.1_1	-32.344608
Early_Early_AACTTCTCATGGGTTT.1_1	-0.143462
Early_Early_AACTTCTGTACAGAGC.1_1	-0.299313
Early_Early_AACTTCTGTCGGCACT.1_1	-0.442524
Early_Early_AACTTCTTCCTGTAAG.1_1	-11.086518
Early_Early_AACTTCTTCGCTAGCG.1_1	-0.391498
Early_Early_AAGAACAAGAGCTGAC.1_1	-37.712246
Early_Early_AAGAACAAGCTCTTCC.1_1	-0.963914
Early_Early_AAGAACACACGGAAGT.1_1	-1.543605
Early_Early_AAGAACAGTGTGTCGC.1_1	-0.591968
Early_Early_AAGAACAGTTAGAGAT.1_1	-21.217815
Early_Early_AAGAACATCAGAGTTC.1_1	-1.088975
Early_Early_AAGAACATCATCACTT.1_1	-0.214007
Early_Early_AAGAACATCGGCTTGG.1_1	-0.82657
Early_Early_AAGAACATCGTAGTCA.1_1	-75.491089
Early_Early_AAGAACATCTCTGACC.1_1	-23.646622
Early_Early_AAGACAAAGACCTTTG.1_1	-39.02375
Early_Early_AAGACAAAGATGCGAC.1_1	-4.459744
Early_Early_AAGACAAAGCGTTACT.1_1	-11.50259
Early_Early_AAGACAAAGTATGGAT.1_1	-0.026261
Early_Early_AAGACAAAGTTCTACG.1_1	-0.464484
Early_Early_AAGACAACAATTCGTG.1_1	-0.095359
Early_Early_AAGACAACACCTGCTT.1_1	-0.67834
Early_Early_AAGACAACATCCTTCG.1_1	-0.510791
Early_Early_AAGACAACATCGGATT.1_1	-0.028749
Early_Early_AAGACAACATGACCCG.1_1	-0.24244
Early_Early_AAGACAAGTACTCCGG.1_1	-12.79549
Early_Early_AAGACAAGTGCCAAGA.1_1	-3.40454
Early_Early_AAGACAAGTTGCATAC.1_1	-18.789009
Early_Early_AAGACAATCCACGGGT.1_1	-1.451159
Early_Early_AAGACAATCCACTGAA.1_1	-1.271528
Early_Early_AAGACTCAGATGGTCG.1_1	-0.054556
Early_Early_AAGACTCAGGCCTAAG.1_1	-4.811638
Early_Early_AAGACTCCAAGAGTAT.1_1	-0.460319
Early_Early_AAGACTCCACATAGCT.1_1	-10.760324
Early_Early_AAGACTCCACGATAGG.1_1	-0.591968
Early_Early_AAGACTCGTGGTTTAC.1_1	-0.093583
Early_Early_AAGACTCTCATCGCTC.1_1	-0.818048
Early_Early_AAGACTCTCGCGATCG.1_1	-0.056714
Early_Early_AAGACTCTCGGATACT.1_1	-2.973065
Early_Early_AAGACTCTCGGCCCAA.1_1	-0.171205
Early_Early_AAGACTCTCTCCTGTG.1_1	-0.343761
Early_Early_AAGATAGAGTAAGACT.1_1	-0.242446
Early_Early_AAGATAGCAAAGCTAA.1_1	-0.165491
Early_Early_AAGATAGCAAAGTGTA.1_1	-0.301855
Early_Early_AAGATAGCACGGTGCT.1_1	-0.301007
Early_Early_AAGATAGCATTGTGCA.1_1	-0.1192
Early_Early_AAGATAGTCAAGTCGT.1_1	-0.028887
Early_Early_AAGATAGTCCGCGAGT.1_1	-0.19961
Early_Early_AAGATAGTCGCCAACG.1_1	-1.181932
Early_Early_AAGATAGTCTCAACGA.1_1	-0.591968
Early_Early_AAGCATCAGACCCTTA.1_1	-0.159529
Early_Early_AAGCATCAGCACTCCG.1_1	-52.562336
Early_Early_AAGCATCAGTTCGGTT.1_1	-0.265491
Early_Early_AAGCATCCACCATTCC.1_1	-39.808712
Early_Early_AAGCATCCACGCGCAT.1_1	-5.359509
Early_Early_AAGCATCGTACCGCGT.1_1	-13.445478
Early_Early_AAGCATCGTGCATGTT.1_1	-0.028887
Early_Early_AAGCATCTCCCATTTA.1_1	-0.027619
Early_Early_AAGCATCTCCGGACGT.1_1	-0.398695
Early_Early_AAGCATCTCCTGCCAT.1_1	-0.291161
Early_Early_AAGCATCTCTGAATGC.1_1	-0.053345
Early_Early_AAGCCATAGACAAGCC.1_1	-4.115638
Early_Early_AAGCCATAGAGCTTTC.1_1	-0.304809
Early_Early_AAGCCATAGATTGACA.1_1	-1.677238
Early_Early_AAGCCATAGCGTGTTT.1_1	-7.742151
Early_Early_AAGCCATCAAGGTCGA.1_1	-0.014715
Early_Early_AAGCCATCACCTATCC.1_1	-5.825869
Early_Early_AAGCCATGTACCACGC.1_1	-0.142072
Early_Early_AAGCCATGTGAATTGA.1_1	-11.192815
Early_Early_AAGCCATGTGCAATGG.1_1	-74.201317
Early_Early_AAGCCATTCACAGTGT.1_1	-1.288805
Early_Early_AAGCCATTCCACAGGC.1_1	-35.717873
Early_Early_AAGCCATTCCCAAGTA.1_1	-0.921686
Early_Early_AAGCGAGCAAAGCACG.1_1	-0.916693
Early_Early_AAGCGAGCACAATGTC.1_1	-49.082607
Early_Early_AAGCGAGCAGAGAAAG.1_1	-2.47083
Early_Early_AAGCGAGCAGCAGTAG.1_1	-0.271066
Early_Early_AAGCGAGCAGGCCCTA.1_1	-0.581326
Early_Early_AAGCGAGGTATCGTTG.1_1	-37.396965
Early_Early_AAGCGAGGTTCGAAGG.1_1	-2.095653
Early_Early_AAGCGAGGTTGAAGTA.1_1	-0.478798
Early_Early_AAGCGAGTCATTCGTT.1_1	-0.056714
Early_Early_AAGCGAGTCCAGCCTT.1_1	-0.923944
Early_Early_AAGCGAGTCGCGTTTC.1_1	-44.624737
Early_Early_AAGCGTTAGTGGCGAT.1_1	-11.538527
Early_Early_AAGCGTTAGTTGTCGT.1_1	-8.721552
Early_Early_AAGCGTTCACCAAAGG.1_1	-22.88065
Early_Early_AAGCGTTCAGAATTCC.1_1	-67.625237
Early_Early_AAGCGTTCAGAGTCAG.1_1	-26.070225
Early_Early_AAGCGTTCAGGCTCTG.1_1	-0.9972
Early_Early_AAGCGTTCATCCCACT.1_1	-6.404454
Early_Early_AAGCGTTCATCCGTTC.1_1	-49.028614
Early_Early_AAGCGTTGTCGACGCT.1_1	-2.401446
Early_Early_AAGCGTTTCCATTTCA.1_1	-0.685575
Early_Early_AAGGAATAGAGTCGAC.1_1	-115.074936
Early_Early_AAGGAATAGGGTCACA.1_1	-18.789009
Early_Early_AAGGAATAGTTGCGCC.1_1	-5.064216
Early_Early_AAGGAATCACAGACGA.1_1	-1.083171
Early_Early_AAGGAATCAGAACTTC.1_1	-0.145442
Early_Early_AAGGAATGTATCGGTT.1_1	-0.708294
Early_Early_AAGGTAAAGAACAAGG.1_1	-134.309586
Early_Early_AAGGTAAAGCATCAGG.1_1	-76.605652
Early_Early_AAGGTAAAGCCTTTCC.1_1	-10.489237
Early_Early_AAGGTAAAGGATTTGA.1_1	-19.013336
Early_Early_AAGGTAAAGTTCCGTA.1_1	-0.05328
Early_Early_AAGGTAACATCTTCGC.1_1	-0.028887
Early_Early_AAGGTAAGTACCTAGT.1_1	-0.028918
Early_Early_AAGGTAAGTGGTCCGT.1_1	-0.681375
Early_Early_AAGGTAAGTGTTACAC.1_1	-19.526352
Early_Early_AAGGTAATCAGTGTCA.1_1	-41.900883
Early_Early_AAGGTAATCTAGAACC.1_1	-2.117386
Early_Early_AAGTACCAGAAGCTCG.1_1	-0.29243
Early_Early_AAGTACCAGACGGTCA.1_1	-0.166414
Early_Early_AAGTACCAGCTGAAAT.1_1	-0.27256
Early_Early_AAGTACCAGGGTGAAA.1_1	-1.745667
Early_Early_AAGTACCAGTTGTAGA.1_1	-1.987068
Early_Early_AAGTACCCACACCGAC.1_1	-0.891916
Early_Early_AAGTACCCATGTTACG.1_1	-0.264486
Early_Early_AAGTACCGTGATAGTA.1_1	-14.522262
Early_Early_AAGTACCTCTCGTGAA.1_1	-0.231166
Early_Early_AAGTCGTAGCTCCCTT.1_1	-7.231588
Early_Early_AAGTCGTAGGAGAGGC.1_1	-0.435621
Early_Early_AAGTCGTAGGCTTTCA.1_1	-15.07789
Early_Early_AAGTCGTCAACCGCCA.1_1	-0.111822
Early_Early_AAGTCGTCACTCCGAG.1_1	-1.072409
Early_Early_AAGTCGTCAGAGTAAT.1_1	-47.579411
Early_Early_AAGTCGTGTGATGAAT.1_1	-0.053739
Early_Early_AAGTCGTGTTCGGTCG.1_1	-2.096736
Early_Early_AAGTGAAAGGGTACAC.1_1	-2.35776
Early_Early_AAGTGAACAGTCAGAG.1_1	-4.117977
Early_Early_AAGTGAATCTAGGCAT.1_1	-127.096611
Early_Early_AAGTTCGAGAAACACT.1_1	-5.782879
Early_Early_AAGTTCGAGTTTCAGC.1_1	-0.272573
Early_Early_AAGTTCGCAAATGCTC.1_1	-0.446519
Early_Early_AAGTTCGCACACACTA.1_1	-19.151308
Early_Early_AAGTTCGCAGATACTC.1_1	-1.077544
Early_Early_AAGTTCGCAGGGTCTC.1_1	-0.282246
Early_Early_AAGTTCGGTTGGGTAG.1_1	-1.418283
Early_Early_AAGTTCGTCACGTAGT.1_1	-0.054935
Early_Early_AAGTTCGTCTGGCTGG.1_1	-0.057402
Early_Early_AATAGAGAGCAACTCT.1_1	-35.732018
Early_Early_AATAGAGAGCCTTTCC.1_1	-0.496319
Early_Early_AATAGAGAGGTAACTA.1_1	-0.141139
Early_Early_AATAGAGGTCCAGAAG.1_1	-0.058343
Early_Early_AATAGAGTCAGCGCGT.1_1	-0.910521
Early_Early_AATAGAGTCCATCTGC.1_1	-50.158001
Early_Early_AATAGAGTCCGATTAG.1_1	-1.537888
Early_Early_AATAGAGTCGTGTGGC.1_1	-19.782354
Early_Early_AATCACGAGACGGTTG.1_1	-0.093819
Early_Early_AATCACGAGCGAGGAG.1_1	-16.309908
Early_Early_AATCACGAGTCACGCC.1_1	-42.978264
Early_Early_AATCACGCAACACACT.1_1	-1.80806
Early_Early_AATCACGCACAATGAA.1_1	-2.620665
Early_Early_AATCACGCACAGTGTT.1_1	-0.096279
Early_Early_AATCACGCAGGTGTGA.1_1	-0.200047
Early_Early_AATCACGCAGTGTATC.1_1	-0.242713
Early_Early_AATCACGGTCAAAGTA.1_1	-0.207339
Early_Early_AATCACGGTGTCTTGA.1_1	-1.122902
Early_Early_AATCGACAGCCTTCTC.1_1	-1.091744
Early_Early_AATCGACAGGGACCAT.1_1	-8.301023
Early_Early_AATCGACAGTGAGTGC.1_1	-3.678573
Early_Early_AATCGACCACGGAAGT.1_1	-0.208287
Early_Early_AATCGACCAGAGTCAG.1_1	-18.313034
Early_Early_AATCGACCATTAGGAA.1_1	-76.605652
Early_Early_AATCGACGTCAAAGTA.1_1	-1.030981
Early_Early_AATCGACGTCTGATCA.1_1	-1.060271
Early_Early_AATCGACTCAACCTCC.1_1	-0.264035
Early_Early_AATCGACTCACTTCTA.1_1	-0.060955
Early_Early_AATCGACTCCACCTCA.1_1	-0.09589
Early_Early_AATCGACTCCCGAGAC.1_1	-0.028752
Early_Early_AATCGTGAGACCGCCT.1_1	-0.35397
Early_Early_AATCGTGCAAGGACAC.1_1	-0.014715
Early_Early_AATCGTGCAAGGCAAC.1_1	-2.011697
Early_Early_AATCGTGCAATCGCAT.1_1	-27.827612
Early_Early_AATCGTGGTCGGCCTA.1_1	-0.623057
Early_Early_AATCGTGGTGCCTAAT.1_1	-0.262082
Early_Early_AATCGTGGTTAGAGTA.1_1	-0.041792
Early_Early_AATCGTGTCTTAATCC.1_1	-18.736158
Early_Early_AATGAAGAGACATATG.1_1	-0.444454
Early_Early_AATGAAGCAACTACGT.1_1	-0.291161
Early_Early_AATGAAGCAAGTGGTG.1_1	-0.754647
Early_Early_AATGAAGCACTAGGTT.1_1	-5.139326
Early_Early_AATGAAGCAGCAGAAC.1_1	-10.86762
Early_Early_AATGAAGCAGTGTACT.1_1	-0.014715
Early_Early_AATGAAGCATCGTGGC.1_1	-15.292217
Early_Early_AATGAAGGTACGACTT.1_1	-4.782317
Early_Early_AATGAAGTCCATACTT.1_1	-0.726517
Early_Early_AATGAAGTCGTCAGAT.1_1	-0.614139
Early_Early_AATGAAGTCGTTGCCT.1_1	-7.211492
Early_Early_AATGAAGTCTTGAGCA.1_1	-57.370998
Early_Early_AATGACCAGTAAAGCT.1_1	-119.883614
Early_Early_AATGACCCAGCAGTAG.1_1	-7.447218
Early_Early_AATGACCCAGCCTATA.1_1	-0.297021
Early_Early_AATGACCGTGCTGTCG.1_1	-15.539341
Early_Early_AATGACCGTTACGCCG.1_1	-0.056933
Early_Early_AATGACCTCGGTGTAT.1_1	-0.314788
Early_Early_AATGACCTCGTAGCTA.1_1	-6.289678
Early_Early_AATGACCTCTCTAGGA.1_1	-196.823578
Early_Early_AATGCCAAGGGACACT.1_1	-39.829578
Early_Early_AATGCCAAGTCTAACC.1_1	-0.054556
Early_Early_AATGCCAAGTTGTAGA.1_1	-7.006981
Early_Early_AATGCCACAAGCTGCC.1_1	-1.785762
Early_Early_AATGCCACACAATGAA.1_1	-0.474706
Early_Early_AATGCCACACCCTATC.1_1	-0.437263
Early_Early_AATGCCACATGTTCGA.1_1	-0.693582
Early_Early_AATGCCAGTCGGTGTC.1_1	-0.235968
Early_Early_AATGCCAGTCTGGTTA.1_1	-1.088975
Early_Early_AATGCCAGTGTCCGTG.1_1	-0.475788
Early_Early_AATGCCATCAAACTGC.1_1	-16.624102
Early_Early_AATGCCATCACTTTGT.1_1	-0.267992
Early_Early_AATGCCATCAGCTGTA.1_1	-0.059225
Early_Early_AATGCCATCCGTATAG.1_1	-0.028887
Early_Early_AATGGAAAGAGCAGTC.1_1	-0.908771
Early_Early_AATGGAACACAGTGTT.1_1	-5.148886
Early_Early_AATGGAACATGACAGG.1_1	-1.543146
Early_Early_AATGGAAGTGCAGATG.1_1	-0.985409
Early_Early_AATGGAATCAACTTTC.1_1	-0.372136
Early_Early_AATGGAATCGAGTGAG.1_1	-1.324017
Early_Early_AATGGCTAGATTGAGT.1_1	-0.054556
Early_Early_AATGGCTAGCAACTCT.1_1	-0.288507
Early_Early_AATGGCTCAAATTGCC.1_1	-0.427156
Early_Early_AATGGCTCACGATAGG.1_1	-27.356937
Early_Early_AATGGCTGTAAGTAGT.1_1	-2.783138
Early_Early_AATGGCTGTCAAATCC.1_1	-0.057402
Early_Early_AATGGCTGTGAGAACC.1_1	-1.33116
Early_Early_AATGGCTGTGCGTCGT.1_1	-0.092705
Early_Early_AATGGCTTCAACGAGG.1_1	-0.291161
Early_Early_AATGGCTTCAGCCTTC.1_1	-0.678335
Early_Early_AATTCCTAGAAAGTCT.1_1	-3.135415
Early_Early_AATTCCTAGACTACCT.1_1	-12.751572
Early_Early_AATTCCTAGACTGGGT.1_1	-28.492561
Early_Early_AATTCCTAGGTCCGAA.1_1	-2.439985
Early_Early_AATTCCTAGTCGAAAT.1_1	-11.620056
Early_Early_AATTCCTCAAGATGTA.1_1	-3.764799
Early_Early_AATTCCTCACAACCGC.1_1	-0.591968
Early_Early_AATTCCTCAGCTCGGT.1_1	-0.746804
Early_Early_AATTCCTGTCTATGAC.1_1	-0.214824
Early_Early_AATTCCTTCCTAGCCT.1_1	-0.122021
Early_Early_AATTCCTTCGCCTCTA.1_1	-0.292777
Early_Early_AATTCCTTCTTGGCTC.1_1	-0.275352
Early_Early_AATTTCCAGGAATTAC.1_1	-2.097911
Early_Early_AATTTCCAGTCGAAAT.1_1	-0.028887
Early_Early_AATTTCCCACAGTGAG.1_1	-0.118972
Early_Early_AATTTCCCAGCACCCA.1_1	-117.479286
Early_Early_AATTTCCGTGGATTTC.1_1	-0.453136
Early_Early_AATTTCCTCATATGGC.1_1	-0.239772
Early_Early_ACAAAGAAGAGAAGGT.1_1	-66.988327
Early_Early_ACAAAGAAGAGGCCAT.1_1	-17.725479
Early_Early_ACAAAGAAGCTAGTTC.1_1	-0.121983
Early_Early_ACAAAGAAGTAATCCC.1_1	-0.571611
Early_Early_ACAAAGACACTGTGAT.1_1	-0.643605
Early_Early_ACAAAGACAGCTACTA.1_1	-0.587599
Early_Early_ACAAAGAGTACGCTTA.1_1	-0.564229
Early_Early_ACAAAGAGTCCTACAA.1_1	-0.200255
Early_Early_ACAAAGAGTGAGCTCC.1_1	-0.094431
Early_Early_ACAAAGAGTGCATACT.1_1	-8.614154
Early_Early_ACAAAGATCCTTTGAT.1_1	-67.209526
Early_Early_ACAAAGATCTGTGCTC.1_1	-0.461167
Early_Early_ACAACCAAGAATCGTA.1_1	-6.848761
Early_Early_ACAACCACATTGGCAT.1_1	-5.997816
Early_Early_ACAACCAGTCCAGCCA.1_1	-0.678452
Early_Early_ACAACCAGTCTCTCAC.1_1	-6.651106
Early_Early_ACAACCAGTGAGTAAT.1_1	-0.092978
Early_Early_ACAACCATCACTTCTA.1_1	-0.752997
Early_Early_ACAAGCTAGACCTCCG.1_1	-0.028867
Early_Early_ACAAGCTAGATGAAGG.1_1	-21.36655
Early_Early_ACAAGCTAGGTCACTT.1_1	-0.332398
Early_Early_ACAAGCTAGTATGAAC.1_1	-0.094047
Early_Early_ACAAGCTCAAATAGCA.1_1	-0.101509
Early_Early_ACAAGCTCAATTGAGA.1_1	-70.725388
Early_Early_ACAAGCTCAGCTGAAG.1_1	-0.054935
Early_Early_ACAAGCTCATGCACTA.1_1	-0.257137
Early_Early_ACAAGCTGTCTTGGTA.1_1	-4.537248
Early_Early_ACAAGCTGTGTTCAGT.1_1	-0.724878
Early_Early_ACAAGCTTCGTAGTCA.1_1	-11.018633
Early_Early_ACAAGCTTCGTGTCAA.1_1	-0.887889
Early_Early_ACACAGTCACGACGCT.1_1	-0.195278
Early_Early_ACACAGTCACGTAACT.1_1	-0.1192
Early_Early_ACACAGTCACTCAGAT.1_1	-0.70259
Early_Early_ACACAGTGTACAACGG.1_1	-0.269579
Early_Early_ACACAGTGTGGGACAT.1_1	-1.801116
Early_Early_ACACAGTGTTGCTAGT.1_1	-52.562336
Early_Early_ACACAGTTCCGGACTG.1_1	-0.24493
Early_Early_ACACAGTTCCTAAACG.1_1	-106.733803
Early_Early_ACACCAAAGAGCCTGA.1_1	-0.097324
Early_Early_ACACCAAAGAGGCGGA.1_1	-18.500568
Early_Early_ACACCAAAGATTGGGC.1_1	-0.495361
Early_Early_ACACCAAAGCGCCTCA.1_1	-0.479156
Early_Early_ACACCAAAGTTACGGG.1_1	-0.546122
Early_Early_ACACCAACAGTCAACT.1_1	-1.312651
Early_Early_ACACCAACATGGGTTT.1_1	-9.372105
Early_Early_ACACCAAGTACGATTC.1_1	-6.651106
Early_Early_ACACCAAGTACGTTCA.1_1	-0.591968
Early_Early_ACACCAAGTACTTCCC.1_1	-1.584488
Early_Early_ACACCAAGTGGGATTG.1_1	-4.400088
Early_Early_ACACCAAGTGTGGACA.1_1	-0.028918
Early_Early_ACACCAATCAGACTGT.1_1	-77.908974
Early_Early_ACACCAATCGATACGT.1_1	-2.57953
Early_Early_ACACCAATCTTGCGCT.1_1	-1.48122
Early_Early_ACACCAATCTTGGGCG.1_1	-127.096611
Early_Early_ACACGCGAGAGTAACT.1_1	-3.666955
Early_Early_ACACGCGAGCGCCTCA.1_1	-0.581912
Early_Early_ACACGCGAGCGTCGAA.1_1	-0.054556
Early_Early_ACACGCGAGGGCGAAG.1_1	-0.028867
Early_Early_ACACGCGCACGTATAC.1_1	-1.673257
Early_Early_ACACGCGCATCCGTGG.1_1	-12.180859
Early_Early_ACACGCGGTACCGTGC.1_1	-3.924736
Early_Early_ACACGCGGTCACTCAA.1_1	-3.418133
Early_Early_ACACGCGGTTATGGTC.1_1	-0.527382
Early_Early_ACACGCGGTTCTCCTG.1_1	-42.631184
Early_Early_ACACGCGTCAAAGACA.1_1	-77.794876
Early_Early_ACACGCGTCCACACCT.1_1	-1.088975
Early_Early_ACACGCGTCCCATGGG.1_1	-0.628659
Early_Early_ACACGCGTCTGCTTTA.1_1	-0.424022
Early_Early_ACACTGAAGGCCTAAG.1_1	-11.50259
Early_Early_ACACTGAAGTTTGTCG.1_1	-0.053357
Early_Early_ACACTGACAAATCCCA.1_1	-2.983396
Early_Early_ACACTGACAAGAGTAT.1_1	-41.049145
Early_Early_ACACTGACACGACCTG.1_1	-1.380983
Early_Early_ACACTGACAGTAGAGC.1_1	-9.073784
Early_Early_ACACTGACATGCGTGC.1_1	-0.567245
Early_Early_ACACTGAGTAACACCT.1_1	-177.587555
Early_Early_ACACTGAGTCAAACGG.1_1	-0.492684
Early_Early_ACACTGAGTGCAATAA.1_1	-0.956439
Early_Early_ACACTGATCCACTAGA.1_1	-20.593571
Early_Early_ACACTGATCGACGCTG.1_1	-0.063983
Early_Early_ACAGAAAAGAAACTGT.1_1	-0.028887
Early_Early_ACAGAAAAGAGCTGCA.1_1	-0.402578
Early_Early_ACAGAAACACAAGCAG.1_1	-11.055073
Early_Early_ACAGAAACACTGGACC.1_1	-4.30785
Early_Early_ACAGAAAGTAAGGTCG.1_1	-0.209135
Early_Early_ACAGAAAGTTACACAC.1_1	-1.089464
Early_Early_ACAGAAAGTTGTTGCA.1_1	-21.902197
Early_Early_ACAGAAATCAGACCCG.1_1	-9.073784
Early_Early_ACAGCCGAGAGTCAGC.1_1	-5.480893
Early_Early_ACAGCCGAGTCATCGT.1_1	-1.88949
Early_Early_ACAGCCGCACCTCGTT.1_1	-13.35372
Early_Early_ACAGCCGGTCGTATTG.1_1	-12.472816
Early_Early_ACAGCCGGTGCCTGCA.1_1	-41.292065
Early_Early_ACAGCCGGTTCTTCAT.1_1	-0.10722
Early_Early_ACAGCCGGTTTGCAGT.1_1	-0.487973
Early_Early_ACAGCCGTCATTGCTT.1_1	-0.664177
Early_Early_ACAGCCGTCCACTGGG.1_1	-1.366003
Early_Early_ACAGCCGTCCAGTACA.1_1	-0.143259
Early_Early_ACAGCCGTCGCAACAT.1_1	-16.629879
Early_Early_ACAGGGAAGCTACTGT.1_1	-1.088975
Early_Early_ACAGGGACACAACGAG.1_1	-0.293435
Early_Early_ACAGGGACACCGAATT.1_1	-35.732018
Early_Early_ACAGGGACATCACAGT.1_1	-4.568491
Early_Early_ACAGGGAGTAAGCTCT.1_1	-108.683807
Early_Early_ACAGGGATCACTCCGT.1_1	-19.85564
Early_Early_ACAGGGATCAGGACAG.1_1	-0.108394
Early_Early_ACAGGGATCTTAGCAG.1_1	-0.176472
Early_Early_ACATCCCAGATACTGA.1_1	-0.787273
Early_Early_ACATCCCAGCCGATCC.1_1	-33.219074
Early_Early_ACATCCCCAAGCACAG.1_1	-0.069744
Early_Early_ACATCCCCAAGTTTGC.1_1	-13.931397
Early_Early_ACATCCCCACAAATAG.1_1	-0.518456
Early_Early_ACATCCCCACACACTA.1_1	-0.327059
Early_Early_ACATCCCGTACGCTAT.1_1	-0.059203
Early_Early_ACATCCCGTAGGACCA.1_1	-18.789009
Early_Early_ACATCCCGTGAATGAT.1_1	-12.115244
Early_Early_ACATCCCGTTTCTATC.1_1	-1.213909
Early_Early_ACATCCCTCTACACAG.1_1	-0.86358
Early_Early_ACATCGAAGACTAAGT.1_1	-62.179661
Early_Early_ACATCGAAGCCTTCTC.1_1	-0.027619
Early_Early_ACATCGAAGGCCACCT.1_1	-0.093118
Early_Early_ACATCGAAGGTTGACG.1_1	-1.583234
Early_Early_ACATCGACACGTGTGC.1_1	-13.428399
Early_Early_ACATCGAGTGAGATTA.1_1	-0.2928
Early_Early_ACATGCAAGGGCAGAG.1_1	-0.05793
Early_Early_ACATGCAAGTATGGCG.1_1	-3.239601
Early_Early_ACATGCACAGTCTGGC.1_1	-3.913806
Early_Early_ACATGCACATGGGATG.1_1	-1.558186
Early_Early_ACATGCAGTCAACATC.1_1	-1.366308
Early_Early_ACATGCAGTCCTCATC.1_1	-11.29718
Early_Early_ACATGCATCATGCCCT.1_1	-6.861717
Early_Early_ACATGCATCATTCATC.1_1	-3.721834
Early_Early_ACATGCATCCGCTGTT.1_1	-40.540676
Early_Early_ACATGCATCGCACGAC.1_1	-2.980739
Early_Early_ACATGCATCGCGAAGA.1_1	-119.883614
Early_Early_ACATGCATCTCCGATC.1_1	-3.629912
Early_Early_ACATTTCAGAGAGTGA.1_1	-0.219004
Early_Early_ACATTTCAGCACACAG.1_1	-2.604907
Early_Early_ACATTTCAGGCATGCA.1_1	-81.414314
Early_Early_ACATTTCAGTAATTGG.1_1	-6.931307
Early_Early_ACATTTCAGTGCGACA.1_1	-0.591968
Early_Early_ACATTTCCAAGCTGCC.1_1	-0.142073
Early_Early_ACATTTCCATAGAGGC.1_1	-86.222984
Early_Early_ACATTTCGTAGGAAAG.1_1	-0.014715
Early_Early_ACATTTCGTGATTCTG.1_1	-0.053312
Early_Early_ACATTTCTCTAGCCTC.1_1	-20.747375
Early_Early_ACCAAACAGGGTTTCT.1_1	-0.570463
Early_Early_ACCAAACCAGAAACCG.1_1	-0.500935
Early_Early_ACCAAACCAGCTGCCA.1_1	-0.940305
Early_Early_ACCAAACCATAGAGGC.1_1	-14.127889
Early_Early_ACCAAACCATCGTGCG.1_1	-0.094343
Early_Early_ACCAAACCATGTGCTA.1_1	-40.540676
Early_Early_ACCAAACGTAGCCCTG.1_1	-0.014715
Early_Early_ACCAAACGTGTCTCCT.1_1	-0.214133
Early_Early_ACCAAACGTTCGGTAT.1_1	-0.028752
Early_Early_ACCAAACGTTGACTGT.1_1	-0.059066
Early_Early_ACCAAACGTTTCTTAC.1_1	-141.522583
Early_Early_ACCAAACTCGACCACG.1_1	-0.054556
Early_Early_ACCAAACTCGCAATGT.1_1	-38.965771
Early_Early_ACCAACAAGACCATGG.1_1	-0.444824
Early_Early_ACCAACAAGATACAGT.1_1	-0.314222
Early_Early_ACCAACAAGGTCACTT.1_1	-21.355482
Early_Early_ACCAACAAGTGGCCTC.1_1	-27.705421
Early_Early_ACCAACAGTCAGATTC.1_1	-109.035576
Early_Early_ACCAACAGTGAGTCAG.1_1	-10.058734
Early_Early_ACCAACAGTTACAGCT.1_1	-1.088975
Early_Early_ACCAACATCAAGTAAG.1_1	-4.261065
Early_Early_ACCAACATCAGATTGC.1_1	-0.142154
Early_Early_ACCAACATCGCCAATA.1_1	-33.173336
Early_Early_ACCAACATCGGATACT.1_1	-1.368434
Early_Early_ACCAACATCTTAAGGC.1_1	-16.004082
Early_Early_ACCACAAAGAAATCCA.1_1	-0.014715
Early_Early_ACCACAAAGAGCCGTA.1_1	-0.959349
Early_Early_ACCACAAAGCAGATAT.1_1	-4.112755
Early_Early_ACCACAAAGGGTAATT.1_1	-0.028846
Early_Early_ACCACAAAGTAATTGG.1_1	-5.229202
Early_Early_ACCACAACAGCAGAAC.1_1	-4.575469
Early_Early_ACCACAACAGCTGGTC.1_1	-5.154262
Early_Early_ACCACAACATCCTTGC.1_1	-15.962852
Early_Early_ACCACAAGTCCCGGTA.1_1	-0.921711
Early_Early_ACCACAAGTCTCTCTG.1_1	-2.948177
Early_Early_ACCACAAGTTGTCAGT.1_1	-3.019844
Early_Early_ACCACAATCCGTCAAA.1_1	-2.685959
Early_Early_ACCACAATCCTCTCGA.1_1	-0.095359
Early_Early_ACCACAATCTCCCAAC.1_1	-1.374102
Early_Early_ACCACAATCTGGTTGA.1_1	-2.034629
Early_Early_ACCATTTAGCGCCTCA.1_1	-4.303042
Early_Early_ACCATTTAGCGCTGAA.1_1	-0.966358
Early_Early_ACCATTTCACATTCTT.1_1	-10.343449
Early_Early_ACCATTTCATGACTCA.1_1	-0.288014
Early_Early_ACCATTTGTATAGCTC.1_1	-38.292778
Early_Early_ACCATTTTCCGGCTTT.1_1	-27.277901
Early_Early_ACCATTTTCTAGTTCT.1_1	-0.464866
Early_Early_ACCATTTTCTGTCCCA.1_1	-0.351702
Early_Early_ACCCAAAAGAAGCCAC.1_1	-1.114049
Early_Early_ACCCAAAAGGGACACT.1_1	-3.020753
Early_Early_ACCCAAAAGGTTGCCC.1_1	-0.292189
Early_Early_ACCCAAAAGTGCAGCA.1_1	-74.750435
Early_Early_ACCCAAACAAAGGGCT.1_1	-27.682562
Early_Early_ACCCAAACAACCACAT.1_1	-0.059225
Early_Early_ACCCAAACAAGCGGAT.1_1	-3.112322
Early_Early_ACCCAAACAGAGGACT.1_1	-0.258057
Early_Early_ACCCAAAGTTCAACGT.1_1	-39.02142
Early_Early_ACCCAAATCGACGACC.1_1	-2.522898
Early_Early_ACCCAAATCGAGATAA.1_1	-0.228045
Early_Early_ACCCAAATCTACGGGC.1_1	-0.6359
Early_Early_ACCCAAATCTGCCTGT.1_1	-0.267538
Early_Early_ACCCTCAAGAACAGGA.1_1	-0.391589
Early_Early_ACCCTCAAGACGAGCT.1_1	-131.071152
Early_Early_ACCCTCAAGCTCATAC.1_1	-0.326766
Early_Early_ACCCTCAAGGATTCAA.1_1	-2.020904
Early_Early_ACCCTCACAATGGGTG.1_1	-6.651106
Early_Early_ACCCTCACATGACGTT.1_1	-40.37888
Early_Early_ACCCTCACATGGTACT.1_1	-0.292596
Early_Early_ACCCTCAGTCTTGCTC.1_1	-0.302722
Early_Early_ACCCTCAGTTTACTGG.1_1	-0.914193
Early_Early_ACCCTCATCTAGGCAT.1_1	-146.331238
Early_Early_ACCCTCATCTTGTTAC.1_1	-0.703505
Early_Early_ACCCTTGAGCAGTCTT.1_1	-2.909273
Early_Early_ACCCTTGAGCCGATTT.1_1	-0.107304
Early_Early_ACCCTTGAGGTTAGTA.1_1	-0.835741
Early_Early_ACCCTTGCAGTATGAA.1_1	-4.23412
Early_Early_ACCCTTGGTGGCTGCT.1_1	-130.751038
Early_Early_ACCCTTGGTTAGGCTT.1_1	-0.110189
Early_Early_ACCCTTGTCACCCATC.1_1	-0.107763
Early_Early_ACCCTTGTCGAGAGAC.1_1	-95.840294
Early_Early_ACCCTTGTCTGGGCGT.1_1	-0.309627
Early_Early_ACCCTTGTCTTCCAGC.1_1	-1.370165
Early_Early_ACCGTTCAGACTCATC.1_1	-0.687171
Early_Early_ACCGTTCAGCAAGTCG.1_1	-0.053364
Early_Early_ACCGTTCCACGAGGTA.1_1	-2.929071
Early_Early_ACCGTTCCAGGAACCA.1_1	-24.261677
Early_Early_ACCGTTCCAGGACTTT.1_1	-21.035942
Early_Early_ACCGTTCGTAGGGTAC.1_1	-0.028752
Early_Early_ACCGTTCGTATAGCTC.1_1	-0.060955
Early_Early_ACCGTTCGTCAACCAT.1_1	-0.112797
Early_Early_ACCGTTCTCGTCCTCA.1_1	-0.092775
Early_Early_ACCGTTCTCGTTCGCT.1_1	-16.360203
Early_Early_ACCGTTCTCTGAGAGG.1_1	-208.850555
Early_Early_ACCTACCAGCCTCACG.1_1	-0.411182
Early_Early_ACCTACCAGGTCTACT.1_1	-0.055407
Early_Early_ACCTACCAGTGGTTAA.1_1	-1.464132
Early_Early_ACCTACCCACTTGGCG.1_1	-0.028918
Early_Early_ACCTACCCATCTGCGG.1_1	-2.353047
Early_Early_ACCTACCGTCATCCGG.1_1	-2.221354
Early_Early_ACCTACCGTCATGCAT.1_1	-6.123252
Early_Early_ACCTACCGTCTGTGGC.1_1	-25.235077
Early_Early_ACCTACCGTGTCATGT.1_1	-15.7744
Early_Early_ACCTACCGTTCCCACT.1_1	-0.794083
Early_Early_ACCTACCTCTAGACAC.1_1	-0.026261
Early_Early_ACCTGAAAGCAACAGC.1_1	-86.222984
Early_Early_ACCTGAAAGCATCTTG.1_1	-0.686227
Early_Early_ACCTGAAAGGGTTAAT.1_1	-0.059006
Early_Early_ACCTGAAAGTTCCAGT.1_1	-0.643635
Early_Early_ACCTGAACATGCCGGT.1_1	-22.559164
Early_Early_ACCTGAAGTACAGAAT.1_1	-12.75001
Early_Early_ACCTGAAGTCGGCCTA.1_1	-0.332794
Early_Early_ACCTGAAGTGTTAAAG.1_1	-0.894738
Early_Early_ACCTGAAGTGTTCCAA.1_1	-0.606433
Early_Early_ACCTGAAGTTCGTTCC.1_1	-4.439226
Early_Early_ACCTGAATCATTCACT.1_1	-3.195108
Early_Early_ACCTGAATCGTAGGAG.1_1	-2.41675
Early_Early_ACCTGTCAGATGCCGA.1_1	-20.406923
Early_Early_ACCTGTCAGCGCCTAC.1_1	-0.256368
Early_Early_ACCTGTCAGGACAGCT.1_1	-51.250954
Early_Early_ACCTGTCAGGTATTGA.1_1	-1.343401
Early_Early_ACCTGTCAGGTCCCTG.1_1	-57.370998
Early_Early_ACCTGTCAGTCCTGTA.1_1	-2.737188
Early_Early_ACCTGTCCAGTCGGAA.1_1	-0.293029
Early_Early_ACCTGTCCAGTTGTCA.1_1	-2.225494
Early_Early_ACCTGTCCATATCTCT.1_1	-0.3126
Early_Early_ACCTGTCGTCCTGAAT.1_1	-0.112092
Early_Early_ACCTGTCGTCTCTCAC.1_1	-0.054181
Early_Early_ACCTGTCTCGGCTTCT.1_1	-0.226646
Early_Early_ACCTGTCTCGGTCATA.1_1	-1.608132
Early_Early_ACCTGTCTCGTGCTCT.1_1	-15.310596
Early_Early_ACCTGTCTCTGGGATT.1_1	-37.035374
Early_Early_ACGATCAAGCGTTGTT.1_1	-0.591968
Early_Early_ACGATCACACCTCAGG.1_1	-0.26918
Early_Early_ACGATCACACTGGACC.1_1	-3.947425
Early_Early_ACGATCAGTCCACGCA.1_1	-0.110145
Early_Early_ACGATCAGTGAAGCTG.1_1	-153.54425
Early_Early_ACGATCAGTGCGAACA.1_1	-0.244062
Early_Early_ACGATCAGTGTAGTGG.1_1	-57.370998
Early_Early_ACGATCATCCATTTCA.1_1	-3.171243
Early_Early_ACGATCATCCTATGGA.1_1	-0.37987
Early_Early_ACGATGTAGAGATGCC.1_1	-3.039846
Early_Early_ACGATGTAGGTACAAT.1_1	-146.331238
Early_Early_ACGATGTGTAGGGTAC.1_1	-0.053389
Early_Early_ACGATGTGTCAGTCCG.1_1	-35.732018
Early_Early_ACGATGTGTGAGACGT.1_1	-59.775333
Early_Early_ACGATGTGTGGTTCTA.1_1	-0.281762
Early_Early_ACGATGTTCGCATGAT.1_1	-0.156326
Early_Early_ACGATGTTCGGCTCTT.1_1	-11.579598
Early_Early_ACGCACGAGGAACGCT.1_1	-46.445606
Early_Early_ACGCACGAGGACGGAG.1_1	-1.805217
Early_Early_ACGCACGAGGTACAGC.1_1	-0.355469
Early_Early_ACGCACGAGTAAAGCT.1_1	-0.257564
Early_Early_ACGCACGAGTAAGCAT.1_1	-223.282867
Early_Early_ACGCACGCACGTACAT.1_1	-24.349148
Early_Early_ACGCACGCAGTTACCA.1_1	-0.31346
Early_Early_ACGCACGTCAATGCAC.1_1	-1.84932
Early_Early_ACGCACGTCCAACACA.1_1	-26.236963
Early_Early_ACGCACGTCGTCTACC.1_1	-0.539014
Early_Early_ACGGAAGCACGCGCTA.1_1	-2.72625
Early_Early_ACGGAAGCACGTACAT.1_1	-2.701836
Early_Early_ACGGAAGCAGACAAAT.1_1	-0.777479
Early_Early_ACGGAAGCAGTCGGAA.1_1	-0.578741
Early_Early_ACGGAAGCATGGAAGC.1_1	-0.410728
Early_Early_ACGGAAGCATGTGACT.1_1	-0.534433
Early_Early_ACGGAAGCATTCCTCG.1_1	-1.088975
Early_Early_ACGGAAGGTACAAACA.1_1	-1.532231
Early_Early_ACGGAAGGTAGCGTCC.1_1	-0.263378
Early_Early_ACGGAAGGTCGCTTAA.1_1	-45.153873
Early_Early_ACGGAAGGTCTCGCGA.1_1	-12.122969
Early_Early_ACGGAAGTCATCGCAA.1_1	-1.687968
Early_Early_ACGGAAGTCCTCTGCA.1_1	-0.093949
Early_Early_ACGGAAGTCTCGCCTA.1_1	-0.762714
Early_Early_ACGGGTCAGACTTGTC.1_1	-0.058786
Early_Early_ACGGGTCAGCAAGGAA.1_1	-83.818649
Early_Early_ACGGGTCAGCGTCGAA.1_1	-0.110607
Early_Early_ACGGGTCAGCGTCTCG.1_1	-0.768506
Early_Early_ACGGGTCCAATTCTCT.1_1	-0.091413
Early_Early_ACGGTCGAGCGATGGT.1_1	-5.913994
Early_Early_ACGGTCGAGGCTGAAC.1_1	-1.14783
Early_Early_ACGGTCGGTCCGAAGA.1_1	-3.334017
Early_Early_ACGGTCGGTCTCCTGT.1_1	-0.857972
Early_Early_ACGGTCGTCCCTGGTT.1_1	-0.633669
Early_Early_ACGGTCGTCTATCGTT.1_1	-9.734389
Early_Early_ACGGTTAAGAAACTAC.1_1	-109.359825
Early_Early_ACGGTTAAGAGTCACG.1_1	-0.32891
Early_Early_ACGGTTAAGCACTGGA.1_1	-0.098684
Early_Early_ACGGTTAAGCGATGAC.1_1	-5.614559
Early_Early_ACGGTTAAGCGGATCA.1_1	-18.738564
Early_Early_ACGGTTAAGGCCCAAA.1_1	-5.857127
Early_Early_ACGGTTAAGTGGATAT.1_1	-23.101334
Early_Early_ACGGTTACATATGCGT.1_1	-2.263571
Early_Early_ACGGTTAGTACAATAG.1_1	-1.571067
Early_Early_ACGGTTAGTGTTACTG.1_1	-0.141176
Early_Early_ACGGTTAGTTGTGGCC.1_1	-22.854231
Early_Early_ACGGTTATCAACTACG.1_1	-0.041792
Early_Early_ACGGTTATCATGGAGG.1_1	-0.093569
Early_Early_ACGGTTATCCTCACCA.1_1	-18.789009
Early_Early_ACGGTTATCTACTGAG.1_1	-17.553137
Early_Early_ACGTAACAGAAAGTCT.1_1	-2.005869
Early_Early_ACGTAACAGACGGATC.1_1	-1.161121
Early_Early_ACGTAACAGTATAACG.1_1	-0.881701
Early_Early_ACGTAACCAAGCGAAC.1_1	-3.438076
Early_Early_ACGTAACCAGCTGTAT.1_1	-3.591243
Early_Early_ACGTAACCAGTTGGTT.1_1	-42.39991
Early_Early_ACGTAACGTTCCCAAA.1_1	-12.964052
Early_Early_ACGTAACTCGCGGTAC.1_1	-0.288728
Early_Early_ACGTACAAGTCTAGAA.1_1	-0.053312
Early_Early_ACGTACACAATCCAGT.1_1	-0.432916
Early_Early_ACGTACAGTAAGGAGA.1_1	-0.267485
Early_Early_ACGTACAGTACACTCA.1_1	-0.289682
Early_Early_ACGTACAGTCGTGCCA.1_1	-16.237288
Early_Early_ACGTACAGTGCTCCGA.1_1	-0.349653
Early_Early_ACGTACATCGGTCATA.1_1	-0.315748
Early_Early_ACGTACATCGGTTGTA.1_1	-4.211847
Early_Early_ACGTAGTAGTGGTTCT.1_1	-0.591968
Early_Early_ACGTAGTCAACCTATG.1_1	-12.267447
Early_Early_ACGTAGTCAAGAGGCT.1_1	-6.010803
Early_Early_ACGTAGTCAGAGATGC.1_1	-0.507582
Early_Early_ACGTAGTGTAGCTGCC.1_1	-6.281685
Early_Early_ACGTAGTGTCCTTAAG.1_1	-0.166349
Early_Early_ACGTAGTGTCGAATGG.1_1	-0.141102
Early_Early_ACGTAGTGTGTCCACG.1_1	-0.235235
Early_Early_ACGTAGTGTTAGAGTA.1_1	-0.054935
Early_Early_ACGTAGTTCAGCAGAG.1_1	-11.718182
Early_Early_ACGTAGTTCTCACCCA.1_1	-0.920212
Early_Early_ACGTAGTTCTTTCCGG.1_1	-41.439991
Early_Early_ACGTCCTAGAGGCCAT.1_1	-0.059203
Early_Early_ACGTCCTAGCCTAGGA.1_1	-0.594616
Early_Early_ACGTCCTAGCTGTACT.1_1	-40.540676
Early_Early_ACGTCCTAGTCGCGAA.1_1	-28.492561
Early_Early_ACGTCCTCAGCTCGGT.1_1	-0.059107
Early_Early_ACGTCCTGTACGGATG.1_1	-0.063119
Early_Early_ACGTCCTGTGACTCGC.1_1	-0.028887
Early_Early_ACGTCCTGTGCTTCAA.1_1	-0.015663
Early_Early_ACGTCCTGTTGCATAC.1_1	-0.284945
Early_Early_ACGTCCTTCCAAATGC.1_1	-10.483607
Early_Early_ACGTCCTTCCAGTGTA.1_1	-0.057932
Early_Early_ACGTCCTTCCATCACC.1_1	-23.646622
Early_Early_ACGTCCTTCTTCGGAA.1_1	-30.914898
Early_Early_ACGTTCCAGGCAGGGA.1_1	-13.046526
Early_Early_ACGTTCCCAATACCTG.1_1	-101.61483
Early_Early_ACGTTCCCACCACATA.1_1	-3.933626
Early_Early_ACGTTCCCATTCCTAT.1_1	-1.945531
Early_Early_ACTACGAAGGGCAAGG.1_1	-30.18446
Early_Early_ACTACGACACTGGCCA.1_1	-0.298766
Early_Early_ACTACGACATAATGCC.1_1	-43.09938
Early_Early_ACTACGACATTCCTCG.1_1	-3.059702
Early_Early_ACTACGACATTGAGGG.1_1	-0.188512
Early_Early_ACTATCTAGGGAGGCA.1_1	-0.26267
Early_Early_ACTATCTCACAGGATG.1_1	-0.059399
Early_Early_ACTATCTCACTACTTT.1_1	-0.028918
Early_Early_ACTATCTCATACATCG.1_1	-0.1192
Early_Early_ACTATCTGTACTAACC.1_1	-1.285043
Early_Early_ACTATCTGTAGCGTAG.1_1	-0.026261
Early_Early_ACTATCTGTCTACGAT.1_1	-0.059093
Early_Early_ACTATCTGTTGCCAAT.1_1	-0.430348
Early_Early_ACTATCTGTTGGAGGT.1_1	-0.291333
Early_Early_ACTATCTTCAGAGCGA.1_1	-0.028846
Early_Early_ACTATCTTCGGATTAC.1_1	-18.570942
Early_Early_ACTATCTTCGTGTGAT.1_1	-0.028887
Early_Early_ACTATCTTCTATTGTC.1_1	-3.679033
Early_Early_ACTATGGAGACGCCAA.1_1	-6.367049
Early_Early_ACTATGGAGACGCCCT.1_1	-0.041792
Early_Early_ACTATGGAGGCCTGAA.1_1	-10.467026
Early_Early_ACTATGGCAACGGTAG.1_1	-0.485097
Early_Early_ACTATGGCAAGGAGTC.1_1	-0.053335
Early_Early_ACTATGGCAAGTCATC.1_1	-7.458953
Early_Early_ACTATGGGTCAGATTC.1_1	-1.543545
Early_Early_ACTATGGTCTAGACAC.1_1	-50.158001
Early_Early_ACTATTCAGAGTTGTA.1_1	-4.201739
Early_Early_ACTATTCAGGGCTAAC.1_1	-0.445909
Early_Early_ACTATTCAGGGTTTCT.1_1	-139.118256
Early_Early_ACTATTCAGTCACTCA.1_1	-1.6775
Early_Early_ACTATTCCACTAGGTT.1_1	-8.805717
Early_Early_ACTATTCCAGAAACCG.1_1	-0.443615
Early_Early_ACTATTCGTATCCCTC.1_1	-0.014715
Early_Early_ACTATTCGTATGAGGC.1_1	-0.028918
Early_Early_ACTATTCGTGTGATGG.1_1	-0.055121
Early_Early_ACTATTCTCCCGAATA.1_1	-4.415532
Early_Early_ACTATTCTCGACGAGA.1_1	-2.405466
Early_Early_ACTCCCAAGCCTATTG.1_1	-30.350891
Early_Early_ACTCCCACAAGCGGAT.1_1	-0.268044
Early_Early_ACTCCCACACGCCAGT.1_1	-1.55874
Early_Early_ACTCCCAGTACCGTCG.1_1	-2.541348
Early_Early_ACTCCCAGTACGGGAT.1_1	-0.229484
Early_Early_ACTCCCAGTTGCGAAG.1_1	-0.298616
Early_Early_ACTCCCAGTTTCACAG.1_1	-2.640941
Early_Early_ACTCCCATCACACGAT.1_1	-6.445785
Early_Early_ACTCCCATCGAGTCTA.1_1	-20.343636
Early_Early_ACTCTCGAGAATCGCG.1_1	-0.026261
Early_Early_ACTCTCGAGATGAATC.1_1	-44.248573
Early_Early_ACTCTCGAGCTGCGAA.1_1	-3.860816
Early_Early_ACTCTCGAGTGGACGT.1_1	-0.113428
Early_Early_ACTCTCGAGTGTCATC.1_1	-16.048908
Early_Early_ACTCTCGCACGTAACT.1_1	-0.196664
Early_Early_ACTCTCGCACTCACTC.1_1	-3.098079
Early_Early_ACTCTCGCATCCTATT.1_1	-0.257442
Early_Early_ACTCTCGTCATAGAGA.1_1	-0.054935
Early_Early_ACTCTCGTCCATTGCC.1_1	-0.12914
Early_Early_ACTCTCGTCTCGAACA.1_1	-0.028887
Early_Early_ACTCTCGTCTGAGATC.1_1	-0.695902
Early_Early_ACTGATGAGAAGTGTT.1_1	-0.642086
Early_Early_ACTGATGAGGGACTGT.1_1	-0.793142
Early_Early_ACTGATGCAATTCACG.1_1	-59.775333
Early_Early_ACTGATGCACTAAACC.1_1	-0.668127
Early_Early_ACTGATGGTGCTGATT.1_1	-9.904603
Early_Early_ACTGATGTCCCTCATG.1_1	-0.041792
Early_Early_ACTGATGTCCCTGTTG.1_1	-0.29115
Early_Early_ACTGCAAAGCAAGTCG.1_1	-0.747626
Early_Early_ACTGCAAAGTGGTTCT.1_1	-0.381575
Early_Early_ACTGCAACAAGAATAC.1_1	-10.946879
Early_Early_ACTGCAACAAGACAAT.1_1	-0.059463
Early_Early_ACTGCAACACACCTAA.1_1	-4.243079
Early_Early_ACTGCAAGTCCCAAAT.1_1	-117.479286
Early_Early_ACTGCAAGTGCCTGAC.1_1	-42.971561
Early_Early_ACTGCAAGTGGTCTAT.1_1	-0.649921
Early_Early_ACTGCAAGTGTTTGCA.1_1	-30.633793
Early_Early_ACTGCAAGTTGGATCT.1_1	-0.028752
Early_Early_ACTGCAATCTCACTCG.1_1	-0.029248
Early_Early_ACTGTCCAGAAATGGG.1_1	-5.595713
Early_Early_ACTGTCCAGACTGAGC.1_1	-0.058065
Early_Early_ACTGTCCAGCATGAAT.1_1	-0.516753
Early_Early_ACTGTCCAGCTTAAGA.1_1	-0.401603
Early_Early_ACTGTCCAGGAGACCT.1_1	-0.057892
Early_Early_ACTGTCCCAACTAGAA.1_1	-1.630119
Early_Early_ACTGTCCCAAGACCGA.1_1	-0.028887
Early_Early_ACTGTCCCACGGGCTT.1_1	-0.014715
Early_Early_ACTGTCCGTACCAATC.1_1	-0.597726
Early_Early_ACTGTCCGTATGACAA.1_1	-1.413823
Early_Early_ACTGTCCGTTCTCTAT.1_1	-9.073784
Early_Early_ACTGTCCTCACCGCTT.1_1	-0.379486
Early_Early_ACTGTCCTCTTCCCAG.1_1	-52.609474
Early_Early_ACTGTCCTCTTGGCTC.1_1	-95.840294
Early_Early_ACTGTGAAGCCACAAG.1_1	-20.436214
Early_Early_ACTGTGAAGGTAAAGG.1_1	-0.014715
Early_Early_ACTGTGAAGTTCATCG.1_1	-24.404943
Early_Early_ACTGTGACAAATCAGA.1_1	-31.303173
Early_Early_ACTGTGACAACTGCTA.1_1	-0.059463
Early_Early_ACTGTGACACTCGATA.1_1	-2.988304
Early_Early_ACTGTGACAGAGAAAG.1_1	-0.231932
Early_Early_ACTGTGACATTATGCG.1_1	-0.107763
Early_Early_ACTGTGAGTAGTCTTG.1_1	-0.385526
Early_Early_ACTGTGAGTCAAATCC.1_1	-0.142064
Early_Early_ACTGTGAGTCTCACGG.1_1	-6.623794
Early_Early_ACTGTGAGTGTTGATC.1_1	-31.445763
Early_Early_ACTGTGATCACACGAT.1_1	-0.317468
Early_Early_ACTTAGGAGTGTGTTC.1_1	-8.769531
Early_Early_ACTTAGGCAACACTAC.1_1	-1.500991
Early_Early_ACTTAGGCATAACCCA.1_1	-213.853531
Early_Early_ACTTAGGCATCGAACT.1_1	-0.014715
Early_Early_ACTTAGGTCACCCATC.1_1	-1.830352
Early_Early_ACTTAGGTCATTACGG.1_1	-6.48205
Early_Early_ACTTATCCACCCTTAC.1_1	-26.331375
Early_Early_ACTTATCCACGTTGGC.1_1	-1.535524
Early_Early_ACTTATCCACTGCTTC.1_1	-0.324369
Early_Early_ACTTATCGTGATCGTT.1_1	-6.527792
Early_Early_ACTTATCTCTCGGTCT.1_1	-0.092751
Early_Early_ACTTCCGAGTCATCCA.1_1	-0.122021
Early_Early_ACTTCCGCAAACCGGA.1_1	-0.220089
Early_Early_ACTTCCGGTTACCCAA.1_1	-0.132984
Early_Early_ACTTCCGTCAGTGCGC.1_1	-1.430616
Early_Early_ACTTCCGTCCCTGGTT.1_1	-0.014715
Early_Early_ACTTCCGTCTAAACGC.1_1	-57.370998
Early_Early_ACTTCCGTCTCTGAGA.1_1	-57.1133
Early_Early_ACTTCGCCACGGCACT.1_1	-61.446751
Early_Early_ACTTCGCCAGCGGTTC.1_1	-1.130056
Early_Early_ACTTCGCCATCTCAAG.1_1	-0.328055
Early_Early_ACTTCGCGTATAGCTC.1_1	-43.355595
Early_Early_ACTTCGCGTCAAGGCA.1_1	-0.055407
Early_Early_ACTTCGCGTCAGTTTG.1_1	-3.108626
Early_Early_ACTTCGCGTCCTGTCT.1_1	-0.203356
Early_Early_ACTTCGCGTTGTGCCG.1_1	-0.059225
Early_Early_ACTTCGCTCACGATAC.1_1	-0.041792
Early_Early_ACTTCGCTCCGGTTCT.1_1	-0.795449
Early_Early_ACTTCGCTCGAGTGGA.1_1	-0.053312
Early_Early_ACTTCGCTCTAGTCAG.1_1	-0.157101
Early_Early_ACTTCGCTCTGCTGAA.1_1	-1.028735
Early_Early_ACTTCGCTCTTCTCAA.1_1	-14.928192
Early_Early_ACTTTCAAGAGCAGTC.1_1	-0.470587
Early_Early_ACTTTCAAGGACACTG.1_1	-2.460326
Early_Early_ACTTTCAAGGCCCGTT.1_1	-0.836911
Early_Early_ACTTTCACACCTTCCA.1_1	-2.465943
Early_Early_ACTTTCACACGACAGA.1_1	-0.014715
Early_Early_ACTTTCAGTGTATTGC.1_1	-172.03064
Early_Early_ACTTTCATCACTTTGT.1_1	-2.164213
Early_Early_ACTTTCATCGGTCTGG.1_1	-0.169397
Early_Early_ACTTTGTAGAGAAGGT.1_1	-0.072767
Early_Early_ACTTTGTAGAGAGCAA.1_1	-0.404373
Early_Early_ACTTTGTAGTTGTACC.1_1	-0.209781
Early_Early_ACTTTGTCACACGGAA.1_1	-0.168952
Early_Early_ACTTTGTCACAGGATG.1_1	-0.54576
Early_Early_ACTTTGTTCCCTCTAG.1_1	-23.538891
Early_Early_ACTTTGTTCTACTTCA.1_1	-0.177985
Early_Early_AGAAATGAGGAGAGGC.1_1	-0.196111
Early_Early_AGAAATGCAAATGGCG.1_1	-0.093215
Early_Early_AGAAATGCACATGGTT.1_1	-0.059203
Early_Early_AGAAATGCAGCTACCG.1_1	-0.225083
Early_Early_AGAAATGGTATGTCTG.1_1	-18.329311
Early_Early_AGAAATGGTGATGTAA.1_1	-0.308928
Early_Early_AGAAATGGTTACGTAC.1_1	-2.020904
Early_Early_AGAAATGGTTAGGACG.1_1	-0.292777
Early_Early_AGAAATGTCACGGAGA.1_1	-0.056981
Early_Early_AGAAATGTCGCTCTCA.1_1	-0.598298
Early_Early_AGAAATGTCTGGAAGG.1_1	-0.291241
Early_Early_AGAACAAAGAAATTCG.1_1	-2.426985
Early_Early_AGAACAAAGACGGAAA.1_1	-74.201317
Early_Early_AGAACAAAGACGGTCA.1_1	-85.344093
Early_Early_AGAACAAAGACGTCCC.1_1	-0.057402
Early_Early_AGAACAACACCGTCGA.1_1	-1.088975
Early_Early_AGAACAACACCGTGAC.1_1	-0.591968
Early_Early_AGAACAAGTATAATGG.1_1	-8.089659
Early_Early_AGAACAAGTGATTCAC.1_1	-0.028752
Early_Early_AGAACAAGTTAACCTG.1_1	-34.091415
Early_Early_AGAACAAGTTTATGCG.1_1	-5.167369
Early_Early_AGAACAATCCTTATAC.1_1	-0.053312
Early_Early_AGAACAATCTGATTCT.1_1	-9.734871
Early_Early_AGAACAATCTGGTGCG.1_1	-13.454819
Early_Early_AGAACCTAGCTTCGTA.1_1	-1.274003
Early_Early_AGAACCTAGGAAAGGT.1_1	-10.137471
Early_Early_AGAACCTAGGATACCG.1_1	-0.946479
Early_Early_AGAACCTAGTAGGTTA.1_1	-1.2049
Early_Early_AGAACCTGTACGGTTT.1_1	-1.892301
Early_Early_AGAACCTGTAGGGAGG.1_1	-0.107786
Early_Early_AGAACCTTCATTGCTT.1_1	-0.147181
Early_Early_AGAACCTTCCTCACGT.1_1	-0.05455
Early_Early_AGAACCTTCCTGATAG.1_1	-0.500999
Early_Early_AGAACCTTCGTAGAGG.1_1	-65.505821
Early_Early_AGAAGCGAGATGACCG.1_1	-104.435417
Early_Early_AGAAGCGAGCTCACTA.1_1	-4.461414
Early_Early_AGAAGCGAGTAGTCCT.1_1	-0.195658
Early_Early_AGAAGCGAGTTGGGAC.1_1	-11.141485
Early_Early_AGAAGCGCAGCAGTTT.1_1	-0.323179
Early_Early_AGAAGCGCATCCGTTC.1_1	-0.386029
Early_Early_AGAAGCGCATGGCGCT.1_1	-1.088975
Early_Early_AGAAGCGCATTGCAAC.1_1	-0.932419
Early_Early_AGAAGCGGTACTCGTA.1_1	-0.470032
Early_Early_AGAAGCGGTAGGTGCA.1_1	-7.612607
Early_Early_AGAAGCGTCTCACGAA.1_1	-39.793762
Early_Early_AGAAGCGTCTCGGCTT.1_1	-0.106605
Early_Early_AGAAGTAAGCAGGCAT.1_1	-1.781423
Early_Early_AGAAGTACAAACTCGT.1_1	-0.194553
Early_Early_AGAAGTACAGAGTGAC.1_1	-73.533981
Early_Early_AGAAGTACAGATCCAT.1_1	-0.143763
Early_Early_AGAAGTACATAGATGA.1_1	-35.159832
Early_Early_AGAAGTACATGTACGT.1_1	-0.053502
Early_Early_AGAAGTAGTAAGCTCT.1_1	-1.088975
Early_Early_AGAAGTAGTCTGCAAT.1_1	-0.599349
Early_Early_AGAAGTAGTGATAGAT.1_1	-0.229377
Early_Early_AGAAGTAGTGCAGTGA.1_1	-1.853982
Early_Early_AGAAGTATCCAGCTCT.1_1	-0.097481
Early_Early_AGAAGTATCCCTGTTG.1_1	-0.014715
Early_Early_AGACAAAAGAACTTCC.1_1	-0.591968
Early_Early_AGACAAAAGGCTGAAC.1_1	-0.801677
Early_Early_AGACAAAAGGGATCGT.1_1	-0.026564
Early_Early_AGACAAACAACAGTGG.1_1	-4.733167
Early_Early_AGACAAACATGCCGGT.1_1	-0.620365
Early_Early_AGACAAAGTATGAGAT.1_1	-45.349342
Early_Early_AGACAAAGTCATGCAT.1_1	-1.775328
Early_Early_AGACAAAGTCCACATA.1_1	-0.378406
Early_Early_AGACAAAGTGATACTC.1_1	-2.541001
Early_Early_AGACAAAGTGCGAACA.1_1	-5.349451
Early_Early_AGACAAAGTTTAAGGA.1_1	-0.196066
Early_Early_AGACAAATCAAGTCGT.1_1	-4.892476
Early_Early_AGACAAATCGTCGGGT.1_1	-2.199016
Early_Early_AGACAAATCTATACGG.1_1	-0.368194
Early_Early_AGACAAATCTCATAGG.1_1	-21.217815
Early_Early_AGACACTAGGCTGGAT.1_1	-0.016067
Early_Early_AGACACTAGTAACGAT.1_1	-0.463769
Early_Early_AGACACTAGTAAGCAT.1_1	-0.101583
Early_Early_AGACACTAGTTAGAAC.1_1	-0.029248
Early_Early_AGACACTCAAGGTCAG.1_1	-1.032692
Early_Early_AGACACTCACATAACC.1_1	-0.209781
Early_Early_AGACACTCAGTAGATA.1_1	-0.741762
Early_Early_AGACACTGTCTACTGA.1_1	-0.165663
Early_Early_AGACACTTCTGTGTGA.1_1	-0.487724
Early_Early_AGACAGGAGCCTGTGC.1_1	-11.6352
Early_Early_AGACAGGAGGATCATA.1_1	-1.459585
Early_Early_AGACAGGCAGAGTCAG.1_1	-0.411307
Early_Early_AGACAGGCATGCCGGT.1_1	-79.122322
Early_Early_AGACAGGGTGGAATGC.1_1	-2.820981
Early_Early_AGACAGGGTGTAAATG.1_1	-64.583992
Early_Early_AGACAGGGTGTGTCCG.1_1	-0.470578
Early_Early_AGACAGGTCCTCACCA.1_1	-0.295641
Early_Early_AGACAGGTCTCATGGA.1_1	-3.350936
Early_Early_AGACAGGTCTCCGAAA.1_1	-7.930025
Early_Early_AGACCATAGATACGAT.1_1	-0.228666
Early_Early_AGACCATAGGTCGAGT.1_1	-8.274933
Early_Early_AGACCATAGTGATCGG.1_1	-0.391589
Early_Early_AGACCATCAGCGATTT.1_1	-0.014715
Early_Early_AGACCATCAGGCGATA.1_1	-14.672907
Early_Early_AGACCATCATGTTCGA.1_1	-45.844917
Early_Early_AGACCATGTTCTCGCT.1_1	-0.263172
Early_Early_AGACCCGAGCACACCC.1_1	-0.282783
Early_Early_AGACCCGAGCTGACCC.1_1	-0.838644
Early_Early_AGACCCGAGGAGCTGT.1_1	-0.206807
Early_Early_AGACCCGAGTAGTGCG.1_1	-0.215897
Early_Early_AGACCCGCAAACTGCT.1_1	-46.637047
Early_Early_AGACCCGCAAAGGAGA.1_1	-14.680716
Early_Early_AGACCCGCACGTCGGT.1_1	-1.257231
Early_Early_AGACCCGGTAGAGCTG.1_1	-35.732018
Early_Early_AGACCCGGTTGGACTT.1_1	-0.353362
Early_Early_AGACCCGTCACTTTGT.1_1	-8.669909
Early_Early_AGACCCGTCAGTCACA.1_1	-36.623394
Early_Early_AGACCCGTCATCCCGT.1_1	-0.372136
Early_Early_AGACCCGTCATTCGGA.1_1	-0.208774
Early_Early_AGACTCAAGAGGATGA.1_1	-4.931046
Early_Early_AGACTCAAGAGTTCGG.1_1	-34.479794
Early_Early_AGACTCACAGGACAGT.1_1	-3.843156
Early_Early_AGACTCATCAATCCGA.1_1	-1.750428
Early_Early_AGACTCATCATCTACT.1_1	-1.132298
Early_Early_AGACTCATCGGATTAC.1_1	-8.796688
Early_Early_AGACTCATCTCTGCCA.1_1	-10.920637
Early_Early_AGAGAATAGTAACCGG.1_1	-20.361263
Early_Early_AGAGAATCAGCTTTGA.1_1	-0.178796
Early_Early_AGAGAATCATCCGGTG.1_1	-18.872282
Early_Early_AGAGAATCATGTGGCC.1_1	-0.614708
Early_Early_AGAGAATCATTACTCT.1_1	-0.378568
Early_Early_AGAGAATTCATAGACC.1_1	-0.221256
Early_Early_AGAGAATTCATCACCC.1_1	-0.026261
Early_Early_AGAGAATTCGTGGCGT.1_1	-64.583992
Early_Early_AGAGAGCAGACGCCAA.1_1	-0.714499
Early_Early_AGAGAGCAGTAGGAAG.1_1	-1.184506
Early_Early_AGAGAGCAGTTACGAA.1_1	-9.169111
Early_Early_AGAGAGCCAAGTCCAT.1_1	-0.059462
Early_Early_AGAGAGCCACAGTACT.1_1	-29.295668
Early_Early_AGAGAGCCATCAGCTA.1_1	-0.054935
Early_Early_AGAGAGCGTCTTTATC.1_1	-0.876149
Early_Early_AGAGAGCGTGCCTGAC.1_1	-28.984955
Early_Early_AGAGAGCGTGTAGGAC.1_1	-0.242083
Early_Early_AGAGAGCGTTTGTTCT.1_1	-21.888245
Early_Early_AGAGAGCTCAAACGTC.1_1	-11.50259
Early_Early_AGAGAGCTCCTGTAAG.1_1	-9.709896
Early_Early_AGAGAGCTCGTTAGTG.1_1	-0.29373
Early_Early_AGAGCAGAGGAATCGC.1_1	-1.605274
Early_Early_AGAGCAGGTAGTCCTA.1_1	-0.09273
Early_Early_AGAGCAGGTCCTCATC.1_1	-0.893245
Early_Early_AGAGCAGTCAATCTCT.1_1	-0.770801
Early_Early_AGAGCAGTCGAATGCT.1_1	-0.014715
Early_Early_AGAGCCCAGAATCCCT.1_1	-0.66776
Early_Early_AGAGCCCAGCTCCCTT.1_1	-0.194553
Early_Early_AGAGCCCCAAAGAACT.1_1	-1.572608
Early_Early_AGAGCCCCAATGTGGG.1_1	-0.566596
Early_Early_AGAGCCCCACAGCGCT.1_1	-13.528112
Early_Early_AGAGCCCCAGCGTATT.1_1	-34.809704
Early_Early_AGAGCCCCATCGAAGG.1_1	-0.028887
Early_Early_AGAGCCCCATGGAATA.1_1	-26.43531
Early_Early_AGAGCCCTCCAACCAA.1_1	-2.167219
Early_Early_AGAGCCCTCGTAGTCA.1_1	-29.157543
Early_Early_AGAGCCCTCTAGTACG.1_1	-0.490997
Early_Early_AGAGCCCTCTGGCTGG.1_1	-8.234295
Early_Early_AGATAGAAGCACTGGA.1_1	-0.591968
Early_Early_AGATAGAAGCGCAATG.1_1	-38.136349
Early_Early_AGATAGAAGTGGAATT.1_1	-0.059074
Early_Early_AGATAGACAATGGCCC.1_1	-0.793623
Early_Early_AGATAGACAGCAGTAG.1_1	-20.720261
Early_Early_AGATAGACATCTTAGG.1_1	-1.095353
Early_Early_AGATAGACATTGTACG.1_1	-0.14285
Early_Early_AGATAGAGTAGCCCTG.1_1	-5.472429
Early_Early_AGATAGAGTCATAACC.1_1	-0.057932
Early_Early_AGATAGAGTGTGTTTG.1_1	-18.959002
Early_Early_AGATAGAGTTGTCATG.1_1	-0.092866
Early_Early_AGATAGAGTTGTTTGG.1_1	-46.894009
Early_Early_AGATAGATCAAAGGTA.1_1	-8.690776
Early_Early_AGATAGATCAAGAATG.1_1	-0.152132
Early_Early_AGATCCAAGCATTTCG.1_1	-2.149017
Early_Early_AGATCCAAGCCTATTG.1_1	-21.491211
Early_Early_AGATCCAAGGGTGAGG.1_1	-2.390595
Early_Early_AGATCCAAGTACTGGG.1_1	-0.825273
Early_Early_AGATCCAAGTCCGCCA.1_1	-0.230389
Early_Early_AGATCCACAAGGTCGA.1_1	-0.196119
Early_Early_AGATCCACATGAGAAT.1_1	-0.054935
Early_Early_AGATCCACATGTCGTA.1_1	-0.838688
Early_Early_AGATCCACATTGACAC.1_1	-0.20928
Early_Early_AGATCCAGTAACAGGC.1_1	-91.619286
Early_Early_AGATCCAGTCACCGAC.1_1	-28.829006
Early_Early_AGATCCAGTTCACGAT.1_1	-0.430867
Early_Early_AGATCCATCACCATGA.1_1	-15.182678
Early_Early_AGATCCATCACCTCGT.1_1	-42.214741
Early_Early_AGATCCATCGCAACAT.1_1	-83.818649
Early_Early_AGATCGTAGACCATGG.1_1	-0.161619
Early_Early_AGATCGTAGGCCGCTT.1_1	-19.795296
Early_Early_AGATCGTCACATTCGA.1_1	-0.059347
Early_Early_AGATCGTCACTGGACC.1_1	-0.028431
Early_Early_AGATCGTCATAATCGC.1_1	-0.659984
Early_Early_AGATCGTGTGAGCAGT.1_1	-0.330514
Early_Early_AGATCGTGTTAAGCAA.1_1	-0.054556
Early_Early_AGATCGTTCAACGCTA.1_1	-110.266289
Early_Early_AGATCGTTCCAAACCA.1_1	-0.257725
Early_Early_AGATCGTTCCCGAATA.1_1	-0.15315
Early_Early_AGATCGTTCCTTCACG.1_1	-2.977489
Early_Early_AGATGAAAGAGCCATG.1_1	-1.647691
Early_Early_AGATGAAAGAGGGTAA.1_1	-0.028918
Early_Early_AGATGAAAGTGCGCTC.1_1	-0.468469
Early_Early_AGATGAAAGTTTGTCG.1_1	-3.797642
Early_Early_AGATGAACAACGCCCA.1_1	-0.297725
Early_Early_AGATGAACAGATTCGT.1_1	-71.796989
Early_Early_AGATGAACATATAGCC.1_1	-0.34628
Early_Early_AGATGAAGTAATGTGA.1_1	-8.556373
Early_Early_AGATGAAGTCATAAAG.1_1	-0.591968
Early_Early_AGATGAATCCACCTGT.1_1	-16.967819
Early_Early_AGATGAATCCATCGTC.1_1	-156.402466
Early_Early_AGATGCTAGAATCGCG.1_1	-0.908604
Early_Early_AGATGCTAGCCGTTAT.1_1	-6.318048
Early_Early_AGATGCTAGGAAGTGA.1_1	-0.682795
Early_Early_AGATGCTCAAATGCTC.1_1	-0.46142
Early_Early_AGATGCTCACAAATAG.1_1	-2.545084
Early_Early_AGATGCTCACAGCGCT.1_1	-10.422482
Early_Early_AGATGCTCACGCTATA.1_1	-6.170025
Early_Early_AGATGCTGTAGAGCTG.1_1	-4.893291
Early_Early_AGATGCTGTAGGATAT.1_1	-2.553223
Early_Early_AGATGCTGTCTACAAC.1_1	-0.518002
Early_Early_AGATGCTGTCTACAGT.1_1	-5.066777
Early_Early_AGATGCTGTGTAAACA.1_1	-74.201317
Early_Early_AGATGCTGTTCCGCGA.1_1	-0.143356
Early_Early_AGATGCTGTTTCACTT.1_1	-0.746406
Early_Early_AGATGCTTCCGCGGAT.1_1	-4.877006
Early_Early_AGATGCTTCGCTTTAT.1_1	-0.207119
Early_Early_AGATGCTTCGGAACTT.1_1	-15.395002
Early_Early_AGCATCAAGTAATACG.1_1	-1.837772
Early_Early_AGCATCAAGTCCCAGC.1_1	-66.988327
Early_Early_AGCATCACAACCAACT.1_1	-0.382264
Early_Early_AGCATCACAGCTCATA.1_1	-0.799549
Early_Early_AGCATCACATGGGCAA.1_1	-0.207339
Early_Early_AGCATCAGTGCCGGTT.1_1	-115.074936
Early_Early_AGCCAATAGGAACTAT.1_1	-1.818292
Early_Early_AGCCAATAGTACGAGC.1_1	-24.766933
Early_Early_AGCCAATCAGGATCTT.1_1	-11.085842
Early_Early_AGCCAATCAGTAGAAT.1_1	-0.667611
Early_Early_AGCCAATCAGTAGTTC.1_1	-4.78998
Early_Early_AGCCAATCATGAAGGC.1_1	-11.047003
Early_Early_AGCCAATCATGTAACC.1_1	-0.404444
Early_Early_AGCCAATGTATCCCTC.1_1	-3.062034
Early_Early_AGCCAATGTTAGAAAC.1_1	-1.330668
Early_Early_AGCCAATTCAACTACG.1_1	-0.236463
Early_Early_AGCCAATTCGATTGGT.1_1	-1.91193
Early_Early_AGCCAATTCTGGAGAG.1_1	-0.101583
Early_Early_AGCCACGAGAGAGCAA.1_1	-0.6566
Early_Early_AGCCACGAGCATGTTC.1_1	-0.365563
Early_Early_AGCCACGCAAGATCCT.1_1	-1.91297
Early_Early_AGCCACGCAATCTAGC.1_1	-0.466699
Early_Early_AGCCACGCACGGGCTT.1_1	-8.563725
Early_Early_AGCCACGCAGAACCGA.1_1	-7.211764
Early_Early_AGCCACGCAGGTTTAC.1_1	-57.414589
Early_Early_AGCCACGGTATCTCGA.1_1	-0.726455
Early_Early_AGCCACGGTTGGGTTT.1_1	-7.912093
Early_Early_AGCCACGTCAACTGAC.1_1	-29.361027
Early_Early_AGCCACGTCAGTGCGC.1_1	-2.422906
Early_Early_AGCCACGTCGGTAGGA.1_1	-1.872638
Early_Early_AGCCACGTCGTTTACT.1_1	-0.056989
Early_Early_AGCCAGCAGATCCCGC.1_1	-1.58525
Early_Early_AGCCAGCAGGATTTCC.1_1	-0.041792
Early_Early_AGCCAGCAGGTGAGAA.1_1	-0.016067
Early_Early_AGCCAGCAGTGGTGAC.1_1	-28.364313
Early_Early_AGCCAGCCAAGGCCTC.1_1	-0.439779
Early_Early_AGCCAGCCAGACCCGT.1_1	-0.094097
Early_Early_AGCCAGCGTGTTATCG.1_1	-0.136113
Early_Early_AGCCAGCGTTCCCAAA.1_1	-13.744673
Early_Early_AGCCAGCTCGCCAATA.1_1	-3.61811
Early_Early_AGCCAGCTCGCCTATC.1_1	-6.651106
Early_Early_AGCGATTAGGGCAGAG.1_1	-0.093482
Early_Early_AGCGATTAGGTTACAA.1_1	-4.002994
Early_Early_AGCGATTCAACGACTT.1_1	-10.693629
Early_Early_AGCGATTCAAGGTTGG.1_1	-0.198902
Early_Early_AGCGATTCACACGCCA.1_1	-8.691514
Early_Early_AGCGATTCAGCAGTTT.1_1	-6.595722
Early_Early_AGCGATTGTATTAAGG.1_1	-26.323908
Early_Early_AGCGATTGTCTCCTGT.1_1	-4.552485
Early_Early_AGCGATTGTGAGATAT.1_1	-7.188456
Early_Early_AGCGATTTCACTGCTC.1_1	-0.187
Early_Early_AGCGATTTCAGCGCGT.1_1	-1.645163
Early_Early_AGCGATTTCGGTTAGT.1_1	-3.350586
Early_Early_AGCGATTTCTTCTGTA.1_1	-72.870964
Early_Early_AGCGCCACAAATACGA.1_1	-1.277229
Early_Early_AGCGCCACAGTGTACT.1_1	-0.087907
Early_Early_AGCGCCACAGTTGCGC.1_1	-14.313607
Early_Early_AGCGCCACATCCGGCA.1_1	-0.028867
Early_Early_AGCGCCAGTGACAGCA.1_1	-1.597817
Early_Early_AGCGCCAGTGGACTGA.1_1	-199.228973
Early_Early_AGCGCCAGTTACACTG.1_1	-0.801677
Early_Early_AGCGCCATCACTTTGT.1_1	-0.214355
Early_Early_AGCGCCATCCTCTAGC.1_1	-0.16594
Early_Early_AGCGCCATCGAGAACG.1_1	-2.46686
Early_Early_AGCGCCATCTCGCAGG.1_1	-7.053181
Early_Early_AGCGCCATCTTACTGT.1_1	-0.028887
Early_Early_AGCGCTGAGCTCCACG.1_1	-1.364745
Early_Early_AGCGCTGAGGCCTAGA.1_1	-0.331288
Early_Early_AGCGCTGAGGTAGTCG.1_1	-0.399381
Early_Early_AGCGCTGAGGTCGAGT.1_1	-11.50259
Early_Early_AGCGCTGAGTACGTCT.1_1	-6.557275
Early_Early_AGCGCTGCAATGAGCG.1_1	-0.092839
Early_Early_AGCGCTGCACTTTAGG.1_1	-2.296037
Early_Early_AGCGCTGGTCAAGCGA.1_1	-1.004201
Early_Early_AGCGCTGGTGTCCCTT.1_1	-31.361809
Early_Early_AGCGCTGGTGTTGCCG.1_1	-42.945007
Early_Early_AGCGCTGTCCGCTTAC.1_1	-0.285596
Early_Early_AGCGCTGTCGGCTTGG.1_1	-0.028887
Early_Early_AGCGTATAGGTTGCCC.1_1	-1.932501
Early_Early_AGCGTATCAGACAAAT.1_1	-0.291161
Early_Early_AGCGTATCAGCCTTCT.1_1	-0.368945
Early_Early_AGCGTATCAGCTAACT.1_1	-57.370998
Early_Early_AGCGTATCAGCTGTCG.1_1	-0.026261
Early_Early_AGCGTATCATATCGGT.1_1	-71.714699
Early_Early_AGCGTATGTACCAATC.1_1	-0.495309
Early_Early_AGCGTATGTTATAGAG.1_1	-0.217288
Early_Early_AGCGTATGTTGGCCGT.1_1	-2.020904
Early_Early_AGCGTATTCACCGGGT.1_1	-0.054556
Early_Early_AGCGTCGAGCGGCTCT.1_1	-0.491482
Early_Early_AGCGTCGCACTGCTTC.1_1	-1.088975
Early_Early_AGCGTCGCAGTAACAA.1_1	-0.319683
Early_Early_AGCTACAAGATTGGGC.1_1	-3.46744
Early_Early_AGCTACAAGTCACAGG.1_1	-1.707882
Early_Early_AGCTACAAGTCATTGC.1_1	-1.745304
Early_Early_AGCTACACAATCGCCG.1_1	-0.058825
Early_Early_AGCTACACACAACGAG.1_1	-42.836697
Early_Early_AGCTACACACCTGCGA.1_1	-7.378611
Early_Early_AGCTACATCACTAGCA.1_1	-0.021143
Early_Early_AGCTCAAAGACTTCCA.1_1	-0.289175
Early_Early_AGCTCAAAGCGATGAC.1_1	-2.020904
Early_Early_AGCTCAAAGCTGGTGA.1_1	-0.059472
Early_Early_AGCTCAAAGGTAGGCT.1_1	-27.713932
Early_Early_AGCTCAACACGTAGTT.1_1	-0.267336
Early_Early_AGCTCAAGTAAGCTCT.1_1	-0.107816
Early_Early_AGCTTCCAGGCATCGA.1_1	-0.058786
Early_Early_AGCTTCCAGGCTCACC.1_1	-16.444397
Early_Early_AGCTTCCCAATCGCGC.1_1	-1.393826
Early_Early_AGCTTCCCACTACACA.1_1	-0.560101
Early_Early_AGCTTCCCACTATCGA.1_1	-0.092751
Early_Early_AGCTTCCCAGATAAAC.1_1	-0.541228
Early_Early_AGCTTCCTCCTGATAG.1_1	-0.113428
Early_Early_AGCTTCCTCTTACCGC.1_1	-11.173778
Early_Early_AGGAAATAGCGTCAGA.1_1	-0.356338
Early_Early_AGGAAATCATCGCTGG.1_1	-4.908667
Early_Early_AGGAAATGTATACCTG.1_1	-0.142012
Early_Early_AGGAAATGTTGTTGCA.1_1	-163.16156
Early_Early_AGGAAATTCACCTTGC.1_1	-3.40224
Early_Early_AGGAAATTCCAACCGG.1_1	-0.627634
Early_Early_AGGAATAAGTGATGGC.1_1	-2.429844
Early_Early_AGGAATACAGTTAGGG.1_1	-2.664914
Early_Early_AGGAATAGTAGACGGT.1_1	-0.026261
Early_Early_AGGAATATCAAAGGAT.1_1	-0.24244
Early_Early_AGGACGAAGTTAGTAG.1_1	-0.385563
Early_Early_AGGACGACACTTGACA.1_1	-0.200666
Early_Early_AGGACGACATCCTTCG.1_1	-0.324929
Early_Early_AGGACGAGTCATACCA.1_1	-49.515347
Early_Early_AGGACGATCAGTCACA.1_1	-0.163598
Early_Early_AGGACGATCGGTATGT.1_1	-0.591968
Early_Early_AGGACGATCTCATTTG.1_1	-0.216476
Early_Early_AGGACGATCTCGTGGG.1_1	-0.145442
Early_Early_AGGACTTAGCACTGGA.1_1	-0.195153
Early_Early_AGGACTTCATAACGGG.1_1	-3.30284
Early_Early_AGGACTTGTGGCTGCT.1_1	-0.059225
Early_Early_AGGACTTGTTTGTTGG.1_1	-0.104292
Early_Early_AGGACTTTCAGCATTG.1_1	-16.165836
Early_Early_AGGACTTTCGAAGAAT.1_1	-0.395002
Early_Early_AGGACTTTCGCGTTTC.1_1	-3.110559
Early_Early_AGGACTTTCTAGCAAC.1_1	-9.33223
Early_Early_AGGAGGTAGCACTTTG.1_1	-0.060356
Early_Early_AGGAGGTAGGCGAACT.1_1	-4.585617
Early_Early_AGGAGGTAGGCGTCCT.1_1	-17.866844
Early_Early_AGGAGGTGTCGCGTCA.1_1	-1.992344
Early_Early_AGGAGGTGTGGACAGT.1_1	-0.028804
Early_Early_AGGAGGTTCAGGACAG.1_1	-0.141097
Early_Early_AGGAGGTTCCTCACGT.1_1	-0.041792
Early_Early_AGGATAAAGGTAGTAT.1_1	-91.879707
Early_Early_AGGATAACAACCGTAT.1_1	-33.327682
Early_Early_AGGATAACAGTCTGGC.1_1	-0.026261
Early_Early_AGGATAACATGACTAC.1_1	-3.10561
Early_Early_AGGATAACATGTTTGG.1_1	-1.573118
Early_Early_AGGATAAGTATGAAAC.1_1	-0.463852
Early_Early_AGGATAAGTTCGGCCA.1_1	-0.09276
Early_Early_AGGATAATCATTGGTG.1_1	-2.155281
Early_Early_AGGATCTCAGCTCTGG.1_1	-8.032099
Early_Early_AGGATCTGTACAGAAT.1_1	-0.29373
Early_Early_AGGATCTGTTAGAGTA.1_1	-1.42647
Early_Early_AGGATCTTCATCTATC.1_1	-40.540676
Early_Early_AGGATCTTCCATTTAC.1_1	-1.063811
Early_Early_AGGATCTTCCGAGGCT.1_1	-27.456015
Early_Early_AGGCATTAGCATCAAA.1_1	-1.299016
Early_Early_AGGCATTAGGGCAGAG.1_1	-0.378362
Early_Early_AGGCATTAGTTGTAAG.1_1	-2.540864
Early_Early_AGGCATTCAGCCGGTT.1_1	-0.592965
Early_Early_AGGCATTCATAATGCC.1_1	-0.202212
Early_Early_AGGCATTGTATCGTAC.1_1	-0.143621
Early_Early_AGGCATTGTGCCGAAA.1_1	-0.849295
Early_Early_AGGCATTTCATGCATG.1_1	-23.646622
Early_Early_AGGCCACAGAGAACCC.1_1	-16.460135
Early_Early_AGGCCACAGTGCGCTC.1_1	-3.38247
Early_Early_AGGCCACAGTGGACGT.1_1	-0.305368
Early_Early_AGGCCACCAAGACGGT.1_1	-0.898524
Early_Early_AGGCCACCAAGCTGCC.1_1	-0.274178
Early_Early_AGGCCACTCGCCACTT.1_1	-4.316982
Early_Early_AGGCTGCCAAATGGTA.1_1	-0.591968
Early_Early_AGGCTGCCAACCAACT.1_1	-2.030084
Early_Early_AGGCTGCCACGTGAGA.1_1	-1.22498
Early_Early_AGGCTGCCAGATACCT.1_1	-0.820661
Early_Early_AGGCTGCCAGGCATTT.1_1	-4.813365
Early_Early_AGGCTGCCATCCTCAC.1_1	-0.227336
Early_Early_AGGCTGCTCACTCCGT.1_1	-30.698374
Early_Early_AGGCTGCTCCTGGCTT.1_1	-2.437479
Early_Early_AGGCTGCTCTATACGG.1_1	-8.313681
Early_Early_AGGGAGTAGCAGGCTA.1_1	-91.031639
Early_Early_AGGGAGTAGTCGGGAT.1_1	-6.933084
Early_Early_AGGGAGTCAAATCGGG.1_1	-21.039097
Early_Early_AGGGAGTCAAGAGATT.1_1	-0.351531
Early_Early_AGGGAGTCAATGGCAG.1_1	-59.570339
Early_Early_AGGGAGTCACAATTCG.1_1	-0.549245
Early_Early_AGGGAGTCAGATACTC.1_1	-0.694154
Early_Early_AGGGAGTGTGAACTAA.1_1	-5.535876
Early_Early_AGGGAGTGTTCTAACG.1_1	-16.129099
Early_Early_AGGGAGTTCAGTCCGG.1_1	-0.073351
Early_Early_AGGGAGTTCCACGAAT.1_1	-4.279417
Early_Early_AGGGAGTTCCTTGGAA.1_1	-0.400494
Early_Early_AGGGCCTAGGCGAAGG.1_1	-0.059225
Early_Early_AGGGCCTAGTGTTCCA.1_1	-0.379653
Early_Early_AGGGCCTCACCGCTGA.1_1	-0.259333
Early_Early_AGGGCCTCATTAAGCC.1_1	-0.505596
Early_Early_AGGGCCTCATTGCCGG.1_1	-12.753801
Early_Early_AGGGCCTGTTGTTGTG.1_1	-25.818325
Early_Early_AGGGCCTTCACTGCTC.1_1	-2.145067
Early_Early_AGGGCCTTCATGAGTC.1_1	-0.483671
Early_Early_AGGGCCTTCGGTCGGT.1_1	-28.492561
Early_Early_AGGGCCTTCGTGGACC.1_1	-0.106345
Early_Early_AGGGCCTTCTGATGGT.1_1	-0.402348
Early_Early_AGGGCTCAGCCGATCC.1_1	-0.591968
Early_Early_AGGGCTCCAGAATCGG.1_1	-0.110145
Early_Early_AGGGCTCCAGCGGATA.1_1	-35.732018
Early_Early_AGGGCTCCATGCCATA.1_1	-0.120117
Early_Early_AGGGCTCGTATTCCGA.1_1	-14.900965
Early_Early_AGGGCTCGTCGAGCTC.1_1	-126.916595
Early_Early_AGGGCTCGTGCCAAGA.1_1	-0.158816
Early_Early_AGGGCTCGTTGTCAGT.1_1	-0.424496
Early_Early_AGGGCTCTCACATCAG.1_1	-0.1192
Early_Early_AGGGCTCTCATGTCTT.1_1	-0.112476
Early_Early_AGGGTCCAGAGGTGCT.1_1	-0.053394
Early_Early_AGGGTCCAGCACTAAA.1_1	-4.261065
Early_Early_AGGGTCCAGCCGTCGT.1_1	-0.157063
Early_Early_AGGGTCCCAAGACGGT.1_1	-0.202212
Early_Early_AGGGTCCCAAGCCATT.1_1	-7.541715
Early_Early_AGGGTCCCACAGCATT.1_1	-2.01165
Early_Early_AGGGTCCCACATGAAA.1_1	-0.026261
Early_Early_AGGGTCCCAGTCAACT.1_1	-0.128033
Early_Early_AGGGTCCGTACGGTTT.1_1	-0.479778
Early_Early_AGGGTCCGTCGAGATG.1_1	-59.950062
Early_Early_AGGGTCCGTTTGGAAA.1_1	-32.350803
Early_Early_AGGGTCCTCAGACATC.1_1	-0.522885
Early_Early_AGGGTCCTCATGCCCT.1_1	-0.203739
Early_Early_AGGGTCCTCCAAGGGA.1_1	-0.174076
Early_Early_AGGGTCCTCCTCTAAT.1_1	-0.434608
Early_Early_AGGGTCCTCGCATTAG.1_1	-33.161331
Early_Early_AGGGTCCTCTCTATGT.1_1	-1.77388
Early_Early_AGGGTCCTCTGAATGC.1_1	-39.395626
Early_Early_AGGGTCCTCTGTAACG.1_1	-0.094032
Early_Early_AGGGTCCTCTGTCGTC.1_1	-0.093949
Early_Early_AGGGTGAAGCATCCTA.1_1	-0.243331
Early_Early_AGGGTGAAGCTAAACA.1_1	-2.005252
Early_Early_AGGGTGAAGGATGTTA.1_1	-2.321995
Early_Early_AGGGTGACAATTGAGA.1_1	-1.579146
Early_Early_AGGGTGACACATTGTG.1_1	-0.215881
Early_Early_AGGGTGACAGAGCTAG.1_1	-0.369549
Early_Early_AGGGTGACATAGAATG.1_1	-0.626036
Early_Early_AGGGTGATCACTACGA.1_1	-77.357063
Early_Early_AGGGTGATCTCCACTG.1_1	-20.171883
Early_Early_AGGGTTTAGATTTGCC.1_1	-42.945007
Early_Early_AGGGTTTAGCTCTGTA.1_1	-0.112302
Early_Early_AGGGTTTAGGATAATC.1_1	-0.778954
Early_Early_AGGGTTTAGGCTCACC.1_1	-0.105574
Early_Early_AGGGTTTAGGTGCTGA.1_1	-6.651106
Early_Early_AGGGTTTAGTAAACAC.1_1	-0.432297
Early_Early_AGGGTTTCAAAGCTCT.1_1	-0.447731
Early_Early_AGGGTTTCAACTCCCT.1_1	-3.409268
Early_Early_AGGGTTTCACCCAAGC.1_1	-0.481188
Early_Early_AGGGTTTCACGACCTG.1_1	-13.843798
Early_Early_AGGGTTTGTCCACAGC.1_1	-1.103998
Early_Early_AGGGTTTGTCGAGTGA.1_1	-46.245548
Early_Early_AGGGTTTGTCTCTCCA.1_1	-0.319132
Early_Early_AGGGTTTGTGATCATC.1_1	-0.110143
Early_Early_AGGGTTTGTGTTCGAT.1_1	-1.390325
Early_Early_AGGGTTTGTTCTTGCC.1_1	-0.092734
Early_Early_AGGGTTTTCATTCTTG.1_1	-0.106452
Early_Early_AGGGTTTTCCCTCTTT.1_1	-0.775624
Early_Early_AGGGTTTTCGCGAAGA.1_1	-0.311309
Early_Early_AGGGTTTTCTTCCTAA.1_1	-0.203604
Early_Early_AGGTAGGAGCCTATTG.1_1	-1.088975
Early_Early_AGGTAGGAGTCATGAA.1_1	-0.417505
Early_Early_AGGTAGGCAACCCTCT.1_1	-0.209781
Early_Early_AGGTAGGCAGATGCGA.1_1	-54.357079
Early_Early_AGGTAGGCAGCTACTA.1_1	-0.402162
Early_Early_AGGTAGGGTTATGACC.1_1	-1.793302
Early_Early_AGGTAGGTCAGAGTGG.1_1	-26.285677
Early_Early_AGGTCATAGCCGCTTG.1_1	-1.122852
Early_Early_AGGTCATAGGTCCCTG.1_1	-0.29373
Early_Early_AGGTCATCAAGACGAC.1_1	-72.520027
Early_Early_AGGTCATCACAGTCCG.1_1	-3.356409
Early_Early_AGGTCATCACCTAAAC.1_1	-0.141682
Early_Early_AGGTCATCACGCTGCA.1_1	-52.562336
Early_Early_AGGTCATCATCTAGAC.1_1	-5.76371
Early_Early_AGGTCATGTGGCTTGC.1_1	-0.110848
Early_Early_AGGTCATTCGTGAGAG.1_1	-5.082725
Early_Early_AGGTCATTCTTTCAGT.1_1	-3.981128
Early_Early_AGGTCTAAGCATGATA.1_1	-81.414314
Early_Early_AGGTCTAAGTAATTGG.1_1	-6.651106
Early_Early_AGGTCTACATTCTGTT.1_1	-0.242668
Early_Early_AGGTCTAGTTCCATTT.1_1	-0.693621
Early_Early_AGGTCTAGTTTATGCG.1_1	-0.235971
Early_Early_AGGTCTAGTTTGATCG.1_1	-9.702445
Early_Early_AGGTCTATCAAACCCA.1_1	-0.233867
Early_Early_AGGTCTATCGGCAGTC.1_1	-37.31398
Early_Early_AGGTCTATCGTCAAAC.1_1	-0.054556
Early_Early_AGGTCTATCGTGCACG.1_1	-0.813685
Early_Early_AGGTGTTAGTAGAGTT.1_1	-0.591968
Early_Early_AGGTGTTCACCTGCGA.1_1	-0.1192
Early_Early_AGGTGTTCACGTAGAG.1_1	-40.540676
Early_Early_AGGTGTTGTTATTCTC.1_1	-0.026261
Early_Early_AGGTGTTGTTTCTTAC.1_1	-0.378878
Early_Early_AGGTGTTTCATTCTTG.1_1	-16.144527
Early_Early_AGGTGTTTCTATTGTC.1_1	-3.688254
Early_Early_AGGTTACAGACAACAT.1_1	-47.17635
Early_Early_AGGTTACAGACCAACG.1_1	-2.51862
Early_Early_AGGTTACAGCCGATCC.1_1	-13.804556
Early_Early_AGGTTACAGCCTCTTC.1_1	-0.695902
Early_Early_AGGTTACAGTATGATG.1_1	-0.143652
Early_Early_AGGTTACAGTGCGTCC.1_1	-0.829019
Early_Early_AGGTTACCACCAGCCA.1_1	-4.261065
Early_Early_AGGTTACCAGCTCTGG.1_1	-0.028887
Early_Early_AGGTTACGTAAGAACT.1_1	-0.094343
Early_Early_AGGTTACGTATGACAA.1_1	-8.55603
Early_Early_AGGTTACGTCGTTGCG.1_1	-0.026261
Early_Early_AGGTTACGTTAGGAGC.1_1	-0.096207
Early_Early_AGGTTACTCGCAGATT.1_1	-0.028752
Early_Early_AGGTTACTCTATCCAT.1_1	-0.516753
Early_Early_AGGTTGTAGAATGTTG.1_1	-7.043736
Early_Early_AGGTTGTCAAGTGGAC.1_1	-6.651106
Early_Early_AGGTTGTCACCATATG.1_1	-0.368194
Early_Early_AGGTTGTCAGAATCGG.1_1	-0.64551
Early_Early_AGGTTGTCAGCATCTA.1_1	-0.873868
Early_Early_AGGTTGTCATAGATGA.1_1	-28.82688
Early_Early_AGGTTGTCATGCCGCA.1_1	-10.583916
Early_Early_AGGTTGTGTACCTTCC.1_1	-1.475573
Early_Early_AGGTTGTGTACGATGG.1_1	-0.141096
Early_Early_AGGTTGTGTATGCTTG.1_1	-1.439055
Early_Early_AGGTTGTGTGTCCAAT.1_1	-0.318839
Early_Early_AGGTTGTGTGTCTTCC.1_1	-0.026261
Early_Early_AGGTTGTGTTTACTGG.1_1	-37.841217
Early_Early_AGGTTGTTCGTAGCCG.1_1	-0.893304
Early_Early_AGGTTGTTCGTGCAGC.1_1	-0.209781
Early_Early_AGTAACCAGGATGGCT.1_1	-0.056933
Early_Early_AGTAACCAGTCCCGAC.1_1	-42.092121
Early_Early_AGTAACCAGTGTTGTC.1_1	-3.000151
Early_Early_AGTAACCCAAACCGGA.1_1	-0.984209
Early_Early_AGTAACCCACAGCCTG.1_1	-0.369402
Early_Early_AGTAACCCAGAAATTG.1_1	-2.095632
Early_Early_AGTAACCGTACTCGCG.1_1	-0.096013
Early_Early_AGTAACCGTACTTCCC.1_1	-0.054935
Early_Early_AGTAACCGTAGTTACC.1_1	-93.435974
Early_Early_AGTAACCGTCGATTCA.1_1	-0.177516
Early_Early_AGTAACCGTGATGAAT.1_1	-0.5483
Early_Early_AGTAACCGTTTCTATC.1_1	-0.028752
Early_Early_AGTAACCTCATCACCC.1_1	-0.027619
Early_Early_AGTAACCTCCATAGAC.1_1	-0.289214
Early_Early_AGTAACCTCTCTTAAC.1_1	-5.474749
Early_Early_AGTAACCTCTTTGCAT.1_1	-3.621961
Early_Early_AGTACCAAGATAACGT.1_1	-47.753674
Early_Early_AGTACCAAGCGAGTAC.1_1	-0.059406
Early_Early_AGTACCACAAGCTACT.1_1	-0.796423
Early_Early_AGTACCACACTCTGCT.1_1	-69.392662
Early_Early_AGTACCACACTGTGAT.1_1	-1.333954
Early_Early_AGTACCACAGCGTATT.1_1	-10.134472
Early_Early_AGTACCACATAACAGA.1_1	-0.84182
Early_Early_AGTACCACATAGTCAC.1_1	-42.075806
Early_Early_AGTACCACATGACAAA.1_1	-0.411442
Early_Early_AGTACCAGTACCCGCA.1_1	-1.944188
Early_Early_AGTACCAGTACGTACT.1_1	-0.555889
Early_Early_AGTACCAGTGATCATC.1_1	-18.541431
Early_Early_AGTACCAGTTGGCTAT.1_1	-0.103359
Early_Early_AGTACCATCACCCATC.1_1	-0.645574
Early_Early_AGTACCATCACTGGTA.1_1	-8.01173
Early_Early_AGTACCATCAGAATAG.1_1	-3.356354
Early_Early_AGTACCATCAGACCCG.1_1	-72.442513
Early_Early_AGTACCATCAGCACCG.1_1	-0.242713
Early_Early_AGTACCATCCAGTTCC.1_1	-0.227667
Early_Early_AGTACCATCTTGGAAC.1_1	-17.285358
Early_Early_AGTACTGAGACAGCGT.1_1	-2.253982
Early_Early_AGTACTGAGATCACCT.1_1	-0.053404
Early_Early_AGTACTGAGATGAACT.1_1	-27.033152
Early_Early_AGTACTGAGTAACAGT.1_1	-0.054935
Early_Early_AGTACTGCAAAGGCAC.1_1	-0.092853
Early_Early_AGTACTGCACTGGAAG.1_1	-1.464494
Early_Early_AGTACTGCACTTGTCC.1_1	-15.440031
Early_Early_AGTACTGCAGCATACT.1_1	-2.619129
Early_Early_AGTACTGGTAGGTAGC.1_1	-13.884093
Early_Early_AGTACTGGTGCTGATT.1_1	-3.28267
Early_Early_AGTACTGGTTGTTGTG.1_1	-0.857152
Early_Early_AGTACTGTCACGACTA.1_1	-1.9707
Early_Early_AGTACTGTCGTAGCCG.1_1	-91.031639
Early_Early_AGTAGCTAGCCTCAAT.1_1	-0.143566
Early_Early_AGTAGCTAGTATGGAT.1_1	-0.459798
Early_Early_AGTAGCTAGTGCTAGG.1_1	-2.640129
Early_Early_AGTAGCTCAGCGCTTG.1_1	-37.353889
Early_Early_AGTAGCTGTCGAGCAA.1_1	-1.652767
Early_Early_AGTAGCTTCAAGCGTT.1_1	-0.054556
Early_Early_AGTAGCTTCATCACAG.1_1	-21.217815
Early_Early_AGTAGCTTCCGCGAGT.1_1	-0.427156
Early_Early_AGTAGCTTCCGTATAG.1_1	-0.25677
Early_Early_AGTAGTCAGCACCTGC.1_1	-0.110165
Early_Early_AGTAGTCAGCTTGTTG.1_1	-15.476028
Early_Early_AGTAGTCGTCACCGAC.1_1	-1.63897
Early_Early_AGTAGTCGTCGAGCTC.1_1	-0.230568
Early_Early_AGTAGTCGTGGCTCTG.1_1	-2.548373
Early_Early_AGTAGTCTCGTTATCT.1_1	-0.075665
Early_Early_AGTCAACAGAGAGGTA.1_1	-60.630432
Early_Early_AGTCAACCATTGACAC.1_1	-0.676795
Early_Early_AGTCAACGTACTAACC.1_1	-2.426166
Early_Early_AGTCAACGTATCGTGT.1_1	-0.291161
Early_Early_AGTCAACGTCCGAAGA.1_1	-23.557592
Early_Early_AGTCAACGTCCTGAAT.1_1	-9.073784
Early_Early_AGTCAACGTCTAATCG.1_1	-0.120278
Early_Early_AGTCAACGTGACCGTC.1_1	-16.544252
Early_Early_AGTCAACTCCATTCGC.1_1	-127.096611
Early_Early_AGTCACAAGCGTGTTT.1_1	-3.756602
Early_Early_AGTCACAAGTTGTAAG.1_1	-0.029248
Early_Early_AGTCACACAATCACGT.1_1	-16.509501
Early_Early_AGTCACACAGTAGTGG.1_1	-24.602345
Early_Early_AGTCACACAGTTAGGG.1_1	-0.174173
Early_Early_AGTCACAGTGCCTATA.1_1	-0.480627
Early_Early_AGTCACAGTGTCCACG.1_1	-16.435677
Early_Early_AGTCACAGTGTTGATC.1_1	-14.760786
Early_Early_AGTCACAGTTCCCACT.1_1	-0.165407
Early_Early_AGTCACAGTTTCGTGA.1_1	-2.35531
Early_Early_AGTCACATCAATCTCT.1_1	-0.092903
Early_Early_AGTCATGAGGTGGGTT.1_1	-76.605652
Early_Early_AGTCATGGTTTCGTAG.1_1	-0.075665
Early_Early_AGTCATGTCCGTCAAA.1_1	-5.848509
Early_Early_AGTCATGTCTACGCAA.1_1	-0.222985
Early_Early_AGTCATGTCTCTCGCA.1_1	-2.020904
Early_Early_AGTCTCCCACGGTCTG.1_1	-2.805389
Early_Early_AGTCTCCCACTACTTT.1_1	-7.093164
Early_Early_AGTCTCCCAGACAATA.1_1	-0.636735
Early_Early_AGTCTCCCATCCGAGC.1_1	-0.026261
Early_Early_AGTCTCCCATGCAGGA.1_1	-47.540607
Early_Early_AGTCTCCCATGTGACT.1_1	-1.001305
Early_Early_AGTCTCCGTGTCCACG.1_1	-0.027619
Early_Early_AGTCTCCGTGTGTGTT.1_1	-3.042972
Early_Early_AGTCTCCTCAAGTCGT.1_1	-98.244644
Early_Early_AGTCTCCTCGGTCTGG.1_1	-0.026261
Early_Early_AGTGACTAGGTTCTAC.1_1	-0.141682
Early_Early_AGTGACTAGTCCCTAA.1_1	-19.45821
Early_Early_AGTGACTAGTTGTAAG.1_1	-0.304012
Early_Early_AGTGACTCAAACGGCA.1_1	-7.92577
Early_Early_AGTGACTCAAGTCGTT.1_1	-1.989052
Early_Early_AGTGACTCATATGAAG.1_1	-6.769647
Early_Early_AGTGACTGTGACTGTT.1_1	-0.393124
Early_Early_AGTGACTTCTAGCATG.1_1	-29.717758
Early_Early_AGTGACTTCTATTCGT.1_1	-26.614168
Early_Early_AGTGATCAGAAGAGCA.1_1	-0.554246
Early_Early_AGTGATCAGCAGGCTA.1_1	-0.810337
Early_Early_AGTGATCAGGGATCAC.1_1	-14.236538
Early_Early_AGTGATCAGTGCAAAT.1_1	-115.074936
Early_Early_AGTGATCCACTGAATC.1_1	-31.697851
Early_Early_AGTGATCGTGATAGTA.1_1	-0.028752
Early_Early_AGTGATCGTTGGCCTG.1_1	-0.106686
Early_Early_AGTGATCTCAGCTTGA.1_1	-0.028918
Early_Early_AGTGATCTCTGGGCGT.1_1	-0.197655
Early_Early_AGTGATCTCTGTACAG.1_1	-0.424307
Early_Early_AGTGATCTCTTAGCTT.1_1	-0.487849
Early_Early_AGTGCCGAGAAGTATC.1_1	-19.192995
Early_Early_AGTGCCGAGAGGATGA.1_1	-0.394783
Early_Early_AGTGCCGAGGGAGTGG.1_1	-0.420034
Early_Early_AGTGCCGAGTTTGAGA.1_1	-71.796989
Early_Early_AGTGCCGCAAGCGGAT.1_1	-0.575786
Early_Early_AGTGCCGGTAGATCCT.1_1	-0.168085
Early_Early_AGTGCCGGTCAGACGA.1_1	-155.948563
Early_Early_AGTGCCGGTCGCCTAG.1_1	-25.878593
Early_Early_AGTGCCGTCGCTTACC.1_1	-0.862417
Early_Early_AGTGCCGTCGGTCGGT.1_1	-0.200047
Early_Early_AGTGTTGAGACAGCGT.1_1	-0.371286
Early_Early_AGTGTTGAGCTGGAGT.1_1	-13.607891
Early_Early_AGTGTTGAGGAGATAG.1_1	-0.391589
Early_Early_AGTGTTGAGTAACGAT.1_1	-0.474139
Early_Early_AGTGTTGCACAGCCAC.1_1	-76.605652
Early_Early_AGTGTTGCACATTGTG.1_1	-15.786968
Early_Early_AGTGTTGCAGATCCTA.1_1	-37.574478
Early_Early_AGTGTTGGTACACTCA.1_1	-0.058373
Early_Early_AGTGTTGGTAGCTGTT.1_1	-6.664488
Early_Early_AGTGTTGGTCATCGCG.1_1	-74.201317
Early_Early_AGTGTTGGTCGCGGTT.1_1	-0.296445
Early_Early_AGTGTTGGTCGGCTAC.1_1	-0.14289
Early_Early_AGTGTTGGTGTTCATG.1_1	-0.014715
Early_Early_AGTGTTGGTTGGGATG.1_1	-3.689515
Early_Early_AGTGTTGTCTAGGCAT.1_1	-3.442901
Early_Early_AGTTAGCCAGAAATCA.1_1	-0.014715
Early_Early_AGTTAGCCATTGCAAC.1_1	-0.797942
Early_Early_AGTTAGCGTAGTTACC.1_1	-0.164868
Early_Early_AGTTAGCGTATCGAGG.1_1	-0.38021
Early_Early_AGTTAGCGTTCCAAAC.1_1	-0.283428
Early_Early_AGTTAGCTCAAAGGAT.1_1	-0.092717
Early_Early_AGTTAGCTCACCTCTG.1_1	-18.38789
Early_Early_AGTTAGCTCGAACCAT.1_1	-1.735528
Early_Early_AGTTAGCTCGAGCCTG.1_1	-0.258519
Early_Early_AGTTAGCTCTTTGCTA.1_1	-0.021143
Early_Early_AGTTCCCAGAGAGCGG.1_1	-131.905273
Early_Early_AGTTCCCAGGGCGAAG.1_1	-0.028846
Early_Early_AGTTCCCCAAAGAACT.1_1	-0.162454
Early_Early_AGTTCCCCACGTAGTT.1_1	-1.488539
Early_Early_AGTTCCCCACTAGGTT.1_1	-0.059347
Early_Early_AGTTCCCCAGAGGTAC.1_1	-0.108489
Early_Early_AGTTCGAAGATTGTGA.1_1	-0.028846
Early_Early_AGTTCGAAGGTAGTCG.1_1	-62.79969
Early_Early_AGTTCGACAACACGAG.1_1	-74.201317
Early_Early_AGTTCGAGTACATTGC.1_1	-46.107098
Early_Early_AGTTCGAGTATTGCCA.1_1	-0.058786
Early_Early_AGTTCGAGTGGATGAC.1_1	-50.158001
Early_Early_AGTTCGAGTTCAACGT.1_1	-0.87032
Early_Early_AGTTCGATCCTAGCGG.1_1	-9.424261
Early_Early_ATACCGAAGTAGACAT.1_1	-0.293902
Early_Early_ATACCGACACAATCTG.1_1	-10.641897
Early_Early_ATACCGACACGGCGTT.1_1	-13.154938
Early_Early_ATACCGAGTCACCCTT.1_1	-0.162011
Early_Early_ATACCGAGTGGATTTC.1_1	-0.145888
Early_Early_ATACCGATCACGTCCT.1_1	-0.087907
Early_Early_ATACCGATCAGCACCG.1_1	-0.545593
Early_Early_ATACCGATCCAGCCTT.1_1	-49.945713
Early_Early_ATACCGATCTCGGTCT.1_1	-4.20792
Early_Early_ATACCGATCTGTGCTC.1_1	-18.349283
Early_Early_ATACCTTCACTTCATT.1_1	-3.797225
Early_Early_ATACCTTGTAACTTCG.1_1	-0.774501
Early_Early_ATACCTTGTACTGACT.1_1	-50.158001
Early_Early_ATACCTTGTAGACGGT.1_1	-41.519485
Early_Early_ATACCTTGTATGCAAA.1_1	-21.087492
Early_Early_ATACCTTGTGAGACCA.1_1	-0.750429
Early_Early_ATACCTTTCGATACGT.1_1	-0.633509
Early_Early_ATACCTTTCGCGGACT.1_1	-0.49497
Early_Early_ATACCTTTCGTCGCTT.1_1	-0.142258
Early_Early_ATACTTCAGACCAACG.1_1	-0.092853
Early_Early_ATACTTCAGAGTCTGG.1_1	-0.026261
Early_Early_ATACTTCAGATGAAGG.1_1	-0.289744
Early_Early_ATACTTCCAAGACAAT.1_1	-0.528099
Early_Early_ATACTTCCATGAATAG.1_1	-0.1964
Early_Early_ATACTTCGTACTCCGG.1_1	-0.141993
Early_Early_ATACTTCGTATCGCGC.1_1	-21.440269
Early_Early_ATACTTCGTCAAGGCA.1_1	-28.721422
Early_Early_ATACTTCGTTCCTTGC.1_1	-1.232001
Early_Early_ATACTTCTCAAGCCAT.1_1	-78.832497
Early_Early_ATACTTCTCCGTGACG.1_1	-0.591968
Early_Early_ATAGACCAGATGTTGA.1_1	-1.503603
Early_Early_ATAGACCAGTCTTCCC.1_1	-0.226646
Early_Early_ATAGACCAGTGCGACA.1_1	-38.136349
Early_Early_ATAGACCCAATCCTAG.1_1	-2.139201
Early_Early_ATAGACCCACAAAGCG.1_1	-14.83016
Early_Early_ATAGACCCACATACTG.1_1	-2.380967
Early_Early_ATAGACCCACCCAACG.1_1	-6.469117
Early_Early_ATAGACCTCAAACCCA.1_1	-0.319064
Early_Early_ATAGACCTCCCTTCCC.1_1	-1.369535
Early_Early_ATAGAGAAGAAGATCT.1_1	-11.50259
Early_Early_ATAGAGAAGTGGAATT.1_1	-0.67441
Early_Early_ATAGAGACAAGAAACT.1_1	-0.612541
Early_Early_ATAGAGACAAGTCGTT.1_1	-0.743102
Early_Early_ATAGAGACATGAGAAT.1_1	-0.055407
Early_Early_ATAGAGAGTTTGATCG.1_1	-0.014715
Early_Early_ATAGAGATCCAAAGGG.1_1	-69.392662
Early_Early_ATAGAGATCGTAGGAG.1_1	-57.500469
Early_Early_ATAGGCTAGTAGCATA.1_1	-73.006721
Early_Early_ATAGGCTCACCAAATC.1_1	-10.365743
Early_Early_ATAGGCTCACCATATG.1_1	-2.036417
Early_Early_ATAGGCTCAGAATTCC.1_1	-2.274284
Early_Early_ATAGGCTGTCGGAAAC.1_1	-155.948563
Early_Early_ATAGGCTGTGTCATGT.1_1	-66.988327
Early_Early_ATAGGCTGTTATGTCG.1_1	-8.743639
Early_Early_ATATCCTAGATCCAAA.1_1	-0.347501
Early_Early_ATATCCTAGATGCTAA.1_1	-2.576398
Early_Early_ATATCCTCAAGAGGCT.1_1	-0.50978
Early_Early_ATATCCTCACTAAACC.1_1	-0.349741
Early_Early_ATATCCTCAGTCAGAG.1_1	-0.512941
Early_Early_ATATCCTCAGTGGTGA.1_1	-23.285141
Early_Early_ATATCCTCATACCGTA.1_1	-0.058838
Early_Early_ATATCCTGTAACATCC.1_1	-11.561662
Early_Early_ATATCCTGTATAGGAT.1_1	-0.242713
Early_Early_ATATCCTTCAGGAAAT.1_1	-0.381055
Early_Early_ATATCCTTCCAGCAAT.1_1	-4.018888
Early_Early_ATCACAGAGCAGCGAT.1_1	-0.209135
Early_Early_ATCACAGAGTTGAAGT.1_1	-16.85157
Early_Early_ATCACAGCAACTACGT.1_1	-4.485376
Early_Early_ATCACAGCATACGCAT.1_1	-18.789009
Early_Early_ATCACAGGTACTAAGA.1_1	-1.125232
Early_Early_ATCACAGGTCATCCCT.1_1	-0.391589
Early_Early_ATCACAGGTTCCATTT.1_1	-0.376247
Early_Early_ATCACAGGTTCCTAGA.1_1	-0.05328
Early_Early_ATCACAGTCACTTATC.1_1	-5.39043
Early_Early_ATCACAGTCCCTATTA.1_1	-25.882895
Early_Early_ATCACAGTCCTTTAGT.1_1	-0.936282
Early_Early_ATCACAGTCTATTGTC.1_1	-0.341285
Early_Early_ATCACAGTCTGGCCAG.1_1	-5.337619
Early_Early_ATCACGACACCCTTGT.1_1	-30.914898
Early_Early_ATCACGACACTGCGAC.1_1	-0.145442
Early_Early_ATCACGACATGTTTGG.1_1	-0.164571
Early_Early_ATCACGAGTATCAAGA.1_1	-98.244644
Early_Early_ATCACGAGTATCACCA.1_1	-0.028752
Early_Early_ATCACGAGTCCTATAG.1_1	-7.058689
Early_Early_ATCACGAGTGGTCTGC.1_1	-25.401978
Early_Early_ATCACGATCCGATTAG.1_1	-0.056714
Early_Early_ATCACGATCCTTGACC.1_1	-0.378372
Early_Early_ATCACGATCGCCTCTA.1_1	-0.41895
Early_Early_ATCACTTCAGGATGAC.1_1	-0.041792
Early_Early_ATCACTTCATAAGCAA.1_1	-70.675133
Early_Early_ATCACTTGTAGAATGT.1_1	-6.128636
Early_Early_ATCACTTGTCGATTAC.1_1	-0.375199
Early_Early_ATCACTTGTGGTCTGC.1_1	-0.981129
Early_Early_ATCACTTTCAGACTGT.1_1	-0.028249
Early_Early_ATCAGGTAGAAATTGC.1_1	-0.896221
Early_Early_ATCAGGTAGACTGTTC.1_1	-2.020904
Early_Early_ATCAGGTAGCCTTGAT.1_1	-35.732018
Early_Early_ATCAGGTAGCGCGTTC.1_1	-4.801088
Early_Early_ATCAGGTAGCTACGTT.1_1	-14.468628
Early_Early_ATCAGGTCACCAAAGG.1_1	-0.059053
Early_Early_ATCAGGTCAGAGTGAC.1_1	-5.862466
Early_Early_ATCAGGTCAGCTGCCA.1_1	-0.711962
Early_Early_ATCAGGTCATAATCGC.1_1	-2.119833
Early_Early_ATCAGGTGTACTCGAT.1_1	-5.064813
Early_Early_ATCAGGTGTCCGATCG.1_1	-0.094375
Early_Early_ATCAGGTGTGCCGTTG.1_1	-0.014715
Early_Early_ATCAGGTGTGGATTTC.1_1	-45.698849
Early_Early_ATCAGGTTCAAGCCTA.1_1	-0.41416
Early_Early_ATCAGGTTCACGTCCT.1_1	-0.510432
Early_Early_ATCAGGTTCCAACACA.1_1	-0.238231
Early_Early_ATCAGGTTCTTTCAGT.1_1	-1.454141
Early_Early_ATCATTCAGCTCATAC.1_1	-17.430939
Early_Early_ATCATTCAGGACAACC.1_1	-28.492561
Early_Early_ATCATTCCAAAGGTTA.1_1	-4.675921
Early_Early_ATCATTCCACCAGGTC.1_1	-14.093508
Early_Early_ATCATTCCAGCTTTCC.1_1	-18.958881
Early_Early_ATCATTCCAGTTCTAG.1_1	-0.32445
Early_Early_ATCATTCCATTCTTCA.1_1	-0.060955
Early_Early_ATCATTCCATTGCAAC.1_1	-96.353882
Early_Early_ATCATTCGTGGCACTC.1_1	-0.655108
Early_Early_ATCATTCGTTCAAACC.1_1	-52.562336
Early_Early_ATCATTCTCAAAGGAT.1_1	-0.259248
Early_Early_ATCATTCTCCATTGCC.1_1	-0.059472
Early_Early_ATCATTCTCCGAGCTG.1_1	-0.312971
Early_Early_ATCATTCTCGACATCA.1_1	-280.855743
Early_Early_ATCCACCAGATGGTCG.1_1	-5.856269
Early_Early_ATCCACCAGCCTGACC.1_1	-6.651106
Early_Early_ATCCACCAGCGCAATG.1_1	-3.535284
Early_Early_ATCCACCAGTAGGGTC.1_1	-3.777417
Early_Early_ATCCACCAGTCAGCGA.1_1	-0.711109
Early_Early_ATCCACCCACTTGAGT.1_1	-0.293783
Early_Early_ATCCACCCATAAGCAA.1_1	-36.695503
Early_Early_ATCCACCGTACGCTAT.1_1	-1.440722
Early_Early_ATCCACCGTCCGAAGA.1_1	-9.735626
Early_Early_ATCCACCTCCCGTAAA.1_1	-40.540676
Early_Early_ATCCACCTCGCAGTTA.1_1	-0.736209
Early_Early_ATCCACCTCGTTCATT.1_1	-83.818649
Early_Early_ATCCATTCAGGTGACA.1_1	-19.926109
Early_Early_ATCCATTGTGACACAG.1_1	-5.50029
Early_Early_ATCCATTGTGGACTAG.1_1	-0.199273
Early_Early_ATCCATTGTTAATGAG.1_1	-0.62096
Early_Early_ATCCATTGTTCAGCTA.1_1	-2.906268
Early_Early_ATCCATTTCAGCTTCC.1_1	-15.23247
Early_Early_ATCCATTTCTACCAGA.1_1	-0.490536
Early_Early_ATCCCTGAGACATAAC.1_1	-62.686573
Early_Early_ATCCCTGAGCGATGCA.1_1	-6.089922
Early_Early_ATCCCTGAGGCTGAAC.1_1	-0.029248
Early_Early_ATCCCTGCACATTCTT.1_1	-81.414314
Early_Early_ATCCCTGCATACATCG.1_1	-2.624773
Early_Early_ATCCCTGGTAGCTGCC.1_1	-66.988327
Early_Early_ATCCCTGGTCCACGCA.1_1	-2.160377
Early_Early_ATCCCTGGTTAATCGC.1_1	-0.059053
Early_Early_ATCCCTGTCACCTCGT.1_1	-0.026261
Early_Early_ATCCCTGTCACTGGTA.1_1	-0.52322
Early_Early_ATCCCTGTCAGACTGT.1_1	-1.231717
Early_Early_ATCCCTGTCCAAATGC.1_1	-1.883659
Early_Early_ATCCGTCAGGGTTGCA.1_1	-62.179661
Early_Early_ATCCGTCGTCAAAGAT.1_1	-2.610371
Early_Early_ATCCGTCGTCTCAGGC.1_1	-0.640219
Early_Early_ATCCGTCGTGAGTTTC.1_1	-0.257236
Early_Early_ATCCGTCTCCCGAAAT.1_1	-0.378793
Early_Early_ATCCTATAGCGATTCT.1_1	-1.416253
Early_Early_ATCCTATAGTACGAGC.1_1	-0.141157
Early_Early_ATCCTATCAACAGCCC.1_1	-0.145442
Early_Early_ATCCTATCACCGGAAA.1_1	-0.060955
Early_Early_ATCCTATCAGTGTATC.1_1	-87.545616
Early_Early_ATCCTATCATTCTCCG.1_1	-0.479265
Early_Early_ATCCTATTCCAACTAG.1_1	-89.827721
Early_Early_ATCCTATTCCTTCTAA.1_1	-11.698244
Early_Early_ATCCTATTCTCCGATC.1_1	-28.286489
Early_Early_ATCCTATTCTGCTGAA.1_1	-91.197044
Early_Early_ATCGATGAGGAATTAC.1_1	-0.655335
Early_Early_ATCGATGCAGAGGTTG.1_1	-4.418839
Early_Early_ATCGATGGTAGGAGGG.1_1	-10.775267
Early_Early_ATCGATGGTCGCCACA.1_1	-1.864261
Early_Early_ATCGATGGTTACGGAG.1_1	-31.910969
Early_Early_ATCGATGTCCAGTGCG.1_1	-0.014715
Early_Early_ATCGATGTCTACTGAG.1_1	-0.391589
Early_Early_ATCGATGTCTGCTCTG.1_1	-18.929958
Early_Early_ATCGCCTAGCAGGGAG.1_1	-8.466431
Early_Early_ATCGCCTAGCATCCTA.1_1	-40.005917
Early_Early_ATCGCCTAGCCGCTTG.1_1	-0.242651
Early_Early_ATCGCCTAGCCTTGAT.1_1	-4.778453
Early_Early_ATCGCCTAGCGAATGC.1_1	-4.006432
Early_Early_ATCGCCTAGGAACGTC.1_1	-0.256698
Early_Early_ATCGCCTCAACCGATT.1_1	-0.613087
Early_Early_ATCGCCTCAATAGAGT.1_1	-4.813326
Early_Early_ATCGCCTCACTTGAAC.1_1	-3.469651
Early_Early_ATCGCCTCAGACCCGT.1_1	-43.219631
Early_Early_ATCGCCTGTAAGAACT.1_1	-0.286763
Early_Early_ATCGCCTGTACTAACC.1_1	-31.683773
Early_Early_ATCGCCTGTCACCTTC.1_1	-0.400556
Early_Early_ATCGCCTGTTCCGTTC.1_1	-0.096183
Early_Early_ATCGCCTGTTTAGTCG.1_1	-83.818649
Early_Early_ATCGCCTTCCACCCTA.1_1	-7.575684
Early_Early_ATCGCCTTCGCCGATG.1_1	-0.345291
Early_Early_ATCGGATAGCGTTGTT.1_1	-1.088975
Early_Early_ATCGGATAGGACGCAT.1_1	-16.80784
Early_Early_ATCGGATAGTCACGCC.1_1	-22.632313
Early_Early_ATCGGATCAACTCATG.1_1	-17.265226
Early_Early_ATCGGATCAGGATGAC.1_1	-0.058065
Early_Early_ATCGGATGTCAGTCGC.1_1	-42.536404
Early_Early_ATCGGATTCCTTCTAA.1_1	-0.960574
Early_Early_ATCGGATTCGCTAATG.1_1	-93.435974
Early_Early_ATCGGATTCGGCCAAC.1_1	-0.418207
Early_Early_ATCGGATTCTTGCAAG.1_1	-21.522917
Early_Early_ATCGGCGAGCTACAAA.1_1	-0.096224
Early_Early_ATCGGCGAGGATTACA.1_1	-0.437018
Early_Early_ATCGGCGCAACCGACC.1_1	-0.963865
Early_Early_ATCGGCGCACCGAATT.1_1	-40.990063
Early_Early_ATCGGCGCATCCTTGC.1_1	-1.789675
Early_Early_ATCGGCGTCACTGCTC.1_1	-0.054935
Early_Early_ATCGGCGTCAGACCCG.1_1	-0.209798
Early_Early_ATCGGCGTCGGAATTC.1_1	-17.604063
Early_Early_ATCGTAGAGAGTGGCT.1_1	-2.530632
Early_Early_ATCGTAGAGCTCTATG.1_1	-0.053394
Early_Early_ATCGTAGAGGTACTGG.1_1	-0.200047
Early_Early_ATCGTAGAGTGATAGT.1_1	-0.297603
Early_Early_ATCGTAGCAACCGCTG.1_1	-0.197313
Early_Early_ATCGTAGCATTCGATG.1_1	-2.653473
Early_Early_ATCGTAGTCCATTTCA.1_1	-0.217448
Early_Early_ATCGTCCAGGAGTATT.1_1	-66.988327
Early_Early_ATCGTCCCACTCTGCT.1_1	-21.8043
Early_Early_ATCGTCCGTAGCCAGA.1_1	-0.257564
Early_Early_ATCGTCCGTCTCAGGC.1_1	-38.866066
Early_Early_ATCGTCCGTTCCGGTG.1_1	-1.349805
Early_Early_ATCGTCCTCACACCCT.1_1	-0.229124
Early_Early_ATCGTCCTCCATCCGT.1_1	-1.570832
Early_Early_ATCGTCCTCGAAACAA.1_1	-45.349342
Early_Early_ATCGTCCTCTTCCCAG.1_1	-26.244656
Early_Early_ATCGTGAAGACCTCCG.1_1	-0.26961
Early_Early_ATCGTGAAGCAGATAT.1_1	-2.529141
Early_Early_ATCGTGAAGGAGAATG.1_1	-1.102779
Early_Early_ATCGTGAAGGCTATCT.1_1	-0.270057
Early_Early_ATCGTGAAGTCATAGA.1_1	-0.474707
Early_Early_ATCGTGACACAAGTGG.1_1	-1.474793
Early_Early_ATCGTGACAGCTCATA.1_1	-33.327682
Early_Early_ATCGTGACAGGATTCT.1_1	-0.097069
Early_Early_ATCGTGAGTACGATCT.1_1	-2.376478
Early_Early_ATCGTGAGTCGGTGTC.1_1	-1.850012
Early_Early_ATCGTGATCACCGCTT.1_1	-3.132494
Early_Early_ATCGTGATCCTAAGTG.1_1	-8.678225
Early_Early_ATCTCTAAGAAGTCCG.1_1	-0.060955
Early_Early_ATCTCTAAGCTCGAAG.1_1	-0.059475
[truncated: 7,985 more rows]
