# Supplementary material for: Systematically Revealing Quantitative Multi‐Target Integrative Effects of Plants With Artificial Intelligence Method
Source: Plant Biotechnol J. 2025 Aug 18;23(12):5510–35. doi: 10.1111/pbi.70321 (PMC12665060; doi:10.1111/pbi.70321)
Supplement: Supplementary file 1 — File S1: pbi70321‐sup‐0001‐FileS1‐S18.zip. [file PBI-23-5510-s001.zip › supplementary file 1 to 18/supplementary file 13 The top 50 differentially expressed genes of MTIS of Monocyte in early stage atherosclerosis group.tsv]

status	family	pval	qval	gene_short_name	use_for_ordering
OK	negbinomial.size	0	0	HBB	TRUE
OK	negbinomial.size	1.29276719903262e-193	4.98426393587028e-190	HBA2	TRUE
OK	negbinomial.size	5.45812291669672e-177	1.40291952702161e-173	CFD	TRUE
OK	negbinomial.size	1.9186654548097e-171	3.6987073305094e-168	S100A12	TRUE
OK	negbinomial.size	1.55487375549477e-143	2.39792630572403e-140	MGP	TRUE
OK	negbinomial.size	7.6704523714476e-122	9.85780970603874e-119	DCN	TRUE
OK	negbinomial.size	2.44233732586702e-115	2.69040901710866e-112	S100A8	TRUE
OK	negbinomial.size	1.63481607390682e-101	1.57575834323694e-98	PTGDS	TRUE
OK	negbinomial.size	5.83620861000618e-97	5.00033384352863e-94	IGHG2	TRUE
OK	negbinomial.size	8.3440894346629e-96	6.43412736306856e-93	CCL4L2	TRUE
OK	negbinomial.size	1.62288631214503e-81	1.13764330481366e-78	TXNIP	TRUE
OK	negbinomial.size	1.7774350894552e-79	1.14215016456576e-76	IGKC	TRUE
OK	negbinomial.size	5.79319877061472e-78	3.43625813232385e-75	HBA1	TRUE
OK	negbinomial.size	3.73368537359281e-66	2.05646056541244e-63	IGHG1	TRUE
OK	negbinomial.size	1.01863239100959e-63	5.23644957804996e-61	IL1B	TRUE
OK	negbinomial.size	5.26524448657995e-52	2.53751876475113e-49	S100A6	TRUE
OK	negbinomial.size	3.11302931461216e-49	1.41203347323379e-46	APOD	TRUE
OK	negbinomial.size	8.71007891311603e-44	3.73130102772432e-41	C3	TRUE
OK	negbinomial.size	1.69661091042785e-43	6.8855614370048e-41	TXN	TRUE
OK	negbinomial.size	6.6916068785706e-43	2.5799490320329e-40	FCER1G	TRUE
OK	negbinomial.size	5.27767512457598e-42	1.93791204217168e-39	MT-ND3	TRUE
OK	negbinomial.size	1.96717276031149e-40	6.89494052489178e-38	CCL21	TRUE
OK	negbinomial.size	6.24515325242178e-40	2.09375550997497e-37	IGHG3	TRUE
OK	negbinomial.size	3.88177364883346e-35	1.24718152525645e-32	C7	TRUE
OK	negbinomial.size	2.29783326554829e-32	7.08743692425713e-30	IGFBP7	TRUE
OK	negbinomial.size	2.66157522831356e-32	7.89361791750994e-30	RPS26	TRUE
OK	negbinomial.size	3.96588595068046e-32	1.13262765058137e-29	VCAN	TRUE
OK	negbinomial.size	5.1634732912333e-32	1.42198366245357e-29	LUM	TRUE
OK	negbinomial.size	8.15590462649823e-31	2.16862691637682e-28	ATP5F1E	TRUE
OK	negbinomial.size	1.22762029634174e-30	3.15539336836372e-28	MT2A	TRUE
OK	negbinomial.size	1.49043916949679e-29	3.70734723741606e-27	COL1A2	TRUE
OK	negbinomial.size	1.55294431168558e-29	3.74211049606485e-27	COL6A2	TRUE
OK	negbinomial.size	2.42810926856104e-29	5.67368199087096e-27	MBOAT7	TRUE
OK	negbinomial.size	1.64453596421184e-28	3.72971082942279e-26	TSC22D3	TRUE
OK	negbinomial.size	3.31224164654999e-28	7.2973415247277e-26	CST7	TRUE
OK	negbinomial.size	4.97335214843701e-28	1.06526440046105e-25	AREG	TRUE
OK	negbinomial.size	1.62086097732525e-27	3.37796189085269e-25	EREG	TRUE
OK	negbinomial.size	5.20895858381568e-27	1.05700735894218e-24	FABP4	TRUE
OK	negbinomial.size	5.38120673579999e-27	1.06396115742958e-24	LYZ	TRUE
OK	negbinomial.size	2.33101602341647e-26	4.49361613914109e-24	FBLN1	TRUE
OK	negbinomial.size	1.48558165827553e-25	2.79398052852746e-23	GPX3	TRUE
OK	negbinomial.size	1.8841902777666e-24	3.45928362663292e-22	LTBP4	TRUE
OK	negbinomial.size	2.95728427312818e-24	5.30316721630032e-22	CCL4	TRUE
OK	negbinomial.size	7.31132262126314e-24	1.28130928937636e-21	FCGR3B	TRUE
OK	negbinomial.size	2.12655725657271e-23	3.64397400120715e-21	NFKBIA	TRUE
OK	negbinomial.size	2.43332788163254e-23	4.07899810766707e-21	ITLN1	TRUE
OK	negbinomial.size	2.90978101625936e-23	4.77389817369701e-21	CD52	TRUE
OK	negbinomial.size	1.14198317223003e-22	1.83454838355536e-20	S100A4	TRUE
OK	negbinomial.size	1.93115482997758e-22	3.03900712121574e-20	CXCL2	TRUE
OK	negbinomial.size	2.11327075067097e-22	3.25908615168476e-20	SERPINF1	TRUE
