# Supplementary material for: Systematically Revealing Quantitative Multi‐Target Integrative Effects of Plants With Artificial Intelligence Method
Source: Plant Biotechnol J. 2025 Aug 18;23(12):5510–35. doi: 10.1111/pbi.70321 (PMC12665060; doi:10.1111/pbi.70321)
Supplement: Supplementary file 1 — File S1: pbi70321‐sup‐0001‐FileS1‐S18.zip. [file PBI-23-5510-s001.zip › supplementary file 1 to 18/supplementary file 18 The immune infiltration landscape analysis of T_C4.tsv]

VCAM1	PARP1	NFE2L2	STAT1	IRS1	PPARG	NR3C2	CASP3	ADRB2	PPARD	VEGFA	ESR1	NCF1	CAV1	AR	PLAT	IKBKB	NCOA2	HSF1	CTSD	CDKN1C	RELA	GSTP1	LTA4H	ESR2	MMP2	BCL2	ICAM1	TGFB1	PPARA	IL1B	HMOX1	SELE	ADRB1
B_cells	-0.0252702389658736	-0.0315102292484156	-0.0260687524912469	-0.0226415685390146	-0.0471801912682036	NA	-0.0453427822037824	-0.0300592480970695	0.0705631147605495	-0.0124174840923967	0.0555327313789259	NA	0.0279660048336762	-0.0680025029527657	-0.0276432452051877	0.000404971029118777	0.015121916828264	0.0274666222298752	-0.109063265844542	-0.111987790881891	-0.0155946710367409	-0.0449864099799432	-0.0329853908225184	0.0120846142690532	0.0180334347366309	0.0290664523073284	-0.00318999282307353	0.00569821451884895	0.0596688889752409	-0.0315681175488547	NA	0.0191885347723684	NA	NA
Co_stimulation_T_cell	0.0280254243751025	0.0662021947402041	0.0315828364892391	-0.0357157522216058	-0.0299356615765363	NA	-0.0465440376229983	-0.0336741461343874	-0.0244454626329408	0.0238388190732891	-0.0606107086142849	NA	0.0523997600801688	-0.0010688169056903	0.0559529518388403	0.0475633387129575	-0.000901316805736799	0.00255661455938769	0.0426824185267356	0.0354063293128408	-0.0779876540679147	0.0471124772022522	-0.0283756211795577	0.0171387207679413	0.0643185924290221	0.0068909717364738	0.0024688761324933	0.0223615146613581	-0.00224263921828071	0.0554582595323806	NA	0.0407382350749039	NA	NA
Co_inhibition_T_cell	0.0589603523171113	0.0873695513038635	-0.0141011732665311	-0.0849835023088302	-0.0504666033730107	NA	0.0296137276367939	-0.00369647210087628	-0.0219003243316739	-0.0111915768633751	0.105465049138311	NA	0.0730790128546111	0.013437728429187	-0.0326544229185137	-0.00242335234451735	0.0217115802976761	0.0662504674390348	-0.0767374232530421	-0.0186732502993298	0.0381848292935341	0.0473448244437203	0.0230994605089289	-0.0394787578174983	-0.0288870159843399	-0.0168384760846114	-0.00504233997751397	-0.0648136028710028	-0.00518345620219068	-0.0521677539376348	NA	-0.00554736323454124	NA	NA
T_cells	-0.0208509855795843	0.0139186164239906	0.00878217920493407	-0.0248635891622537	0.0157516540658776	NA	0.0334994277732317	0.000801395356747702	-0.0784791270921145	0.128608077271988	-0.0637598519011067	NA	0.0182184048715391	-0.0975126624048593	-0.0184257113949219	-0.0911983974587616	0.0697574318083418	-0.00950009234478763	-0.018163243179817	0.0210153462006861	-0.0400249198084801	-0.0666958274671809	0.0991156383880361	-0.0898951731116135	0.0288149711715986	-0.0395660993247501	-0.0137841643215815	-0.00797080400352843	0.0562023121384319	0.0230857825999527	NA	-0.0390875788041591	NA	NA
CD8_T_cells	0.0108308180628392	0.0479061640641099	0.00445175625825042	0.0152964906943953	0.00865196484942811	NA	0.0536854793125358	0.0557068820088447	0.0169776047921568	-0.0899240932336916	0.0122861473936319	NA	-0.0150213003481559	-0.0067588252360093	-0.0657319826916016	0.0651665261569636	0.0619857782382889	0.00410645986733751	0.01552887093089	0.160469279386951	-0.106947825110391	-0.0846133615785073	0.0855795535689824	-0.00318401640751331	0.119057337533568	0.0724712385878397	0.0352436004956014	0.0787117721998307	-0.0191582676453134	0.03006428239337	NA	-0.0414824334855232	NA	NA
Mast_cells	-0.0147871787841039	-0.00284043159105954	0.0176919140939586	-0.0288256253743057	0.0714618085772283	NA	0.0833102806172327	0.000881581437042424	-0.0108197239619333	0.0106005932363517	-0.0127891216130479	NA	-0.0246791007478635	-0.0148302501658579	-0.0158463898145433	-0.00846854626656722	0.0233347079405284	0.0109940382987226	-0.050597844511462	0.0333809667739067	-0.0402472733572139	0.0783336804581452	0.0392767155446773	0.00593259355563458	-0.0448147228576645	-0.0323248038941814	0.0795608323140165	0.123763219843179	-0.00463733155681626	-0.0224848083706182	NA	-0.024199713168235	NA	NA
T_cell_accumulation	0.00154129932596612	0.0380725341782384	0.0175598461046002	0.00259536379571752	-0.0474773789009159	NA	-0.0510023363383129	0.00813783714928318	0.0819534824602015	-0.0220087270260591	-0.0101896575871299	NA	0.030653825349274	0.0575700875855398	0.00311139812750599	0.0143672866432492	-0.0259237746374539	-0.0892723398599403	-0.0492742080535386	0.0575127635161771	0.00359505412923868	-0.0258178869524783	0.0280841223395578	-0.0859648409324247	-0.0308412260463991	0.0380975990161301	0.00996203763244293	0.00190379332696082	0.00417581768968867	0.0199737946044032	NA	-0.103489847998052	NA	NA
T_cell_exhaustion	0.0605623100010775	-0.007244242928468	0.0492414545850655	-0.0138899384384145	-0.0493872040493011	NA	-0.0415093624238117	-0.0191518799891245	-0.0476970037122573	-0.0609885644888527	0.0073366629885986	NA	0.0055142928627481	-0.0234467555509291	-0.0250260416356082	-0.0360185002069242	0.01125599743537	0.0715553653796976	0.0424924987510836	-0.0810720944989651	0.067372391755861	0.040166337644834	0.0203767507340599	-0.0868814144948863	0.0186389639414487	0.0853723166735289	0.0093261378936407	0.0629724774508731	0.046687602420817	-0.0427682750309887	NA	-0.100129293939537	NA	NA
T_cell_regulatory	-0.00239475976351729	-0.0174425802294033	-0.0587903410819333	0.0318052491932808	-0.0374712895733093	NA	-0.0690110300962461	-0.0384442038643627	0.034761746662223	0.032924159785542	-0.0684629451484458	NA	-0.00672173247121631	-0.0153956345151606	0.0836774043787934	0.00767329031326002	0.01986366100002	-0.0825042960171218	0.00603700658243404	-1.55080197878122e-05	-0.0331623240250449	0.0779291486007403	-0.00384865381787855	0.00281229421436133	-0.00387282067978991	0.00135042143771575	0.0283294470155863	-0.0400375919039243	-0.0500166179562364	-0.0619365692127497	NA	-0.0589191249292475	NA	NA
MHC_Class_I	-0.068966111520391	-0.0667469943138612	0.0540665582883449	0.0322360460558809	-0.010747255515816	NA	-0.00998742559860614	-0.00868023738407826	-0.01710956836302	0.0459222443402578	0.00408509147556808	NA	-0.0158363442075055	-0.00347569271198296	-0.0629022401565444	-0.0371066755255005	0.0786172079473344	-0.0266322793890231	0.0140862732232438	-0.000287361443100838	-0.0186183533926866	0.0428256553557939	0.00719743851243063	0.0426492437346516	0.0872954927438685	-0.0857880029660707	-0.00201422734138508	-0.0860252353498004	0.0564207121135641	-0.0198338282037494	NA	-0.00488481042644361	NA	NA
MHC_Class_II	0.117434618094239	0.0571898303261621	0.0448752576565311	0.0593618412041987	0.0757330232515441	NA	0.032965348593834	0.0632880635758073	0.0462441501846295	-0.0408272574384546	-0.0284617405435133	NA	-0.051666835999677	0.0379249882239211	-0.033854461703455	-0.0325994594873004	-0.0217426775824701	0.0692828597202419	-0.0696212809279641	-0.0017822327540125	-0.0881314624423627	0.0336639938824207	0.00133708138439668	0.00673572007603681	-0.05775794639918	-0.061746564940832	-0.0269703504408333	0.00128419846339287	0.0324850279879675	-0.0196154568888769	NA	-0.0457556394357399	NA	NA
NK_cells	-0.0575500158395173	0.0692403681523837	-0.0157357181978245	0.0305742069890721	0.0159362629189682	NA	0.0243383041735811	-0.0357699812275359	-0.0601155668094848	-0.0779306936701117	-0.052070944666598	NA	-0.0142506221087049	-0.0425017279780652	-0.0588534072198593	-0.0285331986303941	0.0130539518062699	-0.0355433426515648	0.0686134214703379	-0.000186453282583179	0.0153966200289725	0.00982635538573473	-0.00518856288897364	-0.0295431417432099	0.00492247325140185	-0.0678986801409829	0.0235757846448086	-0.084853651569941	0.0203362559185074	-0.0452324368564912	NA	-0.0748947759490316	NA	NA
NK_CD56dim_cells	0.0859791774565806	0.0702876887050272	0.0422489225246526	-0.00869694083738097	-0.0546234352182546	NA	0.0178552407460315	0.0653728371876639	0.0123039210339125	0.109871375872531	0.0181048502067822	NA	0.0536053780624783	0.0334266120075416	-0.0319055637990071	0.111844534797205	-0.00490805063046467	-0.0326597158749588	0.0134654213978805	-0.0284713885515204	-0.0708697564168775	0.0485002979668984	0.0537123511665253	0.0766993912502138	0.00134411984147687	-0.0707346920130806	0.0450832622975902	-0.0512309158498863	0.0983285533586081	0.0328568590225914	NA	0.0512554494635008	NA	NA
Th1_cells	-0.0574818215340956	-0.0122041079777037	-0.00116087165602866	-0.0301818570344784	0.0289848956313081	NA	0.0131421817424839	-0.0704292992651152	0.0375962236624731	-0.0826339965976099	-0.0706028038916789	NA	-0.0789124516666646	0.0772495801371454	0.0430850789573573	-0.0610065768892128	-0.0437195684313344	0.0319389388011074	-0.00486558451738805	-0.066529538808575	0.0895360344988288	0.0457172275550668	-0.014192081335943	-0.00661081796766296	-0.00871277219889136	0.0139799619496727	-0.0129714442588784	-0.0816783179888303	0.0287701513175928	0.00804017630412505	NA	-0.0214862008779255	NA	NA
Th2_cells	-0.0113300921590759	-0.05973424477777	0.0737172301147166	-0.0398239607021964	0.0278552775556235	NA	-0.0181694594201972	-0.0209572361739072	0.0396134753895533	-0.00776425749089012	0.0745629846857447	NA	0.0167629610035193	0.00795660347836568	-0.0133964379487197	-0.0632689285720656	-0.0960626160079391	0.0717947990175896	-0.068268771481825	-0.00352310822753794	0.0179969833363081	-0.0824498355714035	-0.0381731991633427	-0.048502301440658	-0.0436087198637473	-0.0640702736464362	-0.00278475516116809	0.036317710652914	-0.0300965017575528	-0.043314893057291	NA	0.0195688548078793	NA	NA
HLA_signature_gene	0.0354483950753783	0.041819593951414	-0.0467105707165461	0.0179741072612287	-0.0204851976386911	NA	0.0695411015103818	-0.0053716746306967	-0.073417859889762	-0.00266521443355693	-0.00999687124286512	NA	0.000874935390032081	0.0426720729059572	0.0545791661093262	-0.0904197149809122	-0.0423543974529183	0.022732097203305	-0.0283548974621693	0.0779990296246548	-0.0389920057586106	-0.0160359392676626	-0.00198015500055453	-0.0645394724957744	-0.0123272841041152	-0.0318459927720542	-0.0958001127860828	-0.0211857598037289	0.0399115663445289	0.0139604732598288	NA	-0.00623871509901701	NA	NA
Mismatch_Repair	-0.0416255794161526	0.0846248570794142	0.0363561680769802	-0.0343852651316905	0.0191512623459961	NA	-0.0010860411898816	-0.0205983115060479	-0.0413612357913088	-0.0388089697597498	0.0635927462542329	NA	0.0403271588636949	-0.0713177031867085	0.0143685267673821	0.0656321919393822	-0.0132649971469117	0.014870985950765	0.00205192695754383	0.0202726627056831	0.0439986876115055	0.0154183047624427	0.0510621875762625	0.0461567868805587	0.0643723300863479	-0.0177932232144384	-0.016957980165632	0.0294365279398567	-0.0275363892473955	0.0591131869315818	NA	0.145164809048856	NA	NA
Tcm	0.0404182369651243	0.0351161677636406	-0.0052418660832747	-0.0566041822461343	-0.0419640697110488	NA	0.0197231146764534	0.0356242456293668	-0.0233901561211937	0.00671199027819065	-0.046018373333128	NA	-0.0996327890073729	-0.0279117085521503	0.0849710681570671	-0.00122109725120457	0.0627328143448803	-0.0106906139701117	0.0891745887453694	0.065880286727924	-0.0592697803208444	-0.0812615733998731	0.0182228108461212	-0.0279145510726972	0.0311442782434135	0.00437401969211344	-0.00522307202805858	-0.0451652714144732	-0.0486750197355899	0.0897566408757282	NA	0.0221572216884429	NA	NA
TCR_signaling_Pathway	0.110722898567053	-0.0494051550068363	-0.012836189740853	-0.0639544731581599	-0.0279544416808112	NA	0.0674772312303547	-0.0225788552851517	-0.0423837198040368	0.0656461629805725	-0.0454724907588364	NA	-0.00344982748854377	-0.0871603690509702	0.0347209165829833	0.0694749885185843	0.0501422570596289	0.00485920152302889	0.0458595060083731	0.118694199465407	-0.0244682766395366	-0.075527330131463	0.0480208592080512	0.0303986069394253	0.0169367754923295	0.0961716435038665	-0.0704424363006542	0.0553805476658804	0.0246635302386311	0.00380946310614386	NA	0.0131085577184869	NA	NA
