# Supplementary material for: Systematically Revealing Quantitative Multi‐Target Integrative Effects of Plants With Artificial Intelligence Method
Source: Plant Biotechnol J. 2025 Aug 18;23(12):5510–35. doi: 10.1111/pbi.70321 (PMC12665060; doi:10.1111/pbi.70321)
Supplement: Supplementary file 1 — File S1: pbi70321‐sup‐0001‐FileS1‐S18.zip. [file PBI-23-5510-s001.zip › supplementary file 1 to 18/supplementary file 10 The top 50 differentially expressed genes of pseudotime of T in advanced atherosclerosis group.tsv]

status	family	pval	qval	gene_short_name	use_for_ordering
OK	negbinomial.size	0	0	HBB	TRUE
OK	negbinomial.size	0	0	HBA2	TRUE
OK	negbinomial.size	0	0	HBA1	TRUE
OK	negbinomial.size	0	0	MT2A	TRUE
OK	negbinomial.size	0	0	MT1X	TRUE
OK	negbinomial.size	0	0	CCL3	TRUE
OK	negbinomial.size	0	0	CCL4	TRUE
OK	negbinomial.size	0	0	CCL4L2	TRUE
OK	negbinomial.size	5.47341022199017e-295	3.73164945801463e-292	MT-ND3	TRUE
OK	negbinomial.size	2.84127205282032e-294	1.74340453161055e-291	CCL5	TRUE
OK	negbinomial.size	1.32865004783572e-286	7.41145153956361e-284	MT1E	TRUE
OK	negbinomial.size	5.23122339968705e-279	2.67489889837331e-276	JUN	TRUE
OK	negbinomial.size	6.93320821492148e-271	3.27247427744294e-268	MT1G	TRUE
OK	negbinomial.size	4.76271537515997e-267	2.08743011014154e-264	IGLC2	TRUE
OK	negbinomial.size	3.17411552845149e-256	1.29842485883855e-253	MT-ND2	TRUE
OK	negbinomial.size	1.21111804930802e-245	4.64463771909626e-243	MALAT1	TRUE
OK	negbinomial.size	2.00554671716934e-242	7.23884391561829e-240	MT-ND1	TRUE
OK	negbinomial.size	1.60899284109607e-231	5.48487781831417e-229	MT-CO1	TRUE
OK	negbinomial.size	5.34840635380692e-231	1.72725375720838e-228	MT-ATP6	TRUE
OK	negbinomial.size	3.22253000783717e-230	9.88672206404443e-228	FOS	TRUE
OK	negbinomial.size	1.86748204258873e-224	5.45660467301165e-222	MT-CO2	TRUE
OK	negbinomial.size	7.77616429521853e-216	2.16884291433913e-213	IGHA1	TRUE
OK	negbinomial.size	1.95516412309325e-210	5.21603785186966e-208	MT-CYB	TRUE
OK	negbinomial.size	2.27796909072255e-206	5.82400764194732e-204	MT-CO3	TRUE
OK	negbinomial.size	2.18461795266959e-178	5.36192630303224e-176	MT-ND5	TRUE
OK	negbinomial.size	5.39404735896902e-172	1.27299517671669e-169	MT-ND4	TRUE
OK	negbinomial.size	1.20320252306914e-171	2.73438914131565e-169	NKG7	TRUE
OK	negbinomial.size	5.8752321791894e-167	1.28751516612522e-164	KLF6	TRUE
OK	negbinomial.size	2.07297248668945e-160	4.38612385459533e-158	CCL3L1	TRUE
OK	negbinomial.size	7.6404973386537e-139	1.5627363889993e-136	CREM	TRUE
OK	negbinomial.size	3.87364653119633e-138	7.66732100497441e-136	ZNF331	TRUE
OK	negbinomial.size	3.7197535015506e-134	7.13262733922328e-132	IGLC3	TRUE
OK	negbinomial.size	3.72421410206447e-121	6.92478113038412e-119	GZMK	TRUE
OK	negbinomial.size	3.73308167941366e-120	6.73711446614184e-118	EEF1A1	TRUE
OK	negbinomial.size	1.00200474941508e-114	1.75665746926027e-112	AREG	TRUE
OK	negbinomial.size	2.76651238387559e-114	4.71536666318351e-112	MT-ND4L	TRUE
OK	negbinomial.size	8.02807092198585e-113	1.33135792371095e-110	RPS10	TRUE
OK	negbinomial.size	2.26198383977723e-110	3.65250864233502e-108	TPT1	TRUE
OK	negbinomial.size	1.29447266918052e-107	2.03663699951069e-105	BCAS2	TRUE
OK	negbinomial.size	4.9281911638244e-107	7.55984524530662e-105	SELENOK	TRUE
OK	negbinomial.size	7.47425821750393e-105	1.11858654689278e-102	CD69	TRUE
OK	negbinomial.size	9.48731181463571e-105	1.38605107844297e-102	CD55	TRUE
OK	negbinomial.size	4.39499046607751e-102	6.27154918601201e-100	RPS12	TRUE
OK	negbinomial.size	9.65705905507693e-101	1.34672078095346e-98	FOSB	TRUE
OK	negbinomial.size	1.57964985704729e-100	2.15394033840938e-98	HSPE1	TRUE
OK	negbinomial.size	1.10496685092998e-99	1.4739296950666e-97	RPS2	TRUE
OK	negbinomial.size	1.45250968844856e-98	1.89629775496178e-96	RPS3A	TRUE
OK	negbinomial.size	1.7057557132349e-98	2.18052438675195e-96	RPL10	TRUE
OK	negbinomial.size	8.98734081336559e-97	1.12543516797574e-94	LDHB	TRUE
OK	negbinomial.size	1.69205750162305e-96	2.07649296599181e-94	GZMH	TRUE
