# Supplementary material for: Systematically Revealing Quantitative Multi‐Target Integrative Effects of Plants With Artificial Intelligence Method
Source: Plant Biotechnol J. 2025 Aug 18;23(12):5510–35. doi: 10.1111/pbi.70321 (PMC12665060; doi:10.1111/pbi.70321)
Supplement: Supplementary file 1 — File S1: pbi70321‐sup‐0001‐FileS1‐S18.zip. [file PBI-23-5510-s001.zip › supplementary file 1 to 18/supplementary file 12 The top 50 differentially expressed genes of pseudotime of Monocyte in early stage atherosclerosis group.tsv]

status	family	pval	qval	gene_short_name	use_for_ordering
OK	negbinomial.size	0	0	RPL22	TRUE
OK	negbinomial.size	0	0	RPL11	TRUE
OK	negbinomial.size	0	0	RPS8	TRUE
OK	negbinomial.size	0	0	TXNIP	TRUE
OK	negbinomial.size	0	0	S100A10	TRUE
OK	negbinomial.size	0	0	RPS27	TRUE
OK	negbinomial.size	0	0	FCGR3B	TRUE
OK	negbinomial.size	0	0	TMSB10	TRUE
OK	negbinomial.size	0	0	RPL37A	TRUE
OK	negbinomial.size	0	0	EREG	TRUE
OK	negbinomial.size	0	0	AREG	TRUE
OK	negbinomial.size	0	0	RPS23	TRUE
OK	negbinomial.size	0	0	VCAN	TRUE
OK	negbinomial.size	0	0	RPS14	TRUE
OK	negbinomial.size	0	0	HLA-DRA	TRUE
OK	negbinomial.size	0	0	RPS18	TRUE
OK	negbinomial.size	0	0	EEF1A1	TRUE
OK	negbinomial.size	0	0	RPS12	TRUE
OK	negbinomial.size	0	0	RPL10	TRUE
OK	negbinomial.size	0	0	RPS6	TRUE
OK	negbinomial.size	0	0	RPL12	TRUE
OK	negbinomial.size	0	0	FCN1	TRUE
OK	negbinomial.size	0	0	RPLP2	TRUE
OK	negbinomial.size	0	0	RPS13	TRUE
OK	negbinomial.size	0	0	RPS24	TRUE
OK	negbinomial.size	0	0	LYZ	TRUE
OK	negbinomial.size	0	0	RPL6	TRUE
OK	negbinomial.size	0	0	THBS1	TRUE
OK	negbinomial.size	0	0	RPLP1	TRUE
OK	negbinomial.size	0	0	RPS2	TRUE
OK	negbinomial.size	0	0	RPL13	TRUE
OK	negbinomial.size	0	0	RPL26	TRUE
OK	negbinomial.size	0	0	RPL19	TRUE
OK	negbinomial.size	0	0	RPS28	TRUE
OK	negbinomial.size	0	0	RPL18A	TRUE
OK	negbinomial.size	0	0	RPS19	TRUE
OK	negbinomial.size	0	0	RPL18	TRUE
OK	negbinomial.size	0	0	MT-CO1	TRUE
OK	negbinomial.size	4.0809822346487e-321	8.06883309505632e-319	RPS15	TRUE
OK	negbinomial.size	1.21737775135283e-320	2.346801936433e-318	RPL8	TRUE
OK	negbinomial.size	6.20447638047437e-320	1.16689560585771e-317	RPL15	TRUE
OK	negbinomial.size	4.51827499228226e-314	8.29533772988068e-312	RPL5	TRUE
OK	negbinomial.size	1.33828664075508e-311	2.39989029927034e-309	IL1B	TRUE
OK	negbinomial.size	2.23021763842577e-309	3.90845641134116e-307	RPS29	TRUE
OK	negbinomial.size	3.40515219643234e-308	5.83491746370884e-306	IFITM2	TRUE
OK	negbinomial.size	2.50157649263105e-307	4.19340355101696e-305	RPL32	TRUE
OK	negbinomial.size	8.24978319321955e-303	1.35349102559396e-300	RPL35A	TRUE
OK	negbinomial.size	2.5057119289988e-301	4.02532180927286e-299	MT1E	TRUE
OK	negbinomial.size	3.06633571250628e-299	4.82541115900733e-297	RPL21	TRUE
OK	negbinomial.size	3.3032773971124e-299	5.09431440182674e-297	MS4A7	TRUE
