# Supplementary material for: Systematically Revealing Quantitative Multi‐Target Integrative Effects of Plants With Artificial Intelligence Method
Source: Plant Biotechnol J. 2025 Aug 18;23(12):5510–35. doi: 10.1111/pbi.70321 (PMC12665060; doi:10.1111/pbi.70321)
Supplement: Supplementary file 1 — File S1: pbi70321‐sup‐0001‐FileS1‐S18.zip. [file PBI-23-5510-s001.zip › supplementary file 1 to 18/supplementary file 15 The immune infiltration landscape analysis of NK_C0.tsv]

VCAM1	GSTM1	PARP1	IL1B	NFE2L2	STAT1	IRS1	PPARG	CXCL10	NR3C2	CASP3	ADRB2	PPARD	VEGFA	ESR1	NCF1	CAV1	AR	PLAT	IKBKB	NCOA2	HSF1	CTSD	CDKN1C	RELA	GSTP1	ADRB1	LTA4H	ESR2	MMP2	BCL2	ICAM1	TGFB1	HMOX1	PPARA	SELE	OLR1	IL1A
B_cells	-0.0344042209835742	NA	-0.0107263183571732	-0.0302970259540881	-0.0416023212623475	0.02920685251595	NA	0.0483800694586755	0.0155648163379266	-0.0627874334221947	-0.0280918759917212	-0.0236539354673143	0.044296570407729	-0.00567369807436324	NA	0.00866497652247098	-0.0138142469401035	-0.011860372583035	0.0583371953351033	-0.0409088653235047	-0.0195148957132904	-0.0455527830707378	-0.0224613549090263	-0.00285187086100435	-0.0263798821982722	-0.0524943907253746	0.0114823924650762	0.149869825243525	-0.0474248450906178	0.0138075391110782	-0.0153617292611719	0.0178010959538616	0.00511186065010751	-0.0246489224518616	0.0169208873211755	-0.0131020319902752	NA	NA
Co_stimulation_T_cell	-0.0162787601428505	NA	0.00562759161389787	0.0336345672362932	0.0199164074274883	-0.0130805745713682	NA	-0.0322081603620789	-0.013019761116696	0.0378897259206723	-0.00579448996359902	0.00842228215093455	0.00510896040999087	-0.0175237099594198	NA	-0.00681073409467957	0.0237548246689874	-0.0324121398062066	-0.0349510207810139	0.0189836192269594	0.0172234070605711	0.00957839295946266	-0.0364885906202016	-0.00894613847078924	0.0194731631432746	-0.00856674506962554	-0.015188054588545	-0.01483846931828	0.00640573465865466	0.0294598950937522	0.0191027396380766	0.00378777310960492	0.0511313794360906	-0.0497780572524928	0.00534548275642634	-0.0232712552377689	NA	NA
Co_inhibition_T_cell	-0.0218825978555772	NA	-0.0434003641172295	0.0149656756892338	-0.0247159266156447	-0.00666667550848212	NA	-0.0779851271665577	0.00730828124141059	-0.0434300301618736	0.00832971002599898	-0.00614564369678781	-0.0469541585820767	-0.00964780715072955	NA	-0.0201439975396563	-0.0133602547602142	-0.00762118697314186	0.00527951497676515	0.0545902866140361	0.0302809017165467	0.0260135957831362	-0.00995304934707022	-0.0124769191881674	-0.0170497957960891	0.00215934078524109	-0.035751994973929	-0.0595451541524124	0.00848780330101918	-0.00900411624854579	0.00503906374636637	-0.00523899516921295	-0.0174933702079024	-0.0196381780601363	-0.0184001559541239	-0.00366410134612361	NA	NA
T_cells	0.0888280359180377	NA	0.0270108057451064	-0.0153372715326887	0.0452983216997495	0.0200364710096348	NA	-0.00276184569108776	0.000364019259670837	0.0538934598952178	0.0648017710498551	0.0155954646359392	-0.0577679300582501	-0.0510066917693642	NA	-0.0240690779311396	-0.00161014240793839	-0.0194655928493452	0.0014047359196889	0.0181055783085212	0.0319435463162937	0.0637749132440383	0.0103776114423164	-0.01734892817965	0.0292095441510223	0.029812855522078	-0.00653760744281877	0.00710608390397967	0.0865842159295698	0.0349425291727433	0.00323371833366831	-0.0142091389922139	-0.0660015703856736	0.0124519371078417	-0.0448646772106371	-0.0245724578735841	NA	NA
CD8_T_cells	0.0571927184658738	NA	-0.0338584059929038	-0.0303819701039213	0.0584155440873937	-0.0295492895496505	NA	0.0478535888384128	0.0432744400205216	0.0117013440593496	0.0509993300936678	0.0488138350066853	-0.0103714401266231	-0.0472258396578654	NA	0.0456104751033514	0.0365905545087166	0.0025351574917621	-0.00667029456715583	0.0347230467724548	0.0508161732476618	0.0581341022709754	0.0680389806012759	0.00971610157013604	-0.0302022676482352	0.0387540878201519	-0.014747525929707	0.0255099034614185	0.0644750246298974	-8.74251508564271e-05	0.00397468646020778	-0.0132252986729965	0.0316575208486293	0.0403700801835151	-0.00692740210145698	0.0221084457317757	NA	NA
Mast_cells	-0.0197296154964421	NA	0.00851334253758239	0.00349101738128743	-0.0852106736163876	-0.00561700895793099	NA	-0.0132095947778931	-0.0230577133835056	0.00124901257737952	0.0474283274084135	-0.0494224877985472	-0.0141140613270614	-0.0055912457233566	NA	-0.0383175634881942	-0.0583501318566129	-0.0159721981993465	-0.0291129899424987	-0.0700811698318247	-0.0111030937321128	-0.0460984630044053	-0.0504212197884594	0.028530987606195	0.0455584485012465	-0.0187647779070873	-0.0271292699214209	0.0303736779730327	0.0226213175230668	0.00350932447629559	-0.0597890991372361	0.000302711300338136	0.0218976803173023	0.0410193307745376	0.0234772132353523	-0.00898767018761198	NA	NA
T_cell_accumulation	0.0215518352895758	NA	0.0208473944899133	-0.0238610750591825	0.0441605917936517	0.0499301817863315	NA	0.0218894979794673	-0.0222243620726771	0.050282211053886	0.0341451888535789	-0.00986187204517745	-0.00244156570410888	-0.00157236430912451	NA	-0.0144846509137908	0.00179553696748665	-0.0176506138688933	-0.0028178492090197	-0.008027450380069	-0.012522238135198	-0.0130919274899293	0.00353425099505596	0.012307888542057	-0.0389632765055939	0.0226800206338449	0.0433532883119126	0.00303261068306792	0.0809446944576954	0.0902926370495371	0.0201744151930223	0.0393126924974124	-0.00667804263257529	-0.0224569982861723	0.0857829074081333	0.0241100197882565	NA	NA
T_cell_exhaustion	0.052723563340177	NA	0.0135082527519309	-0.0845112978395246	0.057693592393602	-0.0199232851449065	NA	-0.0219310729258961	0.0178428024503499	0.0121538995404973	0.0299130957597493	0.0964597771224812	0.00551675389434046	0.0389185616839445	NA	0.0399669039570522	-0.0203008221009904	0.0171808744770007	-0.0253237087721365	-0.0080997420831516	0.014765852383368	0.00543921424620768	0.0415655333050123	0.0827222755502482	0.000445277387334366	0.051437727581892	0.0172515199233455	0.0584660225391969	0.0550603253409545	0.0510344011203831	0.0502100066410101	0.0169545104601434	0.0074762483205207	0.00756929099332345	0.0113673534251971	-0.026710738953103	NA	NA
T_cell_regulatory	-0.0411055878593121	NA	-0.0254610649824836	-0.00569433136913821	0.0927218545997593	0.0168971674523913	NA	-0.0481394640559014	-0.0108233767733943	0.0106154775863103	0.0270324592770161	0.0496777534691584	0.00654636724768786	0.0330834795760118	NA	-0.0404865586057992	0.025048982634774	-0.0302039179547406	-0.0449329657408492	-0.0158582425827556	0.0407021092670531	-0.0388740429697933	-0.0168581603191741	0.0465402338876643	0.00436019680150311	0.00233213078607844	-0.000656380066422509	-0.00746106630474725	0.00619180972471016	-0.0119323091110204	0.0150048363695991	0.0141523244380882	-0.0441033461336433	-0.00543337300251471	0.0581346508892348	-0.0253482061055975	NA	NA
MHC_Class_I	-0.0231491758205856	NA	0.0410879158934347	-0.0372083050049548	0.0287213895612643	0.0168686309725749	NA	-0.0347597947949553	-0.0434381618027452	0.00460422241930448	-0.0104179573186727	0.0218826960532866	0.0248205024806072	-0.0155661385912193	NA	0.0452166892425433	-0.0577470204630196	-0.0329094909957512	0.00816508923108158	-0.0380741597076213	0.0555873364012302	-0.0359009936782858	0.00936133289394233	0.0488322738416943	0.0204370295120521	0.00121618090467496	0.0187322910120996	-0.0119714941658297	0.0336131784291633	0.0552646359278866	-0.0118383080073484	-0.0221772735290954	0.0387869762387637	-0.0180398555000339	-0.00434549285186989	0.0199440413176728	NA	NA
MHC_Class_II	0.0269420984723732	NA	0.0146898715511723	-0.0582933420673231	0.0553449390231575	-0.00146162903125996	NA	-0.0393060314205634	0.0381602977617137	-0.0511584617368032	0.0383082736409497	0.0312298352506156	-0.0279444127381058	0.0151610372638174	NA	-0.030852278702448	0.0516260427773124	-0.00413270853720612	0.0730802735463773	-0.000655012994145046	-0.00312424241757948	-0.0196516928130221	0.0437915569456902	0.0207224514648775	0.0261273529124878	0.0886212415491226	0.0238502778394221	0.000923261274381539	0.0473183130121466	0.00245510636548305	-0.0300212245590161	-0.00956436930092072	0.0192432816742361	-0.0133754500160955	0.00399849064846383	0.0303549295716202	NA	NA
NK_cells	0.0173163038776748	NA	0.0327754110058757	0.0374062801794962	0.00636133818052912	0.0258660244852996	NA	0.0342902598366007	0.0479962822857602	0.0206874515476581	-0.0144849685114159	0.00163058711596581	0.0362163300391258	-0.0131405418148426	NA	0.0164333829879083	0.0356304283983692	0.0115349193423527	0.00218411092238573	-0.0383772011761782	-0.0371298124509003	-0.00480428356201409	-0.0638954087561353	-0.0328028431598103	-0.0172830298076951	-0.0218590296435371	0.0447173108007962	-0.00808129767594179	-0.00553425464386274	-0.0607124142648598	0.255520874186442	0.0568052542045015	-0.0378805927168452	-0.00853494333471009	0.00807951886909432	-0.0261664852194117	NA	NA
NK_CD56dim_cells	-0.0110689490875547	NA	-0.0248196738271371	0.0283456116178847	0.0379753039642123	-0.014018866574929	NA	0.0723934039512859	-0.0272243418383769	-0.00571701990315788	0.0273203898515369	-0.0212626581372748	-0.0620079092000781	0.0397866868554409	NA	-0.00779676945390315	0.0940729665098862	-0.0116527568484425	0.0258900528441141	0.0123410217260928	0.000782052266863581	0.0124456164216448	0.0490669435933364	-0.00945559675902737	0.0366293362431097	-0.0227291175744626	-0.0484687132052502	-0.0384505246984933	0.0351454271151024	-0.0590185656704638	0.000302637795897729	-0.012838800762474	0.0199719048721885	0.000970517757878515	-0.0297591191143943	-0.0429846145587505	NA	NA
Th1_cells	0.0313281202080243	NA	0.0135539622215617	-0.032909613620949	-0.00503222564167302	0.0388146264494466	NA	0.0271677578417225	-0.0158035654558062	-0.0247319421943092	-0.0179591292953529	0.0123498478362028	-0.0344730081451436	-0.0586457794243912	NA	0.0249198491496587	0.0356397994305548	0.0109805214347313	0.0409171596292385	0.0183113526356687	0.000587027144470514	0.0282613776987994	-0.0596312561979076	-0.00760474533948333	-0.00942741086545133	0.0311157321683178	-0.0255317851108783	0.0250825087886608	0.0271753441605822	-0.0436874223283344	0.0593507364722572	0.064240617067002	0.0390057967066974	-0.00661245916257445	0.0169975748734097	-0.0111819435886179	NA	NA
Th2_cells	0.0423865235927473	NA	-0.00204934984182864	0.00294225644232931	0.00948006672621225	-0.02046097325642	NA	0.0238267589123187	0.0718441709991254	0.0450107638390695	-0.0191621338632669	-0.00555864124332875	0.00466955417170432	-0.00427412034607261	NA	0.0295334239977223	0.00120397510491246	-0.00371782582559126	0.0528110500019343	0.0376264340170764	0.018677415792731	0.0290025481581598	-0.0184938797929955	0.0125368056869952	-0.0525731579439821	-0.010360571422771	0.0370545956852961	0.0454078221720237	0.0145509792711945	-0.0327551169479445	0.0140402557356469	0.00287838491584253	0.0686690612968166	-0.00497362687309633	-0.0253091918153045	-0.0146009420316371	NA	NA
HLA_signature_gene	0.0614788633857045	NA	-0.00797959796961325	-0.0390201802466871	0.0761306187914648	0.0125384263954414	NA	0.00350345680645015	0.0280998039660597	0.0411847146882322	0.0298017684227606	0.0413428172408664	-0.0410095270013973	-0.0557867126917487	NA	-0.0230913008112426	0.0283285746107034	-0.00946847997375699	0.0531191691159349	-0.00139330241595199	0.0330407785843443	0.00477748075950546	0.0417389062100859	-0.00619795338286256	-0.00644184953146926	0.0497222759842957	-0.00896506727602754	-0.0141724055873046	0.029975820649766	-0.0349850543898307	0.0190356548002598	-0.0132922267330667	0.00117042531206737	0.032777475101512	-0.0213685143745869	-0.0479326614568659	NA	NA
Mismatch_Repair	0.015342580725309	NA	0.0168917994229155	0.00475385308236893	0.0087613782268771	0.0064717672723353	NA	0.00542904235266285	-0.0391289784706044	-0.0257753162905332	0.0102288125720005	0.0253593662454473	-0.0134888901528238	0.0529971842289184	NA	0.033207799079117	0.0278433422511988	0.0408343982778337	-0.0149327943141141	-0.0011199249138785	0.0174328161557762	-0.00511821668120046	-0.0200511202058434	-0.00661557322216936	0.00795783234283236	0.0492944304166219	-0.0133091834529144	-0.0185459162615493	-0.0130419111656711	0.0190725375396881	-0.0311868434451344	-0.00969899859092045	-0.0226956498640686	-0.062237457164035	0.0516606955895211	-0.0155609032288446	NA	NA
Tcm	-0.0177447430024746	NA	-0.00717624681684397	0.0203236434925215	0.0374307494521459	0.0193639833274069	NA	0.00949080175818832	0.0514517639895611	0.0668562260975962	0.0333901776854989	-0.0382657283084231	0.0338862199919202	0.0654047702876128	NA	-0.0167151838434863	0.0233281674899001	-0.00940313504402818	-0.0104698481427578	0.0509177255146773	-0.0653279563162086	0.00358785459508418	-0.0158874150960534	-0.00571939862568624	0.0461928567546101	-0.0234715968465185	-0.0206665980830622	0.0233738874274762	0.0566860485086496	-0.032231890102171	0.0519945467756645	0.0600225985301671	0.0617781903207207	0.0277199704696605	0.0369355792819323	0.00131554845736228	NA	NA
TCR_signaling_Pathway	0.0148281615628465	NA	0.00257362158709301	-0.0130309976488054	0.0267318778246568	0.0806894939942801	NA	0.0356443987900832	0.00695573628803278	-0.0147252709556801	-0.00852723738944946	-0.0259550843074445	-0.0458985896652828	-0.0353754696761092	NA	-0.0459909666486798	0.00348308498802752	-0.0206475365229847	0.014192998533168	0.0910382108738181	0.054785305005034	0.0440095381686409	0.00724497099176569	-0.00646658527928087	0.00863872552155977	0.0156282531698605	-0.0323370825294646	0.0176799676365933	0.074980906374499	-0.00805882803516015	0.0157266938311028	0.0123960837858107	-0.0403700279299069	0.0295537670909262	-0.00311491866078153	-0.0315404873919209	NA	NA
