# Supplementary material for: Systematically Revealing Quantitative Multi‐Target Integrative Effects of Plants With Artificial Intelligence Method
Source: Plant Biotechnol J. 2025 Aug 18;23(12):5510–35. doi: 10.1111/pbi.70321 (PMC12665060; doi:10.1111/pbi.70321)
Supplement: Supplementary file 1 — File S1: pbi70321‐sup‐0001‐FileS1‐S18.zip. [file PBI-23-5510-s001.zip › supplementary file 1 to 18/Supplementary file 2 Targets from TCMBANK.txt]

CXCR2
CXCL3
ESR1
CHRM2
PRSS1
MTCO2P12
AR
NR3C1
DPP4
ACHE
NCOA2
MAPRE1
GSK3B
